# Supplementary material for: (2E)-2-(3,4-Di­meth­oxy­benzyl­idene)-3,4-di­hydro­naphthalen-1(2H)-one
Source: IUCrdata. 2021 Mar 26;6(Pt 3):x210309. doi: 10.1107/S2414314621003096 (PMC9462320; doi:10.1107/S2414314621003096)
Supplement: Supplementary file 1 [file x-06-x210309-sup1.cif]

##############################################################################
#                                                                            #
# This CIF contains the data for a data article accepted for                 #
# publication in IUCrData. It conforms to the requirements of                #
# Notes for Authors for IUCrData, and has been                               #
# peer reviewed under the auspices of IUCrData.                              #
#                                                                            #
# Full details of the Crystallographic Information File format               #
# are given in the paper "The Crystallographic Information File (CIF):       #
# a New Standard Archive File for Crystallography" by S. R. Hall, F. H.      #
# Allen and I. D. Brown [Acta Cryst. (1991), A47, 655-685].                  #
#                                                                            #
# The current version of the core CIF dictionary is obtainable from          #
# ftp://ftp.iucr.org/pub/cif_core.dic.                                       #
#                                                                            #
# Software is freely available for graphical display of the structure(s)     #
# in this CIF. For information consult the CIF software page                 #
# http://www.iucr.org/resources/cif/software.                                #
#                                                                            #
# This file may be used for bona fide research purposes within the           #
# scientific community so long as proper attribution is given to the data    # 
# article from which it was obtained.                                        #
#                                                                            #
##############################################################################
data_I
_database_code_depnum_ccdc_archive 'CCDC 1968703'
_audit_creation_method     'SHELXL-2018/3'
_journal_date_recd_electronic     2021-03-19
_journal_date_accepted     2021-03-24
_journal_name_full     'IUCrData'
_journal_year     2021
_journal_volume     6
_journal_issue      3
_journal_page_first     0
_journal_page_last     0
_journal_paper_category     HO
_journal_paper_doi     10.1107/S2414314621003096
_journal_coeditor_code     HB4379
_publ_contact_author_name     'Usha .G'
_publ_contact_author_address
;
PG and Research Department of Physics,
Queen Mary's College,
Affiliated to University of Madras,
Chennai-4,
Tamil Nadu,
India
;
_publ_contact_author_email     'guqmc@yahoo.com'
_publ_contact_author_fax     ?
_publ_contact_author_phone     '9150761514'
_publ_section_title
;
(2<i>E</i>)-2-(3,4-Dimethoxybenzylidene)-3,4-dihydronaphthalen-1(2<i>H</i>)-one
;
_publ_section_title_footnote     .
loop_
    _publ_author_name
    _publ_author_footnote
    _publ_author_address
    'D. Angeline Shirmila' .
;
PG and Research Department of Physics,
Queen Mary's College,
Affiliated to University of Madras,
Chennai-4,
Tamil Nadu,
India
;
    'D. Reuben Jonathan' .
;
Department of Chemistry,
Madras Christian College,
Affiliated to University of Madras,
Chennai-59,
Tamil Nadu,
India
;
    'M. Krishna Priya' .
;
PG and Research Department of Physics,
Queen Mary's College,
Affiliated to University of Madras,
Chennai-4,
Tamil Nadu,
India
;
    'J. Hemalatha' .
;
PG and Research Department of Physics,
Queen Mary's College,
Affiliated to University of Madras,
Chennai-4,
Tamil Nadu,
India
;
    'G. Usha' .
;
PG and Research Department of Physics,
Queen Mary's College,
Affiliated to University of Madras,
Chennai-4,
Tamil Nadu,
India
;
_publ_section_synopsis
;
In the title chalcone derivative, the cyclohexanone ring adopts a distorted
half-chair conformation and the dihedral angle between the aromatic rings is
52.20(15)\%. In the crystal, weak C---H...O hydrogen bonds link the molecules
into <i>C</i>(12) [001] chains.
;
_chemical_name_systematic
;\
(2<i>E</i>)-2-(3,4-Dimethoxybenzylidene)-3,4-dihydronaphthalen-1(2<i>H</i>)-one
;
_chemical_name_common     ?
_chemical_formula_moiety     'C19 H18 O3'
_chemical_formula_sum     'C19 H18 O3'
_chemical_formula_iupac     'C19 H18 O3'
_chemical_formula_weight     294.33
_chemical_melting_point     ?
_chemical_absolute_configuration     ?
_space_group_crystal_system     orthorhombic
_space_group_name_H-M_alt     'P 21 21 21'
_space_group_name_Hall     'P 2ac 2ab'
loop_
    _space_group_symop_operation_xyz
    'x, y, z'
    '-x+1/2, -y, z+1/2'
    '-x, y+1/2, -z+1/2'
    'x+1/2, -y+1/2, -z'
_cell_length_a     7.9229(15)
_cell_length_b     9.4474(19)
_cell_length_c     20.875(4)
_cell_angle_alpha     90
_cell_angle_beta     90
_cell_angle_gamma     90
_cell_volume     1562.5(5)
_cell_formula_units_Z     4
_cell_measurement_reflns_used     9801
_cell_measurement_theta_min     2.91
_cell_measurement_theta_max     28.16
_cell_measurement_temperature     296(2)
_exptl_crystal_description     'block'
_exptl_crystal_colour     'yellow'
_exptl_crystal_size_max     0.200
_exptl_crystal_size_mid     0.150
_exptl_crystal_size_min     0.150
_exptl_crystal_density_diffrn     1.251
_exptl_crystal_density_meas     ?
_exptl_crystal_density_method     ?
_exptl_crystal_F_000     624
_exptl_absorpt_coefficient_mu     0.084
_exptl_absorpt_correction_type     multi-scan
_exptl_absorpt_process_details
;
(SADABS; Bruker 2016)
;
_exptl_absorpt_correction_T_min     0.985
_exptl_absorpt_correction_T_max     0.987
_diffrn_ambient_temperature     296(2)
_diffrn_source     'fine-focus sealed tube'
_diffrn_radiation_type     MoK\a
_diffrn_radiation_wavelength     0.71073
_diffrn_measurement_device_type     'Bruker Kappa APEX3 CMOS '
_diffrn_measurement_method     '\w and \f scan'
_diffrn_detector_area_resol_mean     ?
_diffrn_reflns_number     34283
_diffrn_reflns_av_R_equivalents     0.0434
_diffrn_reflns_av_unetI/netI     0.0234
_diffrn_reflns_theta_min     3.356
_diffrn_reflns_theta_max     28.285
_diffrn_reflns_theta_full     25.242
_diffrn_measured_fraction_theta_max     0.994
_diffrn_measured_fraction_theta_full     0.994
_diffrn_reflns_limit_h_min     -10
_diffrn_reflns_limit_h_max     10
_diffrn_reflns_limit_k_min     -12
_diffrn_reflns_limit_k_max     12
_diffrn_reflns_limit_l_min     -22
_diffrn_reflns_limit_l_max     27
_refine_special_details
;
Hydrogen atoms were fixed geometrically and treated as riding
 atoms, with C---H
= 0.93--0.97 \%A and <i>U</i>~iso~(H)= 1.2<i>U</i>~eq~(C) or
1.5<i>U</i>~eq~(<i>C</i>-methyl).
;
_reflns_number_total     3886
_reflns_number_gt     3101
_reflns_threshold_expression     'I > 2\s(I)'
_refine_ls_structure_factor_coef     Fsqd
_refine_ls_matrix_type     full
_refine_ls_R_factor_all     0.0769
_refine_ls_R_factor_gt     0.0566
_refine_ls_wR_factor_gt     0.1515
_refine_ls_wR_factor_ref     0.1800
_refine_ls_goodness_of_fit_ref     1.036
_refine_ls_restrained_S_all     1.036
_refine_ls_number_reflns     3886
_refine_ls_number_parameters     200
_refine_ls_number_restraints     0
_refine_ls_hydrogen_treatment     constr
_refine_ls_weighting_scheme     calc
_refine_ls_weighting_details
              'w=1/[\s^2^(Fo^2^)+(0.1074P)^2^+0.3866P] where P=(Fo^2^+2Fc^2^)/3'
_atom_sites_solution_hydrogens     geom
_atom_sites_solution_primary     ?
_atom_sites_solution_secondary     ?
_refine_ls_shift/su_max     0.000
_refine_ls_shift/su_mean     0.000
_refine_diff_density_max     0.241
_refine_diff_density_min     -0.230
_refine_ls_extinction_method
;
SHELXL2018/3 (Sheldrick 2015b)
;
_refine_ls_extinction_coef     0.35(3)
_refine_ls_extinction_expression
                                  'Fc^*^=kFc[1+0.001xFc^2^\l^3^/sin(2\q)]^-1/4^'
_refine_ls_abs_structure_details
;
Flack <i>x</i> determined using 1195 quotients
[(<i>I</i>^+^)-(<i>I</i>^-^)]/[(<i>I</i>^+^)+(<i>I</i>^-^)]
(Parsons <i>et al.</i>,  2013)
;
_refine_ls_abs_structure_Flack     0.5(3)
loop_
    _atom_type_symbol
    _atom_type_description
    _atom_type_scat_dispersion_real
    _atom_type_scat_dispersion_imag
    _atom_type_scat_source
    'C' 'C' 0.0033 0.0016
                         'International Tables Vol C Tables 4.2.6.8 and 6.1.1.4'
    'H' 'H' 0.0000 0.0000
                         'International Tables Vol C Tables 4.2.6.8 and 6.1.1.4'
    'O' 'O' 0.0106 0.0060
                         'International Tables Vol C Tables 4.2.6.8 and 6.1.1.4'
_computing_data_collection
;
APEX3 (Bruker, 2016)
;
_computing_cell_refinement
;
SAINT (Bruker, 2016)
;
_computing_data_reduction
;
SAINT (Bruker, 2016)
;
_computing_structure_solution
;
<i>SHELXT2014/4</i> (Sheldrick, 2015a)
;
_computing_structure_refinement
;
<i>SHELXL2018/3</i> (Sheldrick, 2015b)
;
_computing_molecular_graphics
;
ORTEP-3 for Windows (Farrugia, 2012)
;
_computing_publication_material
;
<i>SHELXL2018/3</i> (Sheldrick, 2015b)
;
loop_
    _atom_site_type_symbol
    _atom_site_label
    _atom_site_fract_x
    _atom_site_fract_y
    _atom_site_fract_z
    _atom_site_U_iso_or_equiv
    _atom_site_adp_type
    _atom_site_calc_flag
    _atom_site_occupancy
    _atom_site_disorder_assembly
    _atom_site_disorder_group
    O O2 0.6008(3) 0.1479(3) 0.28091(12) 0.0624(7) Uani d 1 . .
    O O3 0.8450(3) -0.0282(3) 0.26479(12) 0.0649(7) Uani d 1 . .
    O O1 0.9071(4) 0.4782(3) 0.59032(11) 0.0649(7) Uani d 1 . .
    C C13 0.7334(4) 0.2526(3) 0.37495(14) 0.0458(6) Uani d 1 . .
    H H13 0.644379 0.315256 0.381066 0.055 Uiso calc 1 . .
    C C14 0.7278(4) 0.1574(3) 0.32452(14) 0.0464(7) Uani d 1 . .
    C C16 0.9976(4) 0.0639(3) 0.35657(16) 0.0519(7) Uani d 1 . .
    H H16 1.087221 0.001746 0.350367 0.062 Uiso calc 1 . .
    C C15 0.8614(4) 0.0615(3) 0.31555(14) 0.0479(7) Uani d 1 . .
    C C8 0.8296(4) 0.4838(3) 0.48040(13) 0.0441(6) Uani d 1 . .
    C C17 1.0009(4) 0.1591(3) 0.40715(15) 0.0503(7) Uani d 1 . .
    H H17 1.092160 0.158070 0.435149 0.060 Uiso calc 1 . .
    C C6 0.8282(4) 0.7030(3) 0.55210(13) 0.0446(6) Uani d 1 . .
    C C12 0.8722(4) 0.2556(3) 0.41712(14) 0.0449(6) Uani d 1 . .
    C C5 0.8007(4) 0.7892(3) 0.49871(15) 0.0475(7) Uani d 1 . .
    C C11 0.8832(4) 0.3505(3) 0.47233(14) 0.0471(7) Uani d 1 . .
    H H11 0.936499 0.311604 0.507916 0.057 Uiso calc 1 . .
    C C7 0.8610(4) 0.5492(3) 0.54443(13) 0.0467(7) Uani d 1 . .
    C C10 0.8113(5) 0.7267(3) 0.43275(15) 0.0533(7) Uani d 1 . .
    H H10A 0.927775 0.728510 0.418478 0.064 Uiso calc 1 . .
    H H10B 0.745607 0.784317 0.403441 0.064 Uiso calc 1 . .
    C C9 0.7464(4) 0.5751(3) 0.43063(15) 0.0510(7) Uani d 1 . .
    H H9A 0.625376 0.575024 0.437596 0.061 Uiso calc 1 . .
    H H9B 0.767737 0.535552 0.388515 0.061 Uiso calc 1 . .
    C C1 0.8256(4) 0.7620(4) 0.61349(16) 0.0545(8) Uani d 1 . .
    H H1 0.844547 0.704442 0.648899 0.065 Uiso calc 1 . .
    C C4 0.7687(4) 0.9330(4) 0.50842(18) 0.0566(8) Uani d 1 . .
    H H4 0.748799 0.991456 0.473385 0.068 Uiso calc 1 . .
    C C2 0.7953(5) 0.9042(4) 0.62230(18) 0.0616(9) Uani d 1 . .
    H H2 0.794300 0.942688 0.663314 0.074 Uiso calc 1 . .
    C C3 0.7665(5) 0.9893(4) 0.5695(2) 0.0636(9) Uani d 1 . .
    H H3 0.745332 1.085375 0.575098 0.076 Uiso calc 1 . .
    C C18 0.4641(5) 0.2440(5) 0.2858(2) 0.0755(12) Uani d 1 . .
    H H18A 0.384295 0.225412 0.252249 0.113 Uiso calc 1 . .
    H H18B 0.410051 0.232675 0.326635 0.113 Uiso calc 1 . .
    H H18C 0.505437 0.339161 0.281840 0.113 Uiso calc 1 . .
    C C19 0.9838(8) -0.1150(5) 0.2497(3) 0.0900(15) Uani d 1 . .
    H H19A 0.956607 -0.172841 0.213369 0.135 Uiso calc 1 . .
    H H19B 1.079682 -0.056856 0.239872 0.135 Uiso calc 1 . .
    H H19C 1.009656 -0.174440 0.285713 0.135 Uiso calc 1 . .
loop_
    _atom_site_aniso_label
    _atom_site_aniso_U_11
    _atom_site_aniso_U_22
    _atom_site_aniso_U_33
    _atom_site_aniso_U_12
    _atom_site_aniso_U_13
    _atom_site_aniso_U_23
    O2 0.0552(13) 0.0737(15) 0.0584(13) 0.0130(12) -0.0132(11) -0.0127(12)
    O3 0.0695(15) 0.0658(14) 0.0595(13) 0.0162(13) -0.0077(12) -0.0208(11)
    O1 0.0899(18) 0.0574(13) 0.0472(12) 0.0076(13) -0.0097(12) 0.0031(10)
    C13 0.0449(14) 0.0442(13) 0.0484(15) 0.0035(12) 0.0014(11) 0.0008(12)
    C14 0.0465(15) 0.0472(15) 0.0454(14) 0.0009(12) -0.0005(12) 0.0013(12)
    C16 0.0543(17) 0.0452(15) 0.0563(17) 0.0087(13) -0.0016(14) 0.0000(13)
    C15 0.0529(16) 0.0449(14) 0.0459(14) 0.0044(13) 0.0002(13) -0.0013(11)
    C8 0.0437(14) 0.0459(14) 0.0426(13) -0.0015(11) 0.0025(11) -0.0006(11)
    C17 0.0541(16) 0.0430(14) 0.0539(16) 0.0053(13) -0.0081(14) 0.0004(13)
    C6 0.0434(14) 0.0482(14) 0.0423(14) -0.0036(12) 0.0044(11) -0.0030(11)
    C12 0.0480(14) 0.0404(13) 0.0464(14) -0.0012(12) 0.0010(12) 0.0017(11)
    C5 0.0449(14) 0.0449(14) 0.0526(16) -0.0019(12) 0.0001(13) 0.0000(12)
    C11 0.0514(15) 0.0444(14) 0.0455(14) 0.0000(13) -0.0021(12) 0.0013(11)
    C7 0.0485(15) 0.0494(15) 0.0422(14) 0.0006(13) 0.0013(12) 0.0038(11)
    C10 0.0654(19) 0.0499(15) 0.0447(15) 0.0008(15) 0.0005(14) 0.0048(12)
    C9 0.0573(17) 0.0487(15) 0.0468(15) 0.0033(14) -0.0040(14) -0.0023(13)
    C1 0.0555(17) 0.0594(18) 0.0485(16) -0.0067(15) 0.0053(14) -0.0046(14)
    C4 0.0534(16) 0.0466(15) 0.070(2) 0.0028(14) -0.0008(15) 0.0021(15)
    C2 0.060(2) 0.063(2) 0.062(2) -0.0014(16) 0.0079(16) -0.0173(16)
    C3 0.0573(18) 0.0519(17) 0.082(2) 0.0048(15) 0.0002(18) -0.0172(17)
    C18 0.059(2) 0.094(3) 0.074(2) 0.026(2) -0.0121(18) -0.008(2)
    C19 0.093(3) 0.095(3) 0.082(3) 0.033(3) -0.007(2) -0.036(2)
_geom_special_details
;
 All esds (except the esd in the dihedral angle between two l.s. planes)
 are estimated using the full covariance matrix.  The cell esds are taken
 into account individually in the estimation of esds in distances, angles
 and torsion angles; correlations between esds in cell parameters are only
 used when they are defined by crystal symmetry.  An approximate (isotropic)
 treatment of cell esds is used for estimating esds involving l.s. planes.
;
loop_
    _geom_bond_atom_site_label_1
    _geom_bond_atom_site_label_2
    _geom_bond_site_symmetry_2
    _geom_bond_distance
    _geom_bond_publ_flag
    O2 C14 . 1.360(4) ?
    O2 C18 . 1.417(4) ?
    O3 C15 . 1.363(4) ?
    O3 C19 . 1.407(5) ?
    O1 C7 . 1.225(4) ?
    C13 C14 . 1.385(4) ?
    C13 C12 . 1.409(4) ?
    C13 H13 . 0.9300 ?
    C14 C15 . 1.406(4) ?
    C16 C15 . 1.378(5) ?
    C16 C17 . 1.388(4) ?
    C16 H16 . 0.9300 ?
    C8 C11 . 1.340(4) ?
    C8 C7 . 1.493(4) ?
    C8 C9 . 1.502(4) ?
    C17 C12 . 1.383(4) ?
    C17 H17 . 0.9300 ?
    C6 C5 . 1.397(4) ?
    C6 C1 . 1.398(4) ?
    C6 C7 . 1.485(4) ?
    C12 C11 . 1.463(4) ?
    C5 C4 . 1.397(4) ?
    C5 C10 . 1.500(4) ?
    C11 H11 . 0.9300 ?
    C10 C9 . 1.523(4) ?
    C10 H10A . 0.9700 ?
    C10 H10B . 0.9700 ?
    C9 H9A . 0.9700 ?
    C9 H9B . 0.9700 ?
    C1 C2 . 1.377(5) ?
    C1 H1 . 0.9300 ?
    C4 C3 . 1.381(5) ?
    C4 H4 . 0.9300 ?
    C2 C3 . 1.384(6) ?
    C2 H2 . 0.9300 ?
    C3 H3 . 0.9300 ?
    C18 H18A . 0.9600 ?
    C18 H18B . 0.9600 ?
    C18 H18C . 0.9600 ?
    C19 H19A . 0.9600 ?
    C19 H19B . 0.9600 ?
    C19 H19C . 0.9600 ?
loop_
    _geom_angle_atom_site_label_1
    _geom_angle_atom_site_label_2
    _geom_angle_atom_site_label_3
    _geom_angle_site_symmetry_1
    _geom_angle_site_symmetry_3
    _geom_angle
    _geom_angle_publ_flag
    C14 O2 C18 . . 118.3(3) ?
    C15 O3 C19 . . 117.5(3) ?
    C14 C13 C12 . . 120.9(3) ?
    C14 C13 H13 . . 119.6 ?
    C12 C13 H13 . . 119.6 ?
    O2 C14 C13 . . 125.1(3) ?
    O2 C14 C15 . . 115.2(3) ?
    C13 C14 C15 . . 119.7(3) ?
    C15 C16 C17 . . 119.9(3) ?
    C15 C16 H16 . . 120.1 ?
    C17 C16 H16 . . 120.1 ?
    O3 C15 C16 . . 124.6(3) ?
    O3 C15 C14 . . 115.6(3) ?
    C16 C15 C14 . . 119.8(3) ?
    C11 C8 C7 . . 116.6(3) ?
    C11 C8 C9 . . 126.3(3) ?
    C7 C8 C9 . . 117.0(3) ?
    C12 C17 C16 . . 121.9(3) ?
    C12 C17 H17 . . 119.1 ?
    C16 C17 H17 . . 119.1 ?
    C5 C6 C1 . . 119.8(3) ?
    C5 C6 C7 . . 120.8(2) ?
    C1 C6 C7 . . 119.5(3) ?
    C17 C12 C13 . . 117.9(3) ?
    C17 C12 C11 . . 118.6(3) ?
    C13 C12 C11 . . 123.5(3) ?
    C4 C5 C6 . . 118.6(3) ?
    C4 C5 C10 . . 121.7(3) ?
    C6 C5 C10 . . 119.6(3) ?
    C8 C11 C12 . . 131.0(3) ?
    C8 C11 H11 . . 114.5 ?
    C12 C11 H11 . . 114.5 ?
    O1 C7 C6 . . 120.2(3) ?
    O1 C7 C8 . . 121.5(3) ?
    C6 C7 C8 . . 118.2(2) ?
    C5 C10 C9 . . 112.2(3) ?
    C5 C10 H10A . . 109.2 ?
    C9 C10 H10A . . 109.2 ?
    C5 C10 H10B . . 109.2 ?
    C9 C10 H10B . . 109.2 ?
    H10A C10 H10B . . 107.9 ?
    C8 C9 C10 . . 111.8(3) ?
    C8 C9 H9A . . 109.2 ?
    C10 C9 H9A . . 109.2 ?
    C8 C9 H9B . . 109.2 ?
    C10 C9 H9B . . 109.2 ?
    H9A C9 H9B . . 107.9 ?
    C2 C1 C6 . . 121.0(3) ?
    C2 C1 H1 . . 119.5 ?
    C6 C1 H1 . . 119.5 ?
    C3 C4 C5 . . 120.7(3) ?
    C3 C4 H4 . . 119.6 ?
    C5 C4 H4 . . 119.6 ?
    C1 C2 C3 . . 119.3(3) ?
    C1 C2 H2 . . 120.4 ?
    C3 C2 H2 . . 120.4 ?
    C4 C3 C2 . . 120.6(3) ?
    C4 C3 H3 . . 119.7 ?
    C2 C3 H3 . . 119.7 ?
    O2 C18 H18A . . 109.5 ?
    O2 C18 H18B . . 109.5 ?
    H18A C18 H18B . . 109.5 ?
    O2 C18 H18C . . 109.5 ?
    H18A C18 H18C . . 109.5 ?
    H18B C18 H18C . . 109.5 ?
    O3 C19 H19A . . 109.5 ?
    O3 C19 H19B . . 109.5 ?
    H19A C19 H19B . . 109.5 ?
    O3 C19 H19C . . 109.5 ?
    H19A C19 H19C . . 109.5 ?
    H19B C19 H19C . . 109.5 ?
loop_
    _geom_torsion_atom_site_label_1
    _geom_torsion_atom_site_label_2
    _geom_torsion_atom_site_label_3
    _geom_torsion_atom_site_label_4
    _geom_torsion_site_symmetry_1
    _geom_torsion_site_symmetry_2
    _geom_torsion_site_symmetry_3
    _geom_torsion_site_symmetry_4
    _geom_torsion
    _geom_torsion_publ_flag
    C18 O2 C14 C13 . . . . 1.5(5) ?
    C18 O2 C14 C15 . . . . -178.2(3) ?
    C12 C13 C14 O2 . . . . -179.0(3) ?
    C12 C13 C14 C15 . . . . 0.7(4) ?
    C19 O3 C15 C16 . . . . -6.3(5) ?
    C19 O3 C15 C14 . . . . 173.1(4) ?
    C17 C16 C15 O3 . . . . -179.5(3) ?
    C17 C16 C15 C14 . . . . 1.1(5) ?
    O2 C14 C15 O3 . . . . -0.4(4) ?
    C13 C14 C15 O3 . . . . 179.9(3) ?
    O2 C14 C15 C16 . . . . 179.0(3) ?
    C13 C14 C15 C16 . . . . -0.7(5) ?
    C15 C16 C17 C12 . . . . -1.6(5) ?
    C16 C17 C12 C13 . . . . 1.6(5) ?
    C16 C17 C12 C11 . . . . 178.7(3) ?
    C14 C13 C12 C17 . . . . -1.1(4) ?
    C14 C13 C12 C11 . . . . -178.1(3) ?
    C1 C6 C5 C4 . . . . -0.9(5) ?
    C7 C6 C5 C4 . . . . 179.4(3) ?
    C1 C6 C5 C10 . . . . 177.3(3) ?
    C7 C6 C5 C10 . . . . -2.4(4) ?
    C7 C8 C11 C12 . . . . 179.4(3) ?
    C9 C8 C11 C12 . . . . -2.8(6) ?
    C17 C12 C11 C8 . . . . 147.4(3) ?
    C13 C12 C11 C8 . . . . -35.7(5) ?
    C5 C6 C7 O1 . . . . 170.2(3) ?
    C1 C6 C7 O1 . . . . -9.5(5) ?
    C5 C6 C7 C8 . . . . -12.2(4) ?
    C1 C6 C7 C8 . . . . 168.1(3) ?
    C11 C8 C7 O1 . . . . -11.9(5) ?
    C9 C8 C7 O1 . . . . 170.1(3) ?
    C11 C8 C7 C6 . . . . 170.6(3) ?
    C9 C8 C7 C6 . . . . -7.4(4) ?
    C4 C5 C10 C9 . . . . -146.9(3) ?
    C6 C5 C10 C9 . . . . 35.0(4) ?
    C11 C8 C9 C10 . . . . -138.6(3) ?
    C7 C8 C9 C10 . . . . 39.2(4) ?
    C5 C10 C9 C8 . . . . -52.3(4) ?
    C5 C6 C1 C2 . . . . 0.4(5) ?
    C7 C6 C1 C2 . . . . -179.9(3) ?
    C6 C5 C4 C3 . . . . 0.8(5) ?
    C10 C5 C4 C3 . . . . -177.3(3) ?
    C6 C1 C2 C3 . . . . 0.3(6) ?
    C5 C4 C3 C2 . . . . -0.2(5) ?
    C1 C2 C3 C4 . . . . -0.4(6) ?
loop_
    _geom_hbond_atom_site_label_D
    _geom_hbond_atom_site_label_H
    _geom_hbond_atom_site_label_A
    _geom_hbond_site_symmetry_A
    _geom_hbond_distance_DH
    _geom_hbond_distance_HA
    _geom_hbond_distance_DA
    _geom_hbond_angle_DHA
    _geom_hbond_publ_flag
    C2 H2 O3 2_665 0.93 2.52 3.385(4) 155 yes
_shelx_space_group_comment
;
The symmetry employed for this shelxl refinement is uniquely defined
by the following loop, which should always be used as a source of
symmetry information in preference to the above space-group names.
They are only intended as comments.
;
_shelx_estimated_absorpt_T_min     0.983
_shelx_estimated_absorpt_T_max     0.988
_shelx_hkl_file
;
   3   0   0    0.30    2.00
   3   0   0   -1.90    2.80
  -3   0   0    1.40    2.70
   3   0   0    1.10    2.00
  -3   0   0   -2.30    3.00
  -3   0   0   -0.20    2.00
   4   0   0   16.90    4.60
  -4   0   0    9.90    3.70
  -4   0   0   14.60    4.70
  -4   0   0   20.20    3.40
   5   0   0   -5.70    4.20
   5   0   0    1.60    2.00
   5   0   0   -0.10    1.60
  -5   0   0    1.20    1.90
  -5   0   0    1.30    5.30
  -5   0   0    2.10    2.60
  -5   0   0   -2.80    4.00
   5   0   0    2.40    5.50
  -6   0   0  241.58   16.00
   6   0   0  255.97   14.40
   6   0   0  235.78   14.60
   6   0   0  251.97   16.10
  -6   0   0  227.38   14.90
   6   0   0  246.08   14.70
  -6   0   0  225.08   15.90
  -6   0   0  222.48   14.90
  -7   0   0   12.90    8.60
   7   0   0   11.30    7.10
  -7   0   0   20.10    4.40
   7   0   0    3.20    6.00
  -7   0   0   10.90    5.70
   8   0   0  385.76   21.60
   8   0   0  444.16   23.00
   8   0   0  383.96   20.60
  -8   0   0  405.16   22.10
  -8   0   0  408.26   24.70
  -8   0   0  379.76   21.60
   9   0   0    3.40   10.90
  -9   0   0    5.50   12.00
   9   0   0    3.20    4.70
  -9   0   0   -2.50    5.70
  -9   0   0    1.60    6.00
   9   0   0   -6.70    4.90
   1   1   0 1145.59   45.30
   1  -1   0 1264.07   45.10
  -1  -1   0 1174.38   46.10
  -2   1   0 3400.36  129.49
  -2  -1   0 3537.65  130.69
   2  -1   0 3576.34  129.49
   2  -1   0 3619.94  129.29
   2  -1   0 3517.65  129.59
  -2  -1   0 3155.88  129.59
  -2   1   0 3794.02  129.49
   2   1   0 3635.04  129.59
   2   1   0 3527.05  129.99
  -2  -1   0 3623.64  129.29
  -2   1   0 3226.98  129.39
   2   1   0 3551.64  129.19
   2  -1   0 3270.07  129.29
  -2  -1   0 3393.16  129.49
   3  -1   0 3255.17  114.89
  -3  -1   0 3023.10  114.99
   3  -1   0 3216.08  114.69
  -3  -1   0 3231.18  114.69
   3  -1   0 2936.31  115.09
  -3  -1   0 2995.70  115.69
  -3  -1   0 2832.32  115.09
  -3   1   0 3385.56  114.89
  -3   1   0 3147.39  115.09
  -3   1   0 2892.51  114.49
   3   1   0 2863.61  114.19
   3   1   0 2757.02  115.89
   3   1   0 3208.58  114.99
  -3   1   0 2825.92  114.59
   3  -1   0 3260.77  115.09
  -4  -1   0 5005.90  182.88
  -4   1   0 4514.05  182.98
   4  -1   0 4967.50  182.78
   4   1   0 4910.51  182.58
   4   1   0 4772.32  186.08
  -4   1   0 5257.17  183.18
  -4  -1   0 4844.92  183.38
  -4  -1   0 4961.90  184.18
  -4   1   0 4673.93  182.78
   4  -1   0 5131.29  183.38
   4  -1   0 5007.30  182.88
   4  -1   0 4878.71  182.98
  -4  -1   0 4946.60  183.68
   4   1   0 4825.02  181.58
   4   1   0 4819.02  184.78
  -5   1   0  277.77   16.20
  -5  -1   0  273.97   15.40
  -5   1   0  278.67   15.90
   5   1   0  287.17   16.50
  -5  -1   0  295.07   16.30
   5  -1   0  288.07   16.40
  -5   1   0  266.97   15.40
   5  -1   0  280.97   15.10
   5  -1   0  284.57   15.90
   5   1   0  281.07   14.70
   5   1   0  285.47   16.40
   5  -1   0  310.07   15.40
   5   1   0  284.07   14.80
  -5  -1   0  281.17   15.60
  -5  -1   0  292.77   17.60
   6   1   0 1178.18   52.09
   6   1   0 1266.07   49.30
  -6   1   0 1142.99   50.89
  -6  -1   0 1156.78   51.19
  -6  -1   0 1139.39   50.89
   6  -1   0 1210.18   50.19
  -6  -1   0 1219.88   51.19
  -6   1   0 1185.48   50.79
   6   1   0 1219.28   51.29
   6   1   0 1178.78   49.90
  -6  -1   0 1263.77   52.49
   6  -1   0 1258.57   50.79
   6  -1   0 1240.28   50.59
   6  -1   0 1172.08   50.89
  -7  -1   0   17.80    4.30
  -7  -1   0   -1.30    5.50
   7   1   0    1.90    5.40
   7   1   0    9.40    7.30
   7  -1   0    8.30    3.50
  -7  -1   0    8.30    8.10
  -7   1   0    3.00    8.30
  -7  -1   0   18.80    4.80
   7  -1   0    6.50    6.80
  -7   1   0    3.80    3.40
   7  -1   0    8.00    6.10
  -7   1   0    7.80    3.40
  -8  -1   0  138.09    9.50
   8  -1   0  104.99    8.50
   8   1   0  142.19   11.00
   8  -1   0  141.29   13.00
  -8  -1   0  143.39   15.10
  -8  -1   0  124.89   11.50
  -8   1   0  105.39    8.40
  -8   1   0  105.19    7.70
   8   1   0  156.08   10.90
   8  -1   0  157.28   10.10
   8   1   0  127.69    8.70
  -9   1   0   -9.50    5.60
   9  -1   0   -1.20    5.00
   9   1   0    6.70   10.80
  -9  -1   0    4.20    7.90
   9   1   0    1.10    4.70
  -9  -1   0   -1.50    5.70
   9  -1   0    2.00    4.70
  -9   1   0    9.40    6.00
  -9  -1   0    6.60    6.70
 -10  -1   0   -5.60    7.00
  10  -1   0   -2.70    7.40
 -10   1   0   -2.10    6.90
 -10   1   0   18.70    8.00
  10   1   0   -0.80    7.00
 -10  -1   0   10.60    8.80
   0   2   0   10.10    2.90
   0  -2   0   14.40    3.60
   0   2   0    8.30    2.70
   0   2   0    9.60    2.50
   0  -2   0    7.50    2.90
   0  -2   0    7.40    2.70
   0  -2   0   11.30    3.00
   0  -2   0   12.40    2.80
   0   2   0    8.70    2.70
  -1  -2   0 1459.75   54.99
  -1  -2   0 1491.35   53.19
   1  -2   0 1220.78   53.39
   1  -2   0 1436.86   53.09
  -1  -2   0 1329.77   52.19
   1  -2   0 1464.45   53.29
   1   2   0 1308.67   54.29
   1   2   0 1418.26   52.29
   1   2   0 1441.66   54.19
  -1   2   0 1368.16   53.49
  -1   2   0 1357.66   52.99
   1   2   0 1502.75   53.39
  -1   2   0 1456.05   53.39
   1  -2   0 1355.96   53.39
   1   2   0 1421.06   53.39
  -1  -2   0 1379.66   53.19
  -1   2   0 1325.57   53.09
   2   2   0  113.39    8.30
  -2  -2   0  124.59    7.70
  -2   2   0  118.79    7.50
  -2  -2   0  115.99    9.00
   2  -2   0  121.69    7.90
   2  -2   0  119.39    7.60
  -2  -2   0  124.39    7.40
   2   2   0  119.89    7.10
   2   2   0  117.49    8.20
   2   2   0  112.89    6.10
  -2  -2   0  111.69    7.50
   2  -2   0  109.89    7.00
   2   2   0  121.49    8.00
  -2   2   0  111.19    7.00
   3   2   0 1655.43   68.19
   3   2   0 1871.81   66.99
   3   2   0 1685.43   66.09
   3  -2   0 1629.14   66.39
  -3   2   0 1692.43   66.99
   3   2   0 1774.32   67.49
   3  -2   0 1731.53   66.69
  -3  -2   0 1768.42   68.89
  -3   2   0 1676.73   66.59
  -3  -2   0 1751.02   66.39
   3  -2   0 1754.42   66.99
  -3   2   0 1775.02   66.59
  -3  -2   0 1660.23   67.09
   3  -2   0 1627.44   66.09
  -3  -2   0 1736.73   66.79
  -4  -2   0   73.09    9.70
  -4   2   0   73.29    7.40
   4   2   0   64.89    7.80
   4  -2   0   64.59    5.60
  -4  -2   0   71.89    7.90
  -4  -2   0   68.09    6.30
   4  -2   0   68.09    5.90
  -4  -2   0   60.29    5.90
   4   2   0   64.19    7.30
  -4   2   0   66.89    5.90
   4  -2   0   59.09    7.50
   4   2   0   68.89    5.50
   4  -2   0   68.49    7.50
  -5  -2   0   93.59   10.10
   5   2   0   86.69    8.20
  -5  -2   0   91.59    7.70
  -5   2   0   88.99    8.20
   5   2   0   87.19    7.00
  -5  -2   0   83.09   10.90
   5  -2   0   76.79    7.10
   5   2   0   88.99    9.30
   5  -2   0   80.99    6.40
   5  -2   0   91.29    8.90
  -5   2   0   84.39    8.80
  -5  -2   0   84.59    7.80
   5  -2   0   84.49    9.00
   5   2   0   75.29    7.20
   6  -2   0   45.90    5.20
  -6  -2   0   39.50    9.50
  -6  -2   0   52.79   10.30
   6   2   0   46.20    6.70
  -6  -2   0   44.60    6.40
   6  -2   0   28.10    8.20
  -6   2   0   42.40    5.50
   6  -2   0   50.99    4.70
   6   2   0   41.70    8.40
   6  -2   0   30.30    7.40
  -6  -2   0   46.30    5.40
  -6   2   0   49.00    9.50
   6   2   0   40.30    5.60
  -7   2   0  600.14   38.80
  -7  -2   0  651.23   35.40
   7  -2   0  737.33   34.40
   7   2   0  765.42   32.20
  -7  -2   0  731.73   34.70
   7  -2   0  717.93   35.40
   7   2   0  761.82   36.10
   7  -2   0  739.23   33.30
  -7  -2   0  733.23   44.80
   7   2   0  730.93   33.00
   7  -2   0  736.83   33.50
  -7  -2   0  752.32   37.00
   8  -2   0  122.99   14.40
  -8  -2   0  138.09   15.30
  -8  -2   0  124.99    9.50
   8  -2   0  140.69    9.80
  -8  -2   0  121.99    9.00
  -8   2   0  139.19   10.10
   8   2   0  156.98   10.90
   8  -2   0  125.99    9.60
   8   2   0  130.29   10.30
   8   2   0  134.89    9.40
  -9  -2   0   37.80    8.60
  -9   2   0   32.70    8.30
  -9   2   0   53.19    7.60
  -9  -2   0   57.09    7.60
  -9  -2   0   90.59   22.20
   9  -2   0   43.50    7.70
   9   2   0   33.90    7.30
   9   2   0   52.29    7.80
 -10  -2   0   11.80    8.00
  10   2   0   13.00    6.50
 -10   2   0    2.60    7.80
  10  -2   0    2.10    7.60
 -10  -2   0   25.00    8.30
  10   2   0   -5.00    7.60
   0   3   0   -0.10    2.60
   0   3   0    2.00    2.40
   0  -3   0    3.00    3.00
   0  -3   0    1.60    1.90
   0  -3   0    1.50    2.70
   0   3   0    1.60    3.00
   0   3   0    0.00    2.00
   0  -3   0   -1.10    2.80
   0  -3   0    0.30    2.10
  -1   3   0   40.60    4.20
  -1  -3   0   50.29    6.40
  -1   3   0   40.40    4.30
   1   3   0   51.99    5.40
  -1  -3   0   41.40    4.60
   1  -3   0   41.00    4.30
   1   3   0   45.50    5.50
  -1  -3   0   42.90    4.20
   1   3   0   46.10    4.40
   1  -3   0   40.10    4.20
  -1   3   0   43.80    5.50
   1   3   0   53.49    5.60
   1  -3   0   46.40    5.10
  -1  -3   0   50.89    5.10
  -1   3   0   44.10    5.10
  -1  -3   0   43.70    4.30
   1  -3   0   41.40    5.00
   2  -3   0  111.29    8.40
   2   3   0  122.39    7.30
  -2  -3   0  121.39    8.00
  -2  -3   0  107.89    6.50
  -2   3   0  105.19    7.30
   2  -3   0  126.39    7.40
   2  -3   0  120.29    8.50
   2   3   0  104.49    8.50
  -2  -3   0   99.69    7.50
   2   3   0  112.59    7.90
   2   3   0  106.09    6.50
  -2  -3   0  124.59    7.60
  -2   3   0  113.19    7.80
  -2  -3   0  113.59   10.00
  -2   3   0  104.49    7.40
   2   3   0  107.99    8.50
  -2   3   0  117.59    8.00
  -3   3   0  217.08   12.20
  -3  -3   0  209.38   11.70
   3   3   0  207.78   11.10
  -3  -3   0  195.08   14.00
  -3   3   0  207.58   11.90
   3   3   0  207.48   12.30
   3  -3   0  197.88   11.10
   3   3   0  199.78   12.70
   3   3   0  212.08   10.00
  -3   3   0  199.58   11.40
  -3  -3   0  206.08   11.90
  -3   3   0  215.58   12.10
   3  -3   0  202.98   13.00
   3  -3   0  200.18   12.30
   4  -3   0  721.13   31.50
   4   3   0  733.93   31.40
   4   3   0  684.93   30.10
  -4   3   0  646.94   30.90
   4   3   0  699.43   28.30
  -4  -3   0  723.13   31.10
  -4  -3   0  660.33   31.30
   4   3   0  747.33   32.70
   4  -3   0  684.13   30.30
   4  -3   0  697.93   30.50
  -4  -3   0  712.43   34.10
  -4   3   0  679.93   30.80
  -4   3   0  740.63   31.30
   4  -3   0  718.63   31.70
  -4  -3   0  694.93   31.10
   4   3   0  680.33   32.70
   5  -3   0  177.98   12.90
  -5   3   0  163.58   11.60
  -5   3   0  166.18   12.30
   5  -3   0  159.08   12.50
  -5  -3   0  162.98   12.50
   5  -3   0  165.08   10.30
   5   3   0  183.08   12.90
   5   3   0  174.38   14.40
   5  -3   0  171.68   11.10
  -5  -3   0  168.58   11.90
   5   3   0  180.98   13.10
  -5  -3   0  156.68   11.40
  -5  -3   0  177.88   15.20
   5   3   0  162.58   10.70
  -6  -3   0   28.70    7.50
  -6   3   0    5.70    6.40
   6   3   0   14.50    4.80
   6  -3   0   19.00    3.70
  -6  -3   0    9.20    6.80
   6  -3   0   11.30    7.00
   6   3   0   14.10    6.60
  -6  -3   0   16.70    4.00
   6   3   0   26.00    5.80
   6  -3   0   16.20    7.10
  -6  -3   0   12.80    3.80
   6  -3   0   18.20    3.30
  -6   3   0   15.20    3.60
  -7  -3   0    6.60    4.40
  -7  -3   0   -2.30    6.50
  -7   3   0   -0.90    4.20
   7  -3   0    0.00    3.30
   7  -3   0   10.00    7.60
  -7  -3   0   -3.40    3.60
   7   3   0    4.50    3.80
   7  -3   0   -4.80    9.60
   7   3   0   -6.30    6.90
   7   3   0   -1.30    4.40
   8  -3   0    6.20    4.30
  -8  -3   0    9.80    8.20
  -8  -3   0    3.90    5.10
   8   3   0   10.20    4.30
   8   3   0    6.50    5.70
  -8   3   0    6.10    4.80
  -8  -3   0   -1.30    4.80
   9  -3   0   30.50    6.00
   9   3   0   19.10    5.50
   9   3   0   14.00    6.00
  -9  -3   0   18.50    6.40
  -9  -3   0   28.70    7.80
 -10  -3   0   25.40    8.90
  10  -3   0    5.40    8.20
 -10   3   0    5.00    8.10
  10   3   0   -1.30    7.50
 -10  -3   0    2.40    7.80
   0   4   0 6757.02  259.37
   0  -4   0 6916.11  259.47
   0  -4   0 7181.88  262.27
   0   4   0 7505.85  259.87
   0  -4   0 6995.60  259.57
   0   4   0 6979.90  259.67
   0   4   0 7323.07  260.77
   0  -4   0 6610.04  260.17
   0  -4   0 7010.80  259.77
  -1  -4   0   66.89    6.40
  -1   4   0   69.59    7.00
  -1  -4   0   68.49    5.70
  -1  -4   0   62.99    5.50
  -1   4   0   69.59    5.40
   1   4   0   62.79    7.30
  -1  -4   0   62.89    5.70
   1  -4   0   65.29    5.60
   1   4   0   72.69    5.20
  -1  -4   0   63.39    8.10
   1   4   0   73.49    5.50
  -1   4   0   62.99    5.60
   1  -4   0   73.89    7.40
   1  -4   0   68.69    6.50
   1  -4   0   68.89    5.40
   1   4   0   66.69    6.80
  -1   4   0   68.49    6.80
  -2   4   0 2982.00  112.09
   2   4   0 2891.71  110.19
  -2   4   0 2848.52  112.59
  -2  -4   0 3088.49  115.89
  -2  -4   0 2885.11  110.09
   2   4   0 2811.72  114.59
   2   4   0 3139.19  112.99
  -2  -4   0 2917.91  112.99
   2   4   0 2994.50  115.29
   2   4   0 2956.40  111.69
  -2  -4   0 2846.32  112.89
  -2  -4   0 2869.91  111.99
   2  -4   0 3128.99  112.89
   2  -4   0 2845.52  111.59
  -2   4   0 2954.40  111.79
   2  -4   0 3055.89  112.19
  -2   4   0 2929.61  113.99
   3  -4   0   44.10    6.80
   3   4   0   44.50    3.60
  -3   4   0   49.70    6.80
  -3  -4   0   42.00   11.00
  -3   4   0   56.59    7.40
  -3   4   0   47.40    4.90
   3   4   0   48.20    6.50
  -3  -4   0   47.70    5.20
   3   4   0   48.90    6.90
   3  -4   0   47.60    5.10
  -3  -4   0   51.99    5.20
  -3  -4   0   48.90    6.80
   3  -4   0   52.39    7.40
   3   4   0   47.90    7.70
  -3   4   0   39.60    5.00
   3   4   0   51.59    4.70
  -4   4   0  405.96   21.60
  -4  -4   0  442.46   21.80
  -4   4   0  450.65   22.30
  -4  -4   0  402.46   21.40
  -4  -4   0  443.26   25.90
   4   4   0  436.66   18.40
   4   4   0  425.06   20.50
   4   4   0  449.16   22.30
   4  -4   0  410.56   20.70
   4  -4   0  423.16   21.90
   4   4   0  452.45   23.70
  -4   4   0  402.66   21.80
  -4   4   0  428.06   21.70
   4  -4   0  441.56   22.60
   4   4   0  457.95   23.30
   4  -4   0  417.46   20.90
  -4  -4   0  419.76   21.90
   5   4   0  424.56   24.00
  -5  -4   0  386.56   21.30
   5   4   0  400.26   23.60
   5   4   0  448.76   18.40
  -5   4   0  405.16   22.60
  -5  -4   0  399.96   22.20
   5   4   0  426.76   22.40
  -5   4   0  384.66   21.20
   5  -4   0  421.16   22.40
   5   4   0  412.66   20.80
   5  -4   0  434.76   23.10
  -5  -4   0  439.66   22.60
  -5   4   0  408.36   22.00
   5  -4   0  437.56   21.10
  -5  -4   0  417.16   25.70
   5  -4   0  402.46   20.90
  -5   4   0  437.06   22.40
  -6  -4   0  186.78   12.70
  -6   4   0  177.48   12.40
   6  -4   0  162.48   11.60
   6   4   0  219.98   15.10
   6   4   0  215.38   17.40
  -6  -4   0  202.18   18.30
  -6  -4   0  183.68   13.80
   6  -4   0  185.28   14.60
   6   4   0  187.28   14.80
   6  -4   0  192.68   11.60
   6  -4   0  199.58   14.90
   6   4   0  194.28    9.60
  -6  -4   0  178.98   14.70
   6   4   0  204.68   12.30
   7   4   0   29.60    3.70
   7   4   0   35.10    5.30
   7  -4   0   35.90    5.00
  -7   4   0   45.60    5.40
  -7  -4   0   40.70   12.50
   7  -4   0   32.60    5.60
   7   4   0   50.99   11.30
  -7  -4   0   48.40    6.10
   8   4   0   71.59    5.40
   8   4   0   58.29    9.70
   8   4   0   55.69    6.00
   8  -4   0   59.09    7.20
  -8  -4   0   74.89    7.40
  -8  -4   0   62.99    7.00
   8   4   0   71.69    8.00
   8  -4   0   75.69    7.30
  -8   4   0   81.29    8.10
  -9  -4   0   39.10   10.00
  -9   4   0   15.80    7.60
  -9  -4   0    6.70    6.90
   9   4   0   16.10    6.40
 -10  -4   0   11.80    9.10
 -10   4   0   13.00    7.90
   0  -5   0   -3.20    3.80
   0   5   0    1.20    3.90
   0  -5   0   -0.20    1.60
   0   5   0    1.10    4.30
   0   5   0    3.10    1.70
   0   5   0    0.70    1.90
   0  -5   0   -3.20    4.50
   0  -5   0    2.40    2.00
   0  -5   0   -0.50    3.70
   1  -5   0  305.07   16.60
   1   5   0  334.77   16.20
  -1  -5   0  286.07   15.90
   1   5   0  316.97   15.30
  -1  -5   0  332.67   19.80
   1   5   0  319.57   17.80
   1  -5   0  325.47   16.30
  -1   5   0  330.57   16.90
   1  -5   0  340.77   19.20
   1  -5   0  333.27   17.10
  -1   5   0  312.87   16.30
  -1  -5   0  295.27   16.70
   1   5   0  331.87   17.30
  -1   5   0  331.47   17.70
  -1  -5   0  311.97   15.80
   1  -5   0  331.07   16.90
  -1   5   0  307.37   16.10
  -1  -5   0  326.57   16.60
  -2   5   0   76.69    6.60
   2   5   0   71.99    5.30
   2   5   0   70.39    7.90
  -2  -5   0   75.59    6.20
  -2   5   0   64.69    7.60
   2  -5   0   76.29    6.50
  -2  -5   0   71.79    6.50
   2   5   0   73.59    8.70
   2  -5   0   66.29    7.90
  -2   5   0   75.19    8.90
   2   5   0   72.19    6.10
   2  -5   0   70.59    7.90
   2   5   0   72.49    8.50
  -2  -5   0   76.39    7.80
  -2  -5   0   67.49    6.90
  -2  -5   0   61.49   10.00
   2  -5   0   63.19    5.70
  -2   5   0   61.69    5.70
   3   5   0  630.94   26.90
   3  -5   0  638.64   29.20
   3   5   0  663.93   31.40
  -3  -5   0  639.14   29.60
  -3  -5   0  666.83   29.80
  -3  -5   0  637.24   34.10
  -3   5   0  655.93   30.70
   3  -5   0  646.04   29.90
  -3   5   0  635.54   29.50
  -3  -5   0  589.14   30.00
  -3   5   0  669.63   29.90
   3   5   0  679.53   30.10
   3   5   0  672.63   29.10
   3  -5   0  658.63   30.70
   3   5   0  646.24   32.50
  -3   5   0  685.43   30.40
  -4  -5   0 1596.54   62.79
   4  -5   0 1567.24   63.79
  -4   5   0 1473.15   62.49
   4   5   0 1636.74   63.19
   4  -5   0 1487.75   61.89
   4   5   0 1438.16   65.69
  -4  -5   0 1476.25   67.69
  -4  -5   0 1505.65   62.79
  -4  -5   0 1482.95   63.69
   4   5   0 1556.04   64.39
   4   5   0 1571.54   62.09
  -4   5   0 1603.84   63.19
  -4   5   0 1516.45   62.69
   4  -5   0 1559.44   62.89
  -4   5   0 1372.56   62.89
   4   5   0 1627.64   59.29
   5  -5   0  105.39    7.80
   5  -5   0   83.19   10.90
   5   5   0  105.29    5.80
  -5  -5   0   94.49   10.20
  -5  -5   0   85.19    8.00
   5   5   0   85.69    8.90
   5   5   0  105.39   12.40
  -5  -5   0  101.49    8.20
   5  -5   0   98.19    7.90
  -5   5   0   93.19    8.20
  -5  -5   0   82.99   14.10
  -5   5   0   91.19    8.40
   5  -5   0   94.89   10.70
  -5   5   0   78.19    9.90
  -5   5   0   93.89   10.50
   5   5   0   91.89    7.80
   5   5   0  107.49   11.00
  -6   5   0   40.60    5.70
   6   5   0   41.70    5.50
  -6   5   0   49.20   10.20
   6   5   0   41.60   10.20
  -6  -5   0   60.29   14.00
   6  -5   0   34.00   18.40
   6   5   0   41.60   10.50
   6  -5   0   37.40    4.60
   6  -5   0   34.30    4.70
   6  -5   0   38.40   13.90
   6   5   0   42.00    3.50
  -6   5   0   29.60    5.00
   7  -5   0   70.99    7.30
  -7   5   0   77.39    6.70
   7  -5   0   79.19    6.70
   7   5   0   77.39    5.20
   7   5   0   79.49    7.20
  -7  -5   0   79.69    7.10
   7   5   0   85.99    7.60
  -7  -5   0   83.99    6.70
   8   5   0   -0.30    3.60
  -8  -5   0    8.10    6.70
   8  -5   0   -3.90    5.00
   8   5   0   -5.50    5.40
  -8   5   0   -0.60    5.70
  -8  -5   0   -2.90    5.40
   9   5   0   -6.40    6.30
  -9  -5   0   14.40    8.70
   9  -5   0    4.20    6.50
  -9   5   0    4.80    7.50
  -9  -5   0   -3.30    7.10
   0   6   0  120.09   10.80
   0  -6   0  118.09    9.20
   0   6   0  124.79    8.70
   0  -6   0  130.19   10.10
   0  -6   0  130.79   12.30
   0   6   0  124.09   10.30
   0   6   0  131.69    8.60
   0  -6   0  121.79    9.00
   0  -6   0  135.49   10.40
   1   6   0  171.08   13.20
  -1  -6   0  153.28   11.20
   1  -6   0  155.58   10.90
  -1  -6   0  160.48   10.80
   1  -6   0  174.58   12.00
   1   6   0  164.18   10.30
  -1  -6   0  167.88   12.00
  -1  -6   0  158.58   14.20
  -1   6   0  164.18   10.40
  -1   6   0  155.08   10.30
  -1  -6   0  158.98   10.60
  -1   6   0  152.18   11.60
  -1   6   0  159.68   12.40
   1   6   0  164.88    9.70
   1   6   0  158.68   12.30
   1  -6   0  142.99   10.70
   1  -6   0  180.28   14.00
   1  -6   0  159.78   12.00
  -2  -6   0  470.65   28.10
  -2   6   0  491.05   23.70
  -2  -6   0  408.66   23.60
   2  -6   0  481.35   24.10
  -2   6   0  491.15   24.20
   2   6   0  506.95   25.80
  -2   6   0  494.95   24.80
   2   6   0  486.25   21.70
  -2  -6   0  505.25   22.40
  -2  -6   0  453.65   23.50
   2  -6   0  482.35   24.10
   2  -6   0  480.95   23.40
  -2   6   0  501.35   24.20
  -2  -6   0  486.75   23.90
   2  -6   0  500.45   25.00
   2   6   0  490.25   24.00
   2   6   0  467.55   23.00
  -3  -6   0   17.40    3.70
  -3   6   0    8.20    5.80
   3   6   0    6.90    1.90
  -3   6   0    3.00    3.10
  -3  -6   0    7.40    3.10
  -3  -6   0   -1.20    6.20
  -3   6   0   10.80    3.40
  -3  -6   0    8.80    4.80
   3   6   0   10.60    3.70
   3  -6   0    6.10    6.00
  -3  -6   0    9.50    6.30
   3   6   0    7.00    6.40
  -3   6   0    9.30    5.00
   3  -6   0   10.00    5.90
   3   6   0   10.00    6.10
  -4   6   0  305.87   19.00
  -4   6   0  299.67   18.30
   4  -6   0  287.47   16.90
   4   6   0  346.17   21.20
  -4  -6   0  331.57   18.80
  -4  -6   0  318.07   18.90
  -4  -6   0  312.77   24.00
  -4  -6   0  291.27   17.50
   4   6   0  334.97   14.80
   4   6   0  292.17   20.10
   4  -6   0  301.67   19.40
   4  -6   0  290.77   18.50
  -4   6   0  324.17   18.80
   4   6   0  309.67   16.80
  -4   6   0  304.57   17.50
   4   6   0  331.47   19.00
  -5   6   0    2.10    5.50
   5  -6   0   10.40    3.10
   5   6   0   16.20    2.80
  -5   6   0   21.30    4.10
  -5  -6   0   22.10    5.30
   5  -6   0   14.60    4.00
   5   6   0    9.70    7.50
   5  -6   0    9.10    8.00
  -5  -6   0   12.30    9.00
   5   6   0   13.90    3.70
   5   6   0    7.50    3.60
   5   6   0   22.00    7.40
  -5   6   0    4.30    3.80
  -5  -6   0   15.20    7.70
  -6  -6   0   12.20    4.00
   6   6   0    7.80    4.40
  -6   6   0    8.60    4.20
  -6   6   0   21.50    5.00
   6  -6   0    7.60    4.10
   6   6   0   10.00    4.00
  -7  -6   0   87.59    7.50
   7  -6   0  104.89    8.50
  -7  -6   0   99.89    8.70
   7   6   0   98.49    5.80
   7   6   0   75.99    6.60
   7  -6   0  102.79    8.30
   7   6   0   84.69    9.50
   8  -6   0    0.00    4.50
  -8  -6   0   -1.50    6.50
   8  -6   0    0.70    5.70
  -8   6   0    3.10    7.30
   8   6   0   -5.00    5.80
  -8  -6   0    5.10    7.60
   8   6   0   -7.90    6.30
   9   6   0    2.20    7.20
  -9  -6   0   -0.30    8.30
   9  -6   0   -2.30    8.00
  -9  -6   0    7.50    8.90
  -9   6   0    8.60    8.40
   9   6   0  -13.20    7.90
   0   7   0   -2.90    5.30
   0  -7   0    0.10    2.60
   0  -7   0   -2.20    5.20
   0   7   0    5.60    3.00
   0  -7   0   -3.40    4.90
   0  -7   0   -1.40    2.30
   0  -7   0   -5.00    5.60
   0   7   0    0.40    5.10
   1   7   0   44.10    5.60
  -1  -7   0   41.10    7.20
   1  -7   0   46.70   10.10
  -1  -7   0   24.80    4.90
  -1   7   0   25.90    5.30
  -1  -7   0   37.40   10.60
   1  -7   0   36.80    7.90
  -1  -7   0   35.60    4.90
  -1   7   0   40.30    8.90
   1  -7   0   39.60    7.70
  -1  -7   0   34.60    7.40
  -1   7   0   36.40    4.60
   1   7   0   32.50    8.30
   1  -7   0   32.20    4.70
  -1   7   0   31.80    7.60
   1  -7   0   38.60    4.60
   1   7   0   26.90    4.00
   1   7   0   28.40    7.60
  -2  -7   0    8.40    2.90
   2  -7   0    8.20    5.60
   2  -7   0   12.80    7.10
  -2  -7   0   11.80    6.10
  -2  -7   0    3.70    6.60
   2   7   0   11.40    2.80
   2   7   0   15.20    3.90
  -2   7   0   -1.10    3.30
  -2   7   0    4.80    5.60
  -2  -7   0    7.00    3.20
  -2   7   0   12.70    7.10
  -2  -7   0    6.40    5.30
   2  -7   0    8.20    2.50
   2  -7   0    6.00    3.10
   2   7   0   12.20    6.10
   2  -7   0    7.50    6.10
   2   7   0   11.80    6.20
  -2   7   0   13.30    3.40
   3  -7   0   12.20    3.60
   3   7   0   25.00    3.00
  -3   7   0   20.30    4.50
   3  -7   0   20.90    7.40
   3   7   0   18.60    6.70
  -3  -7   0    9.00    6.10
  -3   7   0   17.00    5.80
  -3  -7   0   14.90    4.20
   3  -7   0   15.40    7.20
  -3  -7   0    7.60    7.10
  -3   7   0   20.90    6.90
  -3   7   0   12.40    3.60
   3   7   0   20.30    3.80
   3   7   0   20.10    6.80
  -3  -7   0   18.90    5.30
  -3  -7   0   19.90    4.60
  -4  -7   0    5.50    3.80
   4   7   0   -5.10    3.20
   4  -7   0   -3.50    6.50
  -4  -7   0    3.40    8.90
   4   7   0    0.90    2.50
  -4   7   0    3.20    5.90
   4   7   0    8.80    7.30
   4  -7   0    2.20    3.20
  -4   7   0    0.10    3.40
   4   7   0   -7.60    6.10
  -4  -7   0    4.50    3.30
  -4  -7   0   -2.90    7.00
   5   7   0   62.49    5.90
  -5   7   0   79.89    6.00
  -5  -7   0   68.89    6.30
   5   7   0   69.99   16.00
   5   7   0   60.39    7.50
  -5   7   0   68.39    6.30
   5  -7   0   69.69    5.70
   5   7   0   68.09    4.60
  -5  -7   0   58.19    5.90
   6  -7   0   52.29    5.60
  -6  -7   0   50.09    7.30
  -6  -7   0   55.79    6.30
   6  -7   0   40.50    6.50
  -6   7   0   49.70    6.20
  -6   7   0   55.89    6.30
   6   7   0   60.59    4.40
   6   7   0   41.50    6.90
   6   7   0   40.30    6.40
   7  -7   0    9.80    5.20
   7   7   0   -1.10    5.80
  -7  -7   0    7.70    6.00
  -7   7   0    5.30    6.70
  -7  -7   0   17.30    7.00
   8   7   0   -2.80    7.20
   8  -7   0    7.80    7.30
  -8  -7   0   22.30    7.80
  -8   7   0    8.40    7.40
  -8  -7   0    1.20    7.00
   0   8   0   28.20    7.40
   0  -8   0   51.39    9.10
   0   8   0   53.19    8.40
   0   8   0   49.20    5.40
   0  -8   0   53.39    6.00
   0  -8   0   37.50   10.30
   0  -8   0   46.40    9.70
   0  -8   0   46.70    5.80
   0   8   0   36.60    5.30
   1   8   0   65.29    6.40
   1  -8   0   50.29   10.90
   1   8   0   64.39    6.80
  -1  -8   0   73.19    7.50
   1   8   0   65.29   15.60
  -1   8   0   67.49   11.00
   1  -8   0   71.79   10.40
  -1  -8   0   73.19   10.80
  -1  -8   0   62.99   13.10
  -1   8   0   71.99   10.70
   1  -8   0   73.89    6.50
  -1   8   0   74.19    7.10
  -1  -8   0   74.19    9.70
   1   8   0   69.99    9.20
  -1  -8   0   77.69    7.20
  -1   8   0   57.59    6.10
   1  -8   0   66.59    6.50
   2  -8   0    4.50    3.10
   2   8   0   13.50    6.80
  -2   8   0    7.10    7.40
   2  -8   0   -0.90    4.90
   2   8   0    2.40    3.00
  -2   8   0    4.00    3.70
  -2  -8   0   -3.00    3.40
   2  -8   0    0.50    3.00
  -2  -8   0    2.50    6.60
  -2   8   0    0.10    6.00
  -2  -8   0    0.00    3.30
   2   8   0   -0.90    3.20
   2   8   0    5.50    6.80
  -2   8   0   -5.20    3.50
   2  -8   0   11.60    7.70
  -2  -8   0    2.40    5.20
   3   8   0  306.57   15.20
   3   8   0  301.27   17.20
  -3  -8   0  291.77   18.90
   3  -8   0  310.17   21.90
  -3  -8   0  311.67   17.00
  -3   8   0  283.77   30.90
  -3   8   0  266.77   21.80
   3   8   0  315.07   19.90
   3  -8   0  271.47   18.40
  -3  -8   0  314.67   20.30
   4   8   0   25.40    4.00
   4  -8   0   32.70    4.70
  -4  -8   0   30.00    5.30
  -4   8   0   28.70    5.20
   4  -8   0   42.30   10.10
  -4   8   0   32.90    5.90
  -4  -8   0   27.50    5.20
  -5   8   0   70.59    7.00
   5   8   0   81.79    7.80
   5   8   0   89.39    6.10
  -5  -8   0   93.69    8.50
   5  -8   0  101.39    7.80
  -5   8   0   91.69    7.50
  -5  -8   0   79.59    7.20
  -6   8   0   22.90    5.90
   6  -8   0   12.40    4.50
  -6   8   0   13.50    6.30
   6   8   0    9.80    5.60
   6  -8   0   16.70    5.10
  -6  -8   0   14.70    6.80
  -6  -8   0    8.60    5.40
  -7  -8   0   -4.10    6.60
  -7  -8   0    3.50    7.20
   7  -8   0    3.80    6.20
  -7   8   0  -12.50    7.00
   7  -8   0    5.60    5.30
  -7   8   0   -1.50    7.60
   7   8   0   -0.10    6.00
   8   8   0   -7.50    8.10
  -8  -8   0    4.60   13.70
  -8  -8   0   -1.70    8.20
   8  -8   0    2.20    8.50
   0  -9   0    7.60    3.40
   0  -9   0   16.00    4.40
   0  -9   0   10.10    7.80
   0   9   0   32.00    8.50
   1  -9   0   51.79   12.40
   1  -9   0   46.20    5.10
  -1  -9   0   54.49    9.40
  -1  -9   0   34.60    5.40
   1  -9   0   44.20    5.10
  -1   9   0   42.80    4.90
   1   9   0   54.99    9.70
  -1  -9   0   41.80    5.80
   1   9   0   55.69    5.50
  -1   9   0   59.69    5.60
   2   9   0   61.39    6.80
   2  -9   0   61.09    5.50
   2   9   0   57.69    5.00
  -2   9   0   48.20    5.40
  -2  -9   0   49.60    8.80
   2  -9   0   57.99   16.10
  -2   9   0   51.59    6.50
   2  -9   0   41.80    5.40
  -2  -9   0   52.99    5.80
  -2  -9   0   45.80    6.30
  -3  -9   0    7.10    6.10
  -3   9   0    5.80    4.90
  -3   9   0   10.60    4.50
   3  -9   0   13.20    8.90
   3   9   0    2.90    3.90
  -3  -9   0    3.70    4.50
  -3  -9   0    8.70    4.40
   3   9   0   -4.00    4.60
   3  -9   0   -1.10    4.20
   4  -9   0    3.80    4.70
  -4  -9   0    0.00    5.70
  -4  -9   0   -7.00    4.80
   4   9   0   -1.30    4.50
  -4   9   0   -4.50    4.90
  -4   9   0    1.50    5.50
   4   9   0    0.40    4.00
   5   9   0   -3.70    5.10
  -5   9   0   -2.30    6.40
  -5   9   0    5.70    6.20
  -5  -9   0    4.20    6.00
   5  -9   0   -0.60    5.80
   5   9   0    0.40    4.20
  -5  -9   0    6.80    5.40
  -6   9   0    6.50    7.60
  -6   9   0   -6.00    7.50
   6  -9   0   -6.20    5.60
  -6  -9   0   -2.50    6.50
  -6  -9   0    1.20    7.20
   6   9   0   -0.50    6.00
   6  -9   0   -3.60    6.90
  -7   9   0    4.40    8.40
  -7  -9   0    4.10    8.60
   7   9   0   -2.00    8.00
   7  -9   0    1.70    7.70
  -7   9   0    9.50    9.00
   7  -9   0    5.70    8.20
  -7  -9   0   -2.00    7.90
   0 -10   0  529.45   28.70
   0  10   0  565.34   29.30
   0 -10   0  507.75   27.10
   0  10   0  558.84   27.40
   1 -10   0  264.67   15.40
   1 -10   0  242.48   15.70
   1  10   0  238.98   13.70
  -1 -10   0  220.48   14.80
  -1 -10   0  236.88   15.80
   1  10   0  255.67   14.30
  -1  10   0  258.87   14.10
  -1  10   0  252.17   15.50
  -1 -10   0  285.07   18.30
  -2 -10   0   17.50    5.20
   2 -10   0   21.70    5.00
   2  10   0   26.40    5.60
  -2  10   0   18.40    5.70
   2 -10   0   18.40    4.60
  -2  10   0   15.30    6.00
   2  10   0   16.30    4.90
  -2 -10   0   35.80    9.00
  -3  10   0   10.00    6.10
  -3 -10   0    6.30    5.20
  -3  10   0   -1.30    5.90
  -3 -10   0    2.60    7.50
   3 -10   0    7.60    5.70
   3  10   0   -1.30    4.90
   3  10   0   -0.90    5.10
  -3 -10   0    6.80    5.60
   4 -10   0   10.40    6.30
   4  10   0    5.10    5.60
  -4  10   0    2.50    6.80
  -4  10   0    2.10    6.80
  -4 -10   0    1.70    6.10
  -4 -10   0   23.20    6.20
   4  10   0   18.40    5.10
   5 -10   0   -1.60    6.30
  -5 -10   0    3.50    7.30
  -5  10   0    1.80    7.70
  -5  10   0   -9.70    7.80
  -5 -10   0   -5.90    6.80
   5  10   0   -6.10    7.00
  -6 -10   0    4.70    8.00
  -6  10   0   11.20    9.70
  -6 -10   0   15.50    9.40
  -6  10   0    1.60    8.40
   6  10   0   -3.00    8.10
   6 -10   0   14.50    8.40
   0  11   0   -2.30    6.30
   0 -11   0   -3.80    5.70
   0 -11   0   10.30    6.60
   0  11   0   -1.90    5.90
  -1  11   0    9.50    6.70
  -1 -11   0    2.50    5.60
  -1 -11   0    8.80    6.00
   1 -11   0    0.70    5.50
   1  11   0   11.60    5.80
   1  11   0    3.60    5.70
   1 -11   0    6.80    5.80
  -1  11   0    3.20    6.40
  -2  11   0   14.10    6.50
   2 -11   0   24.50    6.20
  -2 -11   0    9.80    6.00
   2 -11   0   13.00    5.80
  -2 -11   0   22.70    6.50
  -2  11   0   14.10    6.80
   2  11   0   13.60    6.10
   3  11   0    1.90    7.20
  -3  11   0   -0.10    7.60
  -3  11   0    0.40    7.60
   3 -11   0    1.50    6.50
  -3 -11   0   -0.80    7.70
  -3 -11   0   -5.50    6.40
   3  11   0    3.70    6.10
   4  11   0   -3.60    7.80
  -4  11   0    0.10    9.20
  -4 -11   0   -1.10    7.30
  -4 -11   0   -0.60    8.60
   4 -11   0   -1.50    7.10
  -4  11   0   -2.40    7.70
  -5  11   0   15.90   15.00
  -5  11   0   -2.50    9.30
   5  11   0   -6.60    8.80
   5 -11   0   13.60    9.40
  -5 -11   0  -12.40   12.10
   0 -12   0   52.69   10.60
   0  12   0   48.80   10.70
   0  12   0   56.69    9.90
  -1 -12   0   22.60    7.40
   1 -12   0   10.90    6.90
  -1  12   0   13.00    8.50
   1  12   0    9.00    7.80
   1  12   0    2.90    8.30
  -1  12   0   19.00    8.10
   1 -12   0   19.10    7.60
  -1 -12   0   42.40   10.40
   2 -12   0    1.60    8.40
   2  12   0   -2.60    7.60
  -2 -12   0    7.90    7.50
   2  12   0    7.80    7.80
  -2  12   0    9.40    9.00
  -2  12   0    0.20    8.80
  -2 -12   0   -2.10    8.10
  -3  12   0   -3.00    8.60
  -3  12   0    7.90   10.20
   3  12   0   -0.50    8.10
  -3   0   1 1087.19   43.10
  -3   0  -1 1062.29   43.20
   3   0   1 1135.89   43.50
   3   0  -1 1171.08   43.30
   3   0   1 1091.39   43.80
   3   0  -1  982.10   43.80
   3   0   1 1059.99   42.70
  -3   0   1 1058.99   42.80
  -3   0  -1 1079.19   43.00
  -3   0  -1 1116.99   44.00
   3   0   1 1121.39   43.00
   3   0  -1 1083.09   42.20
  -3   0   1 1112.59   42.90
   3   0  -1 1063.69   42.50
  -4   0  -1 3838.52  148.29
  -4   0  -1 3930.31  148.89
  -4   0   1 3949.00  148.19
  -4   0   1 3885.91  147.79
   4   0  -1 3967.10  146.99
   4   0   1 3854.51  147.79
  -4   0   1 4204.98  148.69
   4   0   1 4087.69  147.69
  -4   0  -1 3949.70  148.19
   4   0   1 3992.40  149.29
   4   0  -1 3595.14  147.79
  -4   0  -1 4117.69  148.09
   4   0  -1 4087.29  147.99
   4   0  -1 3709.03  147.19
  -5   0   1  125.49   10.10
  -5   0  -1  117.29   10.50
  -5   0  -1  113.89    8.70
   5   0   1  112.69    8.20
   5   0   1  120.29   10.50
   5   0  -1  118.09   10.00
  -5   0   1  124.39   10.30
   5   0   1  123.19    9.60
  -5   0   1  118.19    8.80
   5   0  -1  116.59    8.60
  -5   0  -1  112.59   10.90
   5   0  -1  113.89    8.20
  -5   0  -1  118.59    8.50
   5   0   1  131.79    9.30
   5   0  -1  127.79    9.20
  -5   0   1  108.49    8.30
  -6   0   1    6.20    3.30
  -6   0  -1    6.90    3.20
   6   0   1   14.70    5.70
   6   0   1    6.10    2.40
  -6   0  -1    7.90    5.30
   6   0  -1   10.80    3.20
  -6   0   1   10.10    6.50
  -6   0  -1   10.60    6.20
  -6   0   1    9.00    3.10
   6   0  -1    3.70    6.20
   6   0  -1    3.10    3.00
  -6   0   1    7.30    5.50
   6   0  -1   14.50    5.50
   6   0   1    5.90    6.10
   6   0   1   10.20    3.60
  -7   0   1 1031.70   46.90
   7   0  -1 1105.39   45.60
  -7   0   1 1088.49   47.70
   7   0  -1 1079.19   47.00
   7   0   1 1054.29   47.60
   7   0   1 1038.80   45.90
  -7   0   1 1091.49   47.90
  -7   0  -1  978.50   46.70
  -7   0  -1 1028.40   47.20
   7   0  -1 1034.90   45.40
   7   0  -1 1034.10   46.50
  -7   0   1 1111.89   47.50
  -7   0  -1 1078.59   47.00
  -7   0  -1 1085.99   48.50
   7   0   1 1122.69   46.50
   7   0   1 1110.19   48.40
  -8   0  -1   26.90    5.40
  -8   0  -1   23.30    6.10
   8   0   1   28.60    7.30
  -8   0   1   20.20    6.30
   8   0   1   31.80    4.80
  -8   0   1   45.30    6.50
  -8   0   1   34.60    9.60
   8   0  -1   34.70    7.90
   8   0  -1   30.60    8.00
  -8   0  -1   34.80   11.00
   9   0   1   24.60    7.60
  -9   0  -1   13.10    6.00
   9   0  -1    2.80    5.30
  -9   0   1   -1.20    5.50
  -9   0   1    4.50    6.00
   9   0   1    7.30   13.00
  -9   0   1    9.20   10.80
   9   0   1   -2.50    5.10
   9   0  -1    8.90    4.30
   9   0  -1   13.20   11.50
  -9   0  -1    2.90    7.70
  10   0  -1  -10.90    7.00
 -10   0   1   12.30    8.10
 -10   0  -1   -5.00    7.30
  10   0   1   -7.90    6.60
 -10   0  -1   -4.50    8.70
   1  -1   1 3959.00  136.49
   1   1  -1 4057.29  136.99
  -1   1   1 3785.02  136.39
  -1  -1   1 3540.65  135.89
   1   1   1 3150.08  135.99
  -2  -1  -1 7448.75  281.77
   2   1  -1 8275.47  282.47
   2  -1   1 8114.79  281.87
   2  -1   1 7740.33  281.87
  -2  -1  -1 6545.44  284.37
  -2  -1   1 7529.55  282.37
   2   1   1 8110.99  282.07
   2   1   1 8077.09  281.97
   2   1   1 7072.09  282.97
  -2  -1   1 7799.62  281.57
  -3   1   1 1358.76   55.49
   3  -1   1 1431.66   56.59
   3   1  -1 1397.46   54.69
   3   1  -1 1392.96   57.09
  -3   1   1 1507.25   56.19
  -3  -1  -1 1322.87   56.29
   3  -1   1 1539.05   56.79
  -3  -1  -1 1404.16   57.59
   3  -1   1 1496.45   56.89
   3   1  -1 1554.54   56.39
  -3  -1  -1 1506.05   56.39
   3   1  -1 1418.96   55.69
   3  -1   1 1489.55   56.29
  -3  -1  -1 1442.76   56.69
  -3   1   1 1424.96   56.19
  -3  -1   1 1439.16   57.09
  -3   1  -1 1393.56   56.49
   3   1   1 1391.26   58.19
   3  -1  -1 1376.26   55.49
   3   1   1 1430.36   56.09
   3  -1  -1 1412.56   55.79
  -3   1  -1 1480.35   56.29
   3   1   1 1508.75   56.79
   3  -1  -1 1562.34   56.49
  -3  -1   1 1559.54   56.29
  -3   1  -1 1408.66   56.79
  -3  -1   1 1453.55   57.09
  -3  -1   1 1470.25   56.49
   3  -1  -1 1446.26   56.19
  -4  -1  -1   76.69    8.60
  -4   1   1   79.89    7.40
  -4   1   1   84.39    7.70
   4  -1   1   81.79    8.00
  -4  -1  -1   83.89    6.40
   4   1  -1   75.49    6.40
   4   1  -1   87.59    6.00
   4  -1   1   85.79    6.50
   4  -1   1   77.99    7.80
  -4   1   1  101.59    6.40
  -4   1   1   79.99    6.40
  -4  -1  -1   82.29    7.60
   4   1  -1   91.79    8.30
  -4  -1  -1   69.39    6.20
  -4  -1   1   89.99    7.80
   4   1   1   84.99    6.30
   4  -1  -1   95.59    6.90
  -4   1  -1   78.59    6.50
  -4  -1   1   81.99    8.90
   4  -1  -1   81.69    6.20
  -4  -1   1   75.29    6.40
   4  -1  -1   78.99    7.20
  -4   1  -1   72.29    8.00
  -4  -1   1   84.99    6.60
  -4   1  -1   73.79    7.50
   4   1   1   83.99    8.10
   5  -1   1 1316.47   53.99
   5   1  -1 1362.96   52.69
   5  -1   1 1409.76   55.29
   5  -1   1 1371.96   54.59
  -5  -1  -1 1328.07   56.09
  -5   1   1 1336.17   54.49
  -5   1   1 1325.57   53.99
   5  -1   1 1352.06   54.89
   5   1  -1 1279.37   55.19
  -5  -1  -1 1385.26   54.69
  -5   1   1 1246.68   54.39
  -5  -1  -1 1339.47   54.79
   5   1  -1 1291.17   53.39
  -5  -1  -1 1280.27   54.69
  -5   1  -1 1316.07   54.39
   5  -1  -1 1344.77   53.79
   5   1   1 1366.56   54.09
   5  -1  -1 1344.17   53.99
   5   1   1 1313.07   53.19
  -5  -1   1 1343.17   55.29
   5  -1  -1 1293.37   53.59
  -5  -1   1 1302.67   54.59
  -5  -1   1 1422.66   54.69
   5  -1  -1 1351.66   54.59
   5   1   1 1371.06   55.09
  -5  -1   1 1399.86   55.59
   5   1   1 1253.97   56.09
  -5   1  -1 1385.46   55.49
  -5   1  -1 1288.77   54.69
   6  -1   1  491.75   24.70
  -6  -1  -1  512.65   25.10
   6   1  -1  494.05   25.00
  -6   1   1  470.25   24.50
  -6   1   1  514.45   24.90
  -6  -1  -1  510.05   25.40
  -6  -1  -1  508.85   27.00
   6  -1   1  525.05   25.90
   6   1  -1  505.15   25.20
   6  -1   1  516.55   24.30
  -6   1   1  518.85   25.90
  -6  -1  -1  496.15   25.10
   6   1  -1  482.15   23.60
   6  -1   1  504.65   24.70
   6  -1  -1  499.55   24.60
   6  -1  -1  502.85   24.00
  -6   1  -1  474.75   25.00
  -6  -1   1  502.75   26.00
   6  -1  -1  504.65   25.50
   6   1   1  469.35   25.70
  -6  -1   1  511.15   25.60
   6   1   1  497.25   23.80
   6   1   1  486.95   24.00
  -6   1  -1  493.15   25.90
   6  -1  -1  502.45   23.70
  -6  -1   1  492.25   25.20
  -6  -1   1  502.85   24.80
  -6   1  -1  456.45   24.40
   7  -1   1  298.17   18.20
   7   1  -1  296.47   17.30
   7  -1   1  324.07   17.60
   7   1  -1  307.77   16.70
  -7  -1  -1  289.37   17.50
  -7   1   1  302.17   18.70
  -7   1   1  286.07   19.40
  -7  -1  -1  281.37   16.70
   7  -1   1  302.87   19.70
   7   1  -1  306.47   16.40
   7  -1   1  309.67   17.00
  -7   1   1  284.77   17.00
  -7  -1  -1  297.67   19.60
  -7   1   1  291.87   17.50
  -7  -1  -1  314.17   20.80
   7   1  -1  277.37   18.70
   7  -1  -1  309.07   16.80
  -7   1  -1  280.87   16.70
  -7  -1   1  291.17   18.20
   7   1   1  314.47   19.50
  -7   1  -1  286.07   17.30
  -7  -1   1  297.37   17.50
   7   1   1  311.97   17.70
   7   1   1  334.17   17.60
  -7   1  -1  298.87   19.90
   7  -1  -1  316.07   18.30
   7  -1  -1  311.67   16.90
  -7  -1   1  293.47   19.60
   7   1   1  291.17   20.40
   7  -1  -1  319.07   18.70
  -7  -1   1  305.97   20.20
  -8   1   1  709.73   40.10
   8  -1   1  736.23   34.60
   8  -1   1  799.22   36.80
  -8  -1  -1  814.02   39.50
   8  -1   1  761.12   36.30
   8   1  -1  799.82   34.30
  -8   1   1  715.63   35.60
  -8  -1  -1  786.32   36.50
   8   1  -1  794.82   36.40
   8   1  -1  719.43   36.80
  -8  -1  -1  738.13   36.10
   8   1   1  743.33   34.60
   8  -1  -1  715.33   34.60
  -8   1  -1  774.62   38.00
   8  -1  -1  751.92   35.50
  -8  -1   1  773.62   36.30
   8  -1  -1  714.03   36.10
  -8  -1   1  793.62   38.50
  -8  -1   1  763.22   37.70
  -8   1  -1  691.33   35.10
   8   1   1  800.72   35.10
   8   1   1  740.43   37.10
  -8   1  -1  727.13   35.20
   9   1  -1  114.69   18.60
   9   1  -1   73.99    8.50
   9  -1   1   60.69    7.70
  -9   1   1   80.79    7.80
  -9  -1  -1   65.39    8.60
  -9   1   1   59.19    7.60
   9   1  -1   70.39    7.40
  -9  -1  -1   86.69   17.00
  -9   1  -1   87.29    7.80
  -9   1  -1   56.59    8.30
   9  -1  -1   59.79    7.50
  -9  -1   1   59.69    8.70
   9   1   1   92.99   15.00
  -9  -1   1   81.59    9.00
   9   1   1   63.29    6.70
 -10  -1  -1   -1.10    7.00
 -10  -1  -1    5.70    9.10
 -10   1   1   -3.90    8.00
  10  -1   1  -10.50    7.50
  10   1  -1    7.90    6.70
  10   1   1    2.60    6.50
 -10  -1   1    8.20    8.00
 -10  -1   1  -11.60    7.20
  10   1   1   -9.60    7.30
  10  -1  -1   -8.10    7.20
 -10   1  -1   -1.90    8.00
   0  -2  -1 5140.19  172.88
   0  -2  -1 4264.07  173.08
   0   2  -1 5205.88  173.48
   0   2  -1 4700.73  172.58
   0   2  -1 5203.68  172.68
   0   2  -1 4511.65  172.38
   0   2   1 4483.05  173.68
   0  -2   1 4078.69  172.88
   0   2   1 4339.77  172.58
   0   2   1 4298.47  173.78
   0   2   1 4942.41  173.18
   0  -2   1 4971.50  172.48
   0   2   1 5183.18  172.88
   0  -2  -1 4779.32  173.78
   0  -2   1 4875.51  172.58
   0  -2  -1 4147.69  173.48
   0  -2  -1 4926.41  172.68
   0  -2   1 4414.76  172.48
   1  -2   1 2670.03  103.39
   1   2  -1 2797.02  104.29
  -1  -2  -1 2840.72  103.79
  -1  -2  -1 2713.03  102.99
   1  -2   1 2990.80  103.99
   1   2  -1 2788.62  105.19
  -1  -2  -1 2644.94  103.79
   1   2  -1 2884.71  103.39
   1   2  -1 2717.13  102.29
  -1  -2  -1 2830.32  103.49
  -1   2   1 2930.41  103.59
  -1   2   1 2612.44  103.69
   1   2  -1 2697.63  103.79
  -1   2   1 2718.83  103.49
  -1   2   1 2774.32  103.89
   1  -2   1 2936.11  103.69
  -1  -2  -1 2782.62  105.59
  -1  -2   1 2850.71  104.29
   1   2   1 2498.85  104.79
  -1   2  -1 2757.52  103.49
   1   2   1 2815.72  103.49
  -1   2  -1 3006.30  103.59
   1   2   1 2973.70  103.89
  -1   2  -1 2486.75  103.69
  -1  -2   1 2767.72  104.99
   1   2   1 2847.32  104.09
   1  -2  -1 2806.82  103.99
  -1  -2   1 2672.83  102.29
   1  -2  -1 2647.04  103.29
  -1  -2   1 2962.70  103.39
   1  -2  -1 2895.31  103.59
  -1  -2   1 2633.74  104.69
   1   2   1 2876.31  103.19
  -1   2  -1 2771.52  103.59
   2   2  -1  591.54   25.80
  -2   2   1  563.74   24.80
   2   2  -1  608.54   25.70
   2  -2   1  613.74   25.00
  -2  -2  -1  603.44   24.70
   2   2  -1  621.24   24.70
   2   2  -1  563.24   22.80
   2   2  -1  561.64   24.10
  -2  -2  -1  575.44   26.80
  -2  -2  -1  536.65   24.90
  -2   2   1  606.74   24.60
   2  -2   1  592.44   24.50
  -2  -2  -1  558.74   24.70
   2  -2   1  619.74   25.40
  -2   2   1  602.44   24.70
   2  -2  -1  608.74   24.80
   2   2   1  587.84   24.50
  -2  -2   1  618.84   24.50
   2  -2  -1  633.64   25.30
  -2  -2   1  594.54   24.70
   2   2   1  583.74   24.90
  -2   2  -1  589.14   24.80
  -2  -2   1  595.04   25.60
   2   2   1  570.54   26.40
   2  -2  -1  604.44   24.40
  -2   2  -1  618.24   24.80
  -2   2  -1  626.84   24.70
  -2  -2   1  582.34   26.40
   2   2   1  600.34   23.90
   2   2   1  597.74   25.20
  -3   2   1  403.96   18.50
   3  -2   1  386.66   18.00
  -3  -2  -1  415.16   20.80
   3  -2   1  393.06   18.70
   3  -2   1  416.46   19.20
  -3   2   1  409.36   18.50
   3   2  -1  425.76   19.90
  -3  -2  -1  414.56   18.70
  -3  -2  -1  402.06   18.60
   3   2  -1  398.96   19.60
   3  -2   1  367.46   18.60
   3   2  -1  421.56   18.80
  -3   2   1  396.36   18.50
   3   2  -1  388.86   17.80
  -3  -2  -1  401.66   18.90
  -3  -2   1  392.86   20.40
  -3   2  -1  403.96   18.90
  -3  -2   1  370.66   18.20
  -3  -2   1  347.17   18.70
   3  -2  -1  403.06   18.60
   3  -2  -1  401.46   18.00
  -3   2  -1  408.46   18.60
   3  -2  -1  401.56   18.90
  -3  -2   1  416.76   18.70
  -3   2  -1  415.36   18.70
   3   2   1  417.76   19.40
   3   2   1  424.36   19.40
   3   2   1  409.96   18.20
   3   2   1  383.36   20.40
   4  -2   1  151.38   10.80
  -4   2   1  147.59    9.50
  -4  -2  -1  148.09   10.20
  -4  -2  -1  129.19    9.30
  -4   2   1  148.59    9.40
   4  -2   1  150.18    9.50
   4   2  -1  144.89   11.20
   4   2  -1  134.79   10.60
   4  -2   1  152.58    9.50
  -4  -2  -1  142.89    9.50
   4  -2   1  143.19   10.70
  -4  -2  -1  156.88   14.60
  -4   2   1  149.88   10.30
   4   2  -1  142.39    8.80
   4  -2  -1  154.58    8.80
   4   2   1  154.28    9.20
   4  -2  -1  155.28   10.50
   4   2   1  150.58   10.70
   4   2   1  167.78   11.70
  -4  -2   1  151.08    9.60
  -4  -2   1  150.38   10.30
  -4  -2   1  153.48   10.00
  -4  -2   1  141.09   12.00
   4  -2  -1  155.38   10.50
   4  -2  -1  151.68    9.30
  -4   2  -1  156.78   10.70
  -4   2  -1  144.99    9.80
  -5  -2  -1  220.08   13.80
  -5  -2  -1  198.08   13.20
   5  -2   1  223.78   14.30
   5  -2   1  209.58   12.50
   5   2  -1  217.68   11.50
  -5   2   1  209.98   13.30
  -5   2   1  220.18   13.90
   5   2  -1  221.28   12.10
   5   2  -1  226.28   13.90
   5   2  -1  221.58   14.30
   5  -2   1  199.58   14.00
  -5  -2  -1  227.78   16.50
   5  -2   1  205.68   12.60
  -5   2   1  208.48   12.30
  -5  -2  -1  197.58   12.50
   5  -2  -1  199.88   12.10
   5  -2  -1  211.68   11.80
   5   2   1  216.88   14.40
   5   2   1  214.58   14.30
  -5   2  -1  225.98   14.40
   5  -2  -1  231.08   14.20
   5   2   1  224.08   12.60
  -5  -2   1  196.08   12.90
  -5   2  -1  210.08   13.30
  -5  -2   1  201.38   13.10
  -5  -2   1  214.58   15.00
  -5  -2   1  210.38   14.30
   5  -2  -1  213.38   13.80
  -6   2   1  198.78   12.90
  -6  -2  -1  193.48   14.70
  -6  -2  -1  184.68   13.00
  -6   2   1  197.78   14.60
   6   2  -1  191.68   12.20
   6  -2   1  183.78   14.30
   6  -2   1  192.08   12.20
   6   2  -1  207.38   11.80
   6  -2   1  197.08   14.10
  -6  -2  -1  215.08   17.20
  -6  -2  -1  181.68   13.00
   6  -2   1  192.68   12.30
  -6   2  -1  190.48   14.00
  -6   2  -1  184.18   13.10
  -6  -2   1  191.68   15.90
   6   2   1  196.48   12.60
   6   2   1  199.48   14.70
  -6  -2   1  198.78   14.70
   6   2   1  236.58   15.50
   6  -2  -1  191.68   14.20
   6   2   1  199.88   12.10
  -6  -2   1  195.58   13.10
   6  -2  -1  210.38   14.60
  -6  -2   1  185.78   12.70
   6  -2  -1  178.28   11.80
   6  -2  -1  213.98   11.80
   7   2  -1   67.89   10.70
   7   2  -1   79.19    6.00
   7  -2   1   47.50   12.20
  -7  -2  -1   69.39    6.40
   7   2  -1   86.79    8.30
   7  -2   1   65.59    9.70
  -7  -2  -1   75.59   12.30
   7  -2   1   71.69    6.00
  -7   2   1   64.69    7.70
   7  -2   1   80.49    6.90
  -7  -2  -1   54.69    8.10
   7   2   1   75.59    9.00
  -7  -2   1   69.79   12.10
  -7  -2   1   70.99    6.60
  -7   2  -1   55.69    8.20
   7   2   1   80.99    6.50
  -7  -2   1   57.49    6.60
   7  -2  -1   81.09    6.30
   7  -2  -1   77.09    7.10
  -7  -2   1   76.09   11.90
   7  -2  -1   62.59   11.30
   7  -2  -1   67.79    9.20
   8   2  -1   58.59    8.10
   8  -2   1   72.79    7.10
   8   2  -1   70.79    7.20
  -8  -2  -1   57.39    6.30
  -8   2   1   59.09    6.00
  -8  -2  -1   61.99   12.20
   8  -2   1   72.69   19.80
   8  -2   1   65.69    6.80
   8   2  -1   62.19    7.60
  -8  -2   1   69.89    6.40
  -8  -2   1   46.10    6.10
   8  -2  -1   59.29    6.10
   8  -2  -1   68.89   10.60
   8  -2  -1   60.09    6.30
  -8   2  -1   72.19    6.30
  -8  -2   1   65.99   12.20
   8   2   1   58.89    6.40
   8   2   1   56.79    7.90
  -9  -2  -1    7.20    5.70
   9  -2   1   15.50    5.90
  -9   2   1   27.50    7.30
  -9  -2  -1   19.10    6.40
   9   2  -1   26.60    7.30
   9   2  -1    4.00    5.60
  -9  -2   1    5.60    5.90
   9  -2  -1    7.90    5.70
  -9  -2   1   28.10    7.50
  -9   2  -1   30.00    7.30
   9   2   1   15.60    7.40
  -9   2  -1   10.70    5.70
  10  -2   1    8.00    7.80
  10   2  -1   33.80    9.30
 -10  -2  -1   12.30    8.00
 -10  -2  -1   19.30    9.10
 -10   2   1   24.70    9.10
 -10   2   1    0.30    7.30
  10   2  -1    1.20    7.30
 -10   2  -1   17.80    7.60
 -10  -2   1   12.50    8.00
 -10   2  -1   27.90    9.10
  10   2   1    2.70    7.60
  10  -2  -1   13.70    7.60
  10   2   1   21.20    6.70
   0   3   1    1.90    2.20
   0  -3  -1   -0.20    2.10
   0   3  -1   -0.50    2.90
   0   3  -1    1.70    2.80
   0  -3   1   -1.20    1.90
   0  -3   1   -0.10    2.70
   0  -3   1    2.00    2.90
   0  -3  -1    0.10    3.20
   0  -3  -1    0.60    2.00
   0   3   1    1.80    2.80
   0   3   1    0.50    2.90
   0   3  -1   -0.30    1.90
   0   3  -1    1.00    2.50
   0   3   1   -0.10    2.00
   0  -3  -1    1.70    2.70
   0  -3  -1    3.20    2.90
   0  -3   1    0.90    2.20
  -1  -3  -1  293.97   15.60
   1   3  -1  289.87   14.50
  -1  -3  -1  283.07   13.40
  -1   3   1  280.67   13.90
   1   3  -1  278.57   12.40
   1  -3   1  296.27   13.80
  -1  -3  -1  269.17   13.60
  -1  -3  -1  254.27   13.20
  -1   3   1  275.47   13.20
   1  -3   1  262.07   13.30
  -1   3   1  280.17   13.70
   1  -3   1  300.77   13.90
   1   3  -1  293.47   13.00
  -1  -3  -1  270.97   12.80
   1   3  -1  281.67   13.40
   1  -3   1  261.87   12.90
  -1   3   1  282.87   13.40
  -1  -3   1  277.37   12.30
   1  -3  -1  261.97   13.60
  -1   3  -1  291.77   13.70
  -1  -3   1  279.47   13.20
   1   3   1  277.47   14.20
  -1   3  -1  286.87   13.50
  -1   3  -1  286.37   13.50
   1  -3  -1  274.57   13.00
   1  -3  -1  295.27   13.50
   1   3   1  257.47   12.60
   1   3   1  273.67   13.50
  -1  -3   1  278.57   13.40
  -1  -3   1  271.67   15.00
   1   3   1  274.37   13.10
   1   3   1  281.47   15.00
  -1   3  -1  260.97   13.10
   2  -3   1 4211.08  151.28
   2   3  -1 3869.41  148.29
  -2  -3  -1 3772.72  150.38
   2  -3   1 4164.18  150.58
  -2   3   1 3993.50  151.08
  -2  -3  -1 3866.01  150.88
  -2  -3  -1 3988.70  153.58
  -2   3   1 4012.40  150.48
   2   3  -1 4332.27  150.48
  -2  -3  -1 4187.08  150.38
  -2   3   1 4323.37  151.08
   2   3  -1 4023.20  151.68
   2   3  -1 3752.52  152.38
  -2   3   1 4207.58  150.38
   2   3  -1 3997.80  149.88
   2  -3   1 3853.31  149.99
  -2  -3   1 4078.89  150.08
  -2   3  -1 3667.73  150.08
  -2   3  -1 4217.68  150.38
   2   3   1 3644.14  152.58
  -2  -3   1 3992.70  148.29
   2  -3  -1 4053.09  150.08
  -2   3  -1 4243.88  150.48
  -2   3  -1 4176.68  151.38
   2  -3  -1 3954.80  150.98
  -2  -3   1 3723.43  151.38
   2   3   1 3890.61  149.09
   2  -3  -1 4126.69  150.38
  -2  -3   1 3942.91  150.38
   2   3   1 4207.38  150.78
  -2  -3   1 4158.18  152.88
   2   3   1 4002.80  150.18
   2   3   1 4340.57  151.58
   3  -3   1  547.65   24.00
   3   3  -1  591.44   24.80
   3  -3   1  530.45   24.90
  -3   3   1  553.84   24.30
   3   3  -1  531.85   21.80
  -3  -3  -1  542.85   24.80
  -3   3   1  535.75   24.60
   3   3  -1  524.45   30.70
  -3   3   1  565.14   24.50
  -3  -3  -1  543.25   24.30
  -3  -3  -1  534.55   24.50
   3   3  -1  574.74   26.20
   3   3  -1  540.55   23.60
  -3  -3  -1  590.94   31.80
   3  -3   1  547.75   24.70
  -3  -3   1  568.54   25.30
   3  -3  -1  515.45   23.70
  -3   3  -1  582.84   24.70
  -3  -3   1  539.35   24.30
  -3   3  -1  581.94   24.60
   3   3   1  532.75   25.10
   3   3   1  518.55   28.40
   3   3   1  521.15   22.40
   3  -3  -1  544.35   26.70
   3   3   1  527.75   23.80
  -3   3  -1  523.85   24.30
  -3  -3   1  526.45   26.90
  -4   3   1  367.46   18.60
   4  -3   1  360.76   19.00
   4  -3   1  384.46   18.70
   4   3  -1  380.36   20.20
  -4  -3  -1  348.17   18.40
  -4  -3  -1  368.76   21.50
   4   3  -1  372.86   17.60
  -4   3   1  365.06   18.50
   4   3  -1  363.96   18.70
   4  -3   1  338.57   17.50
  -4  -3  -1  359.26   18.30
   4   3  -1  356.46   15.40
  -4   3   1  330.37   17.90
   4  -3   1  383.66   19.70
  -4  -3  -1  379.06   18.80
   4   3  -1  361.46   19.60
   4   3   1  359.36   16.20
  -4   3  -1  346.77   18.60
  -4  -3   1  373.26   18.60
   4  -3  -1  378.96   19.10
  -4   3  -1  373.36   18.50
   4   3   1  349.17   20.20
   4  -3  -1  358.46   17.40
   4  -3  -1  342.07   17.50
  -4   3  -1  354.96   18.60
   4   3   1  384.16   19.30
   4  -3  -1  370.26   19.20
  -4  -3   1  348.27   18.80
  -4  -3   1  373.46   18.40
  -4  -3   1  354.96   21.60
   4   3   1  353.96   17.70
   4   3   1  361.46   19.80
  -5  -3  -1   60.99    7.00
   5   3  -1   74.49    7.50
   5  -3   1   59.69    5.60
  -5  -3  -1   73.09    9.50
   5  -3   1   65.19    6.60
  -5  -3  -1   73.99   11.20
   5   3  -1   59.79    5.40
  -5   3   1   62.29    9.20
   5   3  -1   64.29   10.00
  -5   3   1   76.19    7.50
   5   3  -1   62.99    8.40
  -5   3   1   62.29    6.90
   5  -3   1   74.49   10.20
  -5  -3  -1   72.19    6.40
   5  -3   1   56.39    8.50
  -5  -3   1   67.89    7.40
  -5   3  -1   54.59    6.50
   5   3   1   75.19    9.10
   5   3   1   81.79    9.20
  -5  -3   1   81.79   12.20
   5  -3  -1   69.29    9.40
   5  -3  -1   63.39    6.60
  -5  -3   1   57.29    6.60
  -5  -3   1   74.29    9.00
   5  -3  -1   64.69    5.20
   5  -3  -1   63.69    8.50
  -5   3  -1   58.99    9.10
   5   3   1   70.29    9.60
   5   3   1   57.69    6.30
  -6  -3  -1  828.32   38.80
   6  -3   1  894.31   39.60
   6   3  -1  853.51   40.20
   6   3  -1  856.31   35.00
   6   3  -1  876.31   38.70
  -6   3   1  850.61   38.70
   6   3  -1  830.22   37.10
   6  -3   1  852.31   37.90
  -6  -3  -1  903.51   42.80
  -6  -3  -1  809.22   38.40
   6  -3   1  854.61   39.00
   6  -3   1  797.42   37.40
  -6   3   1  841.72   38.40
  -6   3   1  860.71   38.80
  -6  -3  -1  901.71   39.20
   6  -3  -1  865.21   39.00
  -6  -3   1  912.71   39.10
   6  -3  -1  785.12   37.00
  -6   3  -1  804.22   38.40
  -6  -3   1  842.52   39.30
   6   3   1  875.51   41.40
   6  -3  -1  858.41   36.70
  -6   3  -1  826.02   38.60
   6  -3  -1  830.82   38.80
   6   3   1  862.81   39.20
   6   3   1  843.32   37.60
  -6  -3   1  926.91   41.80
  -6  -3   1  834.02   38.50
   7   3  -1   31.80    8.40
   7   3  -1   31.50    6.20
  -7  -3  -1   28.60    5.70
  -7  -3  -1   16.50    7.90
   7  -3   1   22.10    5.30
   7   3  -1   41.00    5.10
  -7  -3  -1   28.60    5.60
  -7   3   1   35.00    5.00
   7  -3   1   44.00   10.30
  -7  -3   1   31.10    4.90
   7  -3  -1   30.90    9.00
   7   3   1   36.20    6.80
   7   3   1   39.60    4.40
   7   3   1   26.30    9.40
   7  -3  -1   30.70    4.20
  -7   3  -1   20.50    4.70
  -7  -3   1   24.30    6.80
   7  -3  -1   35.20    8.80
  -7  -3   1   24.40    7.80
   8   3  -1  299.57   16.00
   8  -3   1  306.67   17.40
  -8  -3  -1  299.17   16.50
  -8   3   1  280.97   17.50
   8   3  -1  298.47   18.20
  -8  -3  -1  315.17   24.10
  -8  -3  -1  274.07   16.40
   8  -3   1  279.57   15.60
  -8  -3   1  305.87   18.10
   8   3   1  276.67   15.40
   8   3   1  293.37   18.90
  -8   3  -1  293.17   16.30
   8  -3  -1  279.67   16.10
   8  -3  -1  267.67   16.00
   8   3   1  299.37   16.90
  -8  -3   1  299.47   16.20
  -8  -3   1  316.07   23.00
   9  -3   1    6.30    4.80
   9  -3   1   11.00    6.20
  -9  -3  -1   16.90    6.60
  -9   3   1   13.40    7.10
  -9  -3  -1    3.10    6.10
   9   3  -1    8.30    7.50
  -9   3  -1   14.40    6.40
  -9  -3   1   22.10    6.70
   9  -3  -1   13.60    4.40
  -9  -3   1   13.50    6.50
   9  -3  -1   10.70    5.80
  10   3  -1   17.30    7.70
  10  -3   1   21.40    8.10
 -10  -3  -1   19.10    7.70
 -10   3  -1    9.70    7.70
 -10  -3   1    5.40    7.90
  10   3   1   29.50    7.40
  10   3   1   15.00    7.20
  10  -3  -1   24.00    8.00
   0  -4  -1   33.50    5.20
   0   4   1   37.30    4.10
   0   4  -1   33.90    3.80
   0  -4  -1   40.00    6.00
   0   4  -1   33.90    4.00
   0  -4   1   30.20    5.40
   0  -4  -1   34.40    4.10
   0   4  -1   36.10    5.80
   0   4   1   38.10    6.00
   0   4   1   41.40    5.60
   0   4  -1   40.10    5.40
   0  -4   1   41.90    4.30
   0  -4  -1   29.70    6.40
   0   4   1   35.30    3.90
   0  -4   1   33.30    6.60
   0  -4   1   29.70    4.10
   0  -4   1   34.10    5.80
   0  -4  -1   42.90    4.20
   1  -4   1  189.18   10.90
  -1   4   1  193.68   11.00
  -1   4   1  183.78   10.40
  -1  -4  -1  172.68   10.30
  -1   4   1  189.08   10.70
  -1  -4  -1  183.18   10.30
   1   4  -1  194.28   10.90
  -1  -4  -1  190.68   13.20
  -1  -4  -1  193.18   11.00
   1   4  -1  185.48   10.00
   1  -4   1  165.78   10.30
   1  -4   1  189.08   11.20
   1   4  -1  180.28    9.40
   1  -4   1  187.88   10.30
  -1   4   1  184.18   11.40
   1   4  -1  189.38   11.90
  -1  -4  -1  189.08   11.10
  -1  -4   1  183.18   12.90
   1   4   1  193.08   10.00
  -1  -4   1  169.78   10.60
   1   4   1  179.28   12.00
  -1   4  -1  187.58   10.90
   1   4   1  194.38   10.40
  -1  -4   1  184.58   11.10
   1   4   1  192.28   11.30
  -1  -4   1  180.28    9.80
   1  -4  -1  196.18   11.10
   1  -4  -1  194.78   12.10
  -1   4  -1  197.18   10.40
   1  -4  -1  179.48   10.10
   1  -4  -1  176.88   10.50
   1  -4  -1  189.88   11.30
  -1  -4   1  171.28   10.10
   1   4   1  184.78   11.70
  -1   4  -1  186.58   10.50
  -1   4  -1  193.18   11.60
   2   4  -1 3861.91  135.29
  -2  -4  -1 3521.25  133.49
   2  -4   1 3630.14  133.39
   2   4  -1 3781.32  133.39
  -2  -4  -1 3384.26  133.89
   2   4  -1 3478.05  136.19
  -2  -4  -1 3565.14  137.49
   2   4  -1 3372.06  132.49
  -2   4   1 3487.15  133.99
   2  -4   1 3747.23  134.09
   2  -4   1 3441.66  133.29
  -2  -4  -1 3762.92  133.39
  -2  -4  -1 3551.44  131.79
  -2   4   1 3726.73  133.29
   2  -4   1 3497.05  132.99
  -2   4   1 3218.38  132.89
  -2   4   1 3484.75  135.19
   2   4  -1 3108.39  130.79
  -2   4  -1 3601.64  133.39
  -2   4  -1 3385.66  133.89
   2  -4  -1 3593.24  132.99
  -2   4  -1 3600.54  133.49
   2  -4  -1 3603.14  133.69
   2  -4  -1 3671.73  133.99
   2   4   1 3449.75  131.79
  -2   4  -1 3687.53  133.19
  -2  -4   1 3776.02  138.29
  -2  -4   1 3328.67  130.89
   2   4   1 3580.54  136.59
   2   4   1 3459.55  132.99
  -2  -4   1 3360.46  134.09
   2   4   1 3480.55  136.29
  -2  -4   1 3426.66  133.19
   3  -4   1 1592.54   63.99
  -3   4   1 1631.44   62.69
   3  -4   1 1666.93   63.29
  -3  -4  -1 1564.64   67.29
  -3  -4  -1 1432.16   63.09
  -3  -4  -1 1557.84   62.49
   3   4  -1 1607.04   62.09
   3  -4   1 1519.55   62.19
  -3   4   1 1430.46   62.29
  -3   4   1 1601.64   63.29
   3   4  -1 1631.44   64.29
   3   4  -1 1672.03   65.89
   3   4  -1 1625.44   62.69
   3   4  -1 1573.94   59.79
  -3   4   1 1563.44   63.49
  -3  -4  -1 1445.46   62.59
   3   4   1 1603.14   63.09
   3  -4  -1 1637.44   63.89
  -3  -4   1 1532.25   62.69
  -3  -4   1 1585.04   66.89
  -3   4  -1 1528.85   62.49
  -3   4  -1 1523.45   62.69
   3   4   1 1597.94   60.59
  -3   4  -1 1495.65   63.29
   3  -4  -1 1572.84   62.69
   3  -4  -1 1547.65   62.19
  -3   4  -1 1621.74   62.89
   3   4   1 1587.24   65.89
   3   4   1 1663.43   64.19
  -3  -4   1 1651.73   62.69
  -3  -4   1 1608.44   64.29
   3   4   1 1596.84   62.39
   4   4  -1  467.15   19.40
  -4   4   1  435.16   22.70
   4   4  -1  491.35   24.90
  -4   4   1  483.15   23.30
  -4  -4  -1  480.95   23.30
  -4   4   1  419.26   22.90
  -4  -4  -1  469.65   23.40
   4   4  -1  479.05   23.40
   4   4  -1  476.25   21.90
   4  -4   1  468.35   23.00
  -4   4   1  494.85   23.80
   4  -4   1  473.75   23.50
   4   4  -1  484.95   25.00
  -4  -4  -1  478.05   27.30
  -4  -4  -1  470.05   23.40
   4  -4   1  454.05   22.50
   4  -4   1  481.65   24.10
   4  -4  -1  439.06   22.00
  -4   4  -1  460.65   23.60
  -4  -4   1  449.95   26.80
   4   4   1  450.95   25.00
   4   4   1  499.65   24.70
  -4  -4   1  414.26   23.20
   4   4   1  464.45   20.30
  -4   4  -1  483.75   23.10
   4  -4  -1  498.25   22.40
   4   4   1  456.05   22.10
  -4   4  -1  481.45   23.60
   4  -4  -1  483.45   23.40
  -4  -4   1  488.55   23.20
  -4  -4   1  456.55   22.80
  -4   4  -1  439.06   22.80
   4  -4  -1  503.15   24.40
   4   4   1  493.65   24.10
   5  -4   1  205.48   12.80
  -5  -4  -1  202.58   13.40
  -5   4   1  197.58   12.90
  -5  -4  -1  204.68   13.90
   5   4  -1  224.78   14.60
   5  -4   1  214.08   15.20
  -5  -4  -1  223.48   18.80
   5   4  -1  210.28   10.00
   5   4  -1  213.28   16.20
  -5   4   1  210.78   13.50
   5  -4   1  210.48   15.00
   5  -4   1  206.58   13.00
   5   4  -1  204.68   12.50
  -5  -4  -1  216.08   14.80
  -5   4   1  218.58   14.70
   5   4  -1  212.68   15.40
  -5  -4   1  206.48   13.30
   5  -4  -1  207.48   15.10
   5   4   1  194.88   12.70
   5   4   1  222.48   15.10
  -5   4  -1  208.18   14.70
  -5  -4   1  221.58   14.90
  -5  -4   1  207.38   14.00
  -5   4  -1  236.38   15.10
   5   4   1  219.38   15.80
   5  -4  -1  212.98   15.20
  -5   4  -1  206.08   13.30
  -5   4  -1  192.78   13.10
   5   4   1  220.58   10.80
   5  -4  -1  215.18   12.10
   5   4   1  217.58   16.30
   5  -4  -1  195.48   12.60
  -5  -4   1  235.08   18.40
  -6  -4  -1   12.10    3.40
   6  -4   1   13.20    7.10
   6   4  -1   12.10    6.50
   6   4  -1   22.10    6.90
  -6  -4  -1   18.90    8.80
   6  -4   1   20.30    7.70
   6   4  -1   23.00    2.40
   6   4  -1   20.50    4.20
  -6  -4  -1   12.90    7.40
  -6   4   1   14.30    7.20
   6  -4   1   26.40    3.90
   6   4  -1   18.40    4.30
   6   4  -1   17.60    4.30
   6  -4   1   15.60    3.90
  -6  -4  -1   16.00    4.30
  -6  -4   1   22.20    4.40
   6   4   1   19.90    3.00
  -6   4  -1   19.40    4.20
   6   4   1   12.70    7.60
   6  -4  -1   21.40    7.00
   6  -4  -1   21.80    6.80
  -6  -4   1   23.90    9.00
  -6  -4   1   27.90    8.10
  -6  -4   1   19.40    4.70
   6  -4  -1   24.30    3.50
   6   4   1   26.40    7.50
   6   4   1   23.00    4.00
  -7   4   1   20.90    4.70
   7  -4   1   34.00    4.60
  -7  -4  -1   26.70    5.10
   7   4  -1   29.50    3.30
  -7  -4  -1   20.80    8.70
   7   4  -1   25.40    6.00
   7  -4   1   23.20    4.60
   7   4  -1   23.90    5.10
   7   4  -1   26.60    9.10
   7   4  -1   38.20    5.10
   7   4   1   23.70    3.90
  -7  -4   1   19.70    5.60
  -7   4  -1   25.90    5.90
  -7  -4   1   19.20    7.90
   7   4   1   23.80    6.20
   7  -4  -1   23.50    6.10
   7  -4  -1   28.00    4.30
   7   4   1   28.60    6.30
   8  -4   1   46.30    6.50
   8   4  -1   31.20    8.10
  -8  -4  -1   43.50    6.80
   8   4  -1   50.89    4.40
  -8   4   1   33.70    6.30
   8  -4   1   36.10    5.80
  -8  -4  -1   41.60    6.30
   8   4   1   37.50    7.50
   8   4   1   58.29    9.80
  -8   4  -1   39.50    6.50
   8  -4  -1   41.40    6.60
   8   4   1   27.60    6.70
  -8  -4   1   42.30    7.90
  -8  -4   1   44.20    6.60
   8   4   1   35.60    5.10
   9   4  -1    4.90    5.60
   9   4  -1    9.20    6.10
   9  -4   1   10.00    6.00
  -9  -4  -1   11.60    6.70
  -9  -4  -1   18.30    8.00
  -9   4   1   23.30    7.60
   9  -4  -1   16.80    6.40
  -9  -4   1   31.20    8.50
   9   4   1   16.60    6.30
  -9   4  -1    9.50    6.80
  -9  -4   1   17.90    6.90
   9   4   1    1.50    6.50
 -10  -4  -1   -4.20    8.90
 -10  -4   1   -1.30    9.20
 -10   4  -1   -1.00    8.60
   0  -5  -1 2267.87   91.89
   0   5  -1 2320.27   90.69
   0  -5   1 2415.36   90.89
   0  -5   1 2368.56   90.99
   0   5  -1 2310.07   90.39
   0   5  -1 2498.55   92.49
   0  -5   1 2352.16   93.99
   0   5   1 2324.17   90.89
   0   5   1 2452.75   91.29
   0  -5  -1 2427.46   91.09
   0  -5   1 2382.96   90.59
   0   5  -1 2407.66   90.89
   0   5   1 2353.66   90.79
   0  -5  -1 2314.27   90.89
   0  -5  -1 2386.36   93.79
   0  -5  -1 2352.26   90.79
   0  -5   1 2277.87   91.69
   0   5   1 2311.47   92.19
  -1   5   1  777.62   33.50
  -1  -5  -1  792.52   33.40
   1  -5   1  761.32   33.50
   1   5  -1  804.42   32.20
  -1  -5  -1  771.12   34.10
   1  -5   1  785.82   33.20
   1   5  -1  803.02   34.80
   1  -5   1  728.53   33.50
  -1   5   1  732.83   33.00
   1   5  -1  771.72   33.30
  -1  -5  -1  731.03   33.10
  -1   5   1  792.12   34.50
  -1  -5  -1  814.42   32.80
  -1  -5  -1  791.92   37.00
   1  -5   1  783.72   33.40
  -1   5   1  744.33   33.50
   1   5  -1  768.32   32.80
   1   5   1  791.62   33.30
   1   5   1  801.02   33.90
  -1  -5   1  787.12   32.30
  -1  -5   1  779.02   33.40
   1  -5  -1  739.43   33.80
  -1   5  -1  759.92   33.10
   1  -5  -1  743.53   40.40
   1  -5  -1  811.52   34.20
  -1   5  -1  775.62   33.30
  -1  -5   1  741.03   34.20
  -1   5  -1  807.72   33.50
   1  -5  -1  758.82   33.20
  -1  -5   1  835.92   37.30
  -1  -5   1  760.12   33.20
   1   5   1  765.92   32.50
   1   5   1  817.12   34.80
  -1   5  -1  800.12   34.30
   1  -5  -1  797.92   33.70
  -2  -5  -1 1089.39   44.90
  -2   5   1 1050.59   44.70
   2  -5   1 1077.79   45.60
   2  -5   1 1109.29   45.20
  -2  -5  -1 1025.60   44.70
   2   5  -1 1071.89   44.20
   2   5  -1 1100.09   46.60
   2  -5   1 1051.99   44.40
  -2   5   1 1100.69   45.50
  -2  -5  -1 1087.99   49.10
   2  -5   1 1105.59   45.10
   2   5  -1 1100.19   44.80
   2   5  -1 1091.89   42.70
  -2  -5  -1 1103.89   43.50
  -2  -5  -1 1040.40   45.70
  -2   5   1 1128.29   45.80
  -2   5   1 1076.69   44.80
   2   5   1 1012.60   47.60
  -2   5  -1 1044.10   44.60
  -2   5  -1 1115.69   45.50
   2   5   1 1086.99   43.40
   2  -5  -1 1017.20   44.20
  -2  -5   1 1156.48   49.30
  -2  -5   1 1008.70   44.50
  -2  -5   1 1039.20   45.90
  -2   5  -1 1106.89   45.40
   2   5   1 1066.89   44.50
  -2   5  -1 1070.29   44.80
  -2  -5   1 1113.99   42.90
   2  -5  -1 1084.59   44.90
  -2  -5   1 1097.89   44.80
   2   5   1 1120.59   45.30
   2  -5  -1 1090.49   45.60
   2   5   1 1124.09   46.70
  -3   5   1  479.65   23.50
   3  -5   1  478.65   24.40
  -3   5   1  485.55   24.00
   3  -5   1  485.15   23.80
   3   5  -1  502.65   25.40
   3  -5   1  471.35   23.00
   3   5  -1  485.05   20.50
  -3   5   1  471.25   23.90
  -3  -5  -1  500.15   23.80
  -3  -5  -1  484.05   24.00
   3   5  -1  476.25   22.40
  -3  -5  -1  487.05   28.20
  -3   5   1  474.75   24.30
  -3  -5  -1  505.65   24.00
   3   5  -1  482.75   26.00
   3   5  -1  505.15   24.00
  -3   5  -1  456.15   23.90
  -3   5  -1  470.25   23.30
  -3  -5   1  468.85   27.60
   3  -5  -1  469.85   22.70
   3   5   1  491.95   23.00
  -3  -5   1  460.75   24.10
   3   5   1  477.65   21.10
   3   5   1  513.45   25.30
  -3  -5   1  452.15   23.10
  -3  -5   1  499.05   23.70
  -3   5  -1  521.45   24.30
   3   5   1  492.25   24.30
   3   5   1  487.85   26.30
  -3   5  -1  479.65   23.60
   3  -5  -1  468.35   24.20
   3  -5  -1  517.25   24.20
  -4  -5  -1   83.39    7.90
   4  -5   1   99.89    7.80
   4   5  -1   84.59   11.10
  -4  -5  -1   86.29   13.40
   4  -5   1  104.39   10.40
  -4   5   1   97.19    7.90
  -4   5   1   86.19    9.80
   4   5  -1   93.09    9.70
  -4  -5  -1   82.59    8.20
   4   5  -1   91.49    7.80
  -4  -5  -1  104.49   10.10
  -4   5   1   91.89   10.00
   4  -5   1   92.79   10.30
   4   5  -1   96.09    5.50
  -4   5   1   95.59    8.70
   4   5  -1  101.49   10.00
  -4  -5   1   94.69    8.80
   4  -5  -1   78.39   10.00
  -4   5  -1   95.79    8.10
  -4  -5   1  102.49   11.10
   4   5   1  101.99   11.30
   4   5   1   90.29    7.90
   4   5   1   99.79    6.00
  -4   5  -1   86.89    9.40
   4   5   1  100.09   10.50
  -4   5  -1   76.69    7.90
  -4   5  -1   89.29   10.60
  -4  -5   1   91.59   13.70
  -4  -5   1   93.49    8.20
   4   5   1   95.79   11.10
   4  -5  -1   85.99   10.60
   4  -5  -1   93.09    7.80
  -5   5   1   50.29    9.00
   5   5  -1   54.49    7.70
  -5   5   1   44.20    6.20
  -5  -5  -1   58.69    8.90
   5  -5   1   57.59    5.60
   5   5  -1   69.49    6.10
   5   5  -1   57.69    3.70
  -5  -5  -1   66.79   12.90
  -5   5   1   54.19    8.60
  -5  -5  -1   52.19    6.00
   5  -5   1   49.50    8.90
   5  -5   1   58.09    9.90
   5   5  -1   51.09    9.60
   5   5  -1   66.99   10.60
   5  -5   1   49.99    6.00
  -5   5   1   54.19    5.90
  -5  -5  -1   48.30    5.70
   5  -5  -1   60.59    5.10
   5  -5  -1   54.19    5.90
  -5  -5   1   59.29    6.10
  -5  -5   1   44.60   12.60
  -5   5  -1   56.99    6.40
  -5   5  -1   44.30    5.60
   5   5   1   68.49   10.60
   5  -5  -1   53.19    8.50
  -5   5  -1   58.29    8.80
  -5   5  -1   47.90    9.70
  -5  -5   1   44.50    5.90
   5   5   1   52.29    5.40
   5   5   1   69.99   10.50
   5   5   1   42.40    7.30
   5   5   1   54.09    3.80
   5  -5  -1   55.59    8.90
  -5  -5   1   40.40    8.30
  -6   5   1    5.10    4.40
   6   5  -1    3.90    2.00
  -6   5   1    0.30    4.00
   6   5  -1   17.50    8.40
   6   5  -1    2.80    3.60
  -6   5   1    1.10    5.80
  -6  -5  -1   13.50   10.00
   6  -5   1    4.00    2.70
   6  -5   1    1.60    3.70
  -6  -5  -1   -4.30    4.90
   6   5  -1    0.10    3.30
   6   5  -1    8.30    6.60
  -6  -5   1   -0.70    6.70
   6   5   1   15.40    8.30
   6   5   1    0.40    3.40
   6   5   1   -0.70    2.50
   6  -5  -1   -2.20    7.20
   6   5   1   -5.00    7.00
   6  -5  -1   -4.60   11.40
  -6  -5   1    0.60    8.00
   6  -5  -1    1.10    2.40
  -6   5  -1   -0.80    4.90
  -6   5  -1    0.40    6.30
  -7   5   1   12.70    5.10
   7  -5   1   17.40    5.40
  -7   5   1    7.90    4.50
  -7  -5  -1    7.00    4.60
   7   5  -1    9.50    4.10
   7   5  -1   10.40    5.00
   7   5   1    2.30    4.00
   7   5   1   12.50    3.20
   7   5   1   13.40    4.70
   7  -5  -1   12.80    4.40
   7  -5  -1    7.90    3.00
  -7  -5   1    9.20    4.80
  -7  -5   1    3.70    4.50
  -7   5  -1   11.20    5.10
   8   5  -1   -4.50    4.80
  -8   5   1    7.10    6.50
  -8  -5  -1   -1.80    5.40
   8  -5   1    3.60    5.70
   8   5  -1    3.70    3.80
  -8  -5  -1    8.40    6.10
   8   5   1    4.10    4.00
  -8   5  -1    5.00    5.90
   8   5   1   -4.70    5.00
   8  -5  -1   -5.00    3.70
  -8  -5   1   -2.60    6.00
  -8  -5   1   -4.30    5.80
   8  -5  -1   -1.20    4.90
   9   5  -1    9.30    6.50
   9  -5   1   16.80    7.30
  -9  -5  -1   18.60    7.90
   9   5  -1    6.70    6.80
  -9  -5  -1   12.00    6.90
  -9   5   1   25.30    7.60
  -9   5  -1   26.60    7.70
  -9  -5   1    7.50    7.20
   9   5   1    5.00    6.40
   9   5   1    5.50    7.20
   9  -5  -1   19.00    6.50
   0  -6   1   -1.30    3.90
   0   6  -1   10.10    4.90
   0  -6   1    2.40    4.80
   0   6   1   -1.50    4.70
   0  -6   1   -1.70    2.00
   0   6   1   -5.80    3.90
   0   6   1   -1.80    2.50
   0  -6  -1   -4.70    4.70
   0   6  -1   -4.70    4.40
   0  -6  -1   -2.50    4.30
   0   6  -1    5.60    2.10
   0  -6  -1    0.60    2.10
   0   6  -1   -3.30    1.90
   0  -6   1    1.30    4.50
   0  -6  -1    1.20    2.10
   0  -6  -1    2.50    4.60
  -1   6   1   65.29    8.10
  -1   6   1   63.99    6.50
  -1   6   1   63.59    6.00
  -1  -6  -1   66.69   10.50
   1  -6   1   80.19   10.10
  -1  -6  -1   72.09    6.90
   1  -6   1   65.49    6.40
   1   6  -1   66.19    5.60
  -1  -6  -1   60.59    6.50
  -1   6   1   65.09    8.50
   1   6  -1   64.99    9.00
   1  -6   1   69.89    8.40
   1   6  -1   70.69    5.80
  -1  -6  -1   68.79    7.40
   1   6  -1   79.99    9.40
   1  -6   1   64.69    7.90
   1  -6   1   62.49    6.30
  -1  -6  -1   65.89    8.00
  -1   6  -1   67.59    6.00
  -1  -6   1   72.09   10.00
  -1   6  -1   68.19    8.90
   1  -6  -1   64.59    6.50
  -1  -6   1   62.09    9.20
   1  -6  -1   64.39    8.30
   1   6   1   66.59    6.10
   1   6   1   61.29    9.20
   1   6   1   65.29    8.70
   1   6   1   65.49    5.30
   1  -6  -1   59.39    6.40
  -1   6  -1   65.29    6.00
  -1  -6   1   65.29    7.10
   1  -6  -1   71.39    9.60
  -1   6  -1   72.79    9.00
  -1  -6   1   64.19    8.00
   1  -6  -1   69.59    8.70
  -1  -6   1   66.99    6.40
   2  -6   1  191.48   12.20
  -2   6   1  183.68   13.50
  -2  -6  -1  192.48   13.20
  -2  -6  -1  172.98   14.20
   2   6  -1  212.78   15.10
   2   6  -1  193.18   11.50
   2  -6   1  191.08   12.70
   2  -6   1  183.18   13.20
  -2   6   1  179.08   12.10
   2  -6   1  197.88   14.40
   2   6  -1  198.28   10.50
  -2  -6  -1  196.88   13.20
  -2  -6  -1  197.68   17.00
  -2   6   1  200.98   12.90
   2   6  -1  182.48   13.00
  -2   6   1  178.58   13.70
  -2  -6  -1  201.48   12.60
  -2  -6   1  198.58   12.50
   2  -6  -1  185.48   13.20
  -2   6  -1  204.38   14.10
  -2  -6   1  198.98   11.60
  -2   6  -1  178.88   12.20
   2   6   1  181.28   14.50
  -2  -6   1  200.38   13.50
   2  -6  -1  194.48   13.90
   2  -6  -1  204.18   14.90
   2   6   1  192.88   12.30
   2   6   1  201.68   14.70
  -2   6  -1  200.58   13.00
   2  -6  -1  189.58   12.70
   2   6   1  205.18   11.10
  -2   6  -1  202.38   13.90
   2  -6  -1  188.08   12.10
  -2  -6   1  197.78   13.30
   2   6   1  209.18   13.80
  -2  -6   1  192.18   16.40
   3  -6   1   64.89    9.30
   3  -6   1   70.09    9.10
   3   6  -1   68.89    9.00
   3  -6   1   66.29    6.80
  -3  -6  -1   63.29    6.70
  -3  -6  -1   71.29    7.60
   3   6  -1   62.29   10.60
  -3  -6  -1   75.29    8.90
  -3  -6  -1   72.89    7.90
  -3   6   1   76.79    9.50
  -3   6   1   59.99    9.60
  -3   6   1   64.29    6.50
  -3  -6  -1   50.09   11.30
   3   6  -1   68.29    4.80
  -3   6   1   58.39    6.70
   3   6  -1   71.09    6.60
   3   6   1   66.99   10.30
   3  -6  -1   77.29   10.40
  -3  -6   1   71.19    6.90
   3   6   1   70.99    5.00
  -3  -6   1   74.39    7.00
  -3  -6   1   65.89    9.00
   3  -6  -1   63.69    8.90
  -3  -6   1   72.49   12.60
   3   6   1   64.49    7.80
   3   6   1   70.89    9.20
  -3   6  -1   72.29    6.70
   3   6   1   63.89    6.70
  -3   6  -1   74.29    9.30
  -3   6  -1   61.59    8.80
   3  -6  -1   57.79    6.30
   4   6  -1  163.88   10.40
   4   6  -1  144.09   12.90
  -4   6   1  146.39   11.50
  -4  -6  -1  140.29   17.30
   4  -6   1  172.68   13.00
   4   6  -1  155.68    8.10
   4   6  -1  146.39   14.10
  -4  -6  -1  141.29   11.00
   4  -6   1  159.18   10.80
  -4   6   1  159.68   13.00
   4  -6   1  156.18   13.20
   4   6  -1  156.78   13.40
  -4  -6  -1  158.48   11.20
  -4   6   1  142.29   12.20
  -4  -6  -1  162.88   13.00
  -4   6   1  147.19   10.80
  -4  -6   1  157.88   11.40
  -4   6  -1  142.69   11.30
   4   6   1  159.48    8.50
   4   6   1  165.48   14.70
   4   6   1  163.78   13.10
   4  -6  -1  145.79   12.80
  -4   6  -1  140.79   12.30
  -4  -6   1  128.49   18.20
  -4  -6   1  154.18   12.60
   4   6   1  146.39   13.00
  -4  -6   1  151.98   10.80
   4  -6  -1  154.98   13.30
  -4   6  -1  152.28   13.40
   4  -6  -1  148.19   10.40
  -4   6  -1  153.28   10.90
   4   6   1  150.48   10.20
  -5  -6  -1  227.38   14.40
  -5   6   1  227.88   14.90
   5  -6   1  223.68   13.40
   5   6  -1  227.78   15.90
   5  -6   1  231.18   14.90
  -5   6   1  212.38   14.50
  -5  -6  -1  238.98   14.90
  -5  -6  -1  238.78   22.20
  -5  -6  -1  219.88   17.40
  -5   6   1  224.88   16.50
   5   6  -1  244.08   19.20
   5   6  -1  235.18   13.80
   5   6  -1  212.08   16.20
   5   6  -1  235.08   10.80
   5   6   1  232.58   17.40
   5   6   1  228.88   11.60
   5  -6  -1  223.08   13.50
  -5   6  -1  228.18   13.60
  -5   6  -1  212.78   13.80
  -5  -6   1  228.88   13.90
  -5  -6   1  226.48   14.30
   5  -6  -1  220.68   13.70
   5   6   1  225.38   17.60
   5  -6  -1  214.28   17.30
   5   6   1  229.28   13.80
  -5  -6   1  233.88   16.90
  -5   6  -1  240.08   15.80
  -5  -6   1  221.88   21.70
   5   6   1  218.98   17.90
  -6   6   1    9.70    4.00
   6   6  -1    3.90    2.30
   6  -6   1    3.10    3.20
  -6   6   1    1.50    4.60
   6   6  -1   11.00    7.80
  -6  -6  -1    7.80    4.40
   6   6  -1   -3.60    3.60
  -6  -6  -1    4.10    3.90
   6  -6   1    6.40    3.80
   6  -6  -1   -0.20    3.70
  -6   6  -1   -2.10    4.60
  -6   6  -1   -1.20    7.60
   6   6   1    9.70    5.30
   6   6   1    4.50    4.10
  -6  -6   1    2.20    4.10
   6  -6  -1    5.60    2.90
  -6   6  -1    5.40    4.70
  -6  -6   1    8.20    4.90
   6   6   1    3.40    2.90
  -7  -6  -1    4.50    5.10
   7   6  -1   -1.80    4.80
  -7   6   1    0.10    5.90
   7   6  -1   -1.20    5.00
   7  -6   1    6.50    3.80
  -7  -6  -1   16.10    5.40
   7  -6   1    6.50    4.60
  -7  -6   1   11.30    5.40
   7   6   1   -5.90    5.10
   7   6   1    5.80    3.50
   7  -6  -1    2.00    4.50
  -7  -6   1    0.00    4.90
  -7   6  -1   13.60    6.20
   7   6   1    2.10    4.80
   7  -6  -1    6.80    3.50
  -8   6   1   -1.40    6.40
   8   6  -1   -3.40    5.70
   8   6  -1   -2.80    5.60
  -8  -6  -1   -6.10    6.30
  -8  -6  -1    5.30    6.90
   8  -6   1    3.00    4.70
   8  -6   1   -3.00    6.40
   8  -6  -1    2.50    6.20
  -8  -6   1    3.20    6.40
  -8  -6   1   10.30    6.80
   8  -6  -1    4.10    4.30
  -8   6  -1   -0.90    6.50
   8   6   1   -0.40    5.90
  -9   6   1   36.40   10.10
  -9  -6   1    9.60    8.40
  -9   6  -1   57.19   11.00
  -9  -6   1   25.90    9.80
   0  -7  -1   58.59    6.70
   0   7   1   59.19    9.60
   0   7   1   58.99    8.90
   0   7   1   58.79    6.20
   0   7  -1   60.29    6.80
   0   7  -1   50.89    5.00
   0  -7  -1   51.99   10.20
   0   7  -1   60.79    8.50
   0   7   1   63.79    6.00
   0  -7  -1   54.49    9.40
   0  -7   1   69.19   11.70
   0  -7   1   53.19    5.90
   0   7  -1   51.89    9.20
   0  -7   1   43.40    5.90
   0  -7  -1   61.39    8.50
   0  -7   1   65.79    8.50
   0  -7   1   53.09    9.00
   1  -7   1  171.18   12.10
  -1   7   1  168.28   13.30
   1   7  -1  189.58   10.60
  -1  -7  -1  168.38   12.90
  -1   7   1  182.98   12.50
   1   7  -1  179.58   11.70
  -1   7   1  180.58   14.30
  -1   7   1  176.68   11.40
   1  -7   1  184.78   15.60
   1   7  -1  180.38   13.10
   1  -7   1  151.78   11.10
   1   7  -1  191.98   14.70
  -1  -7  -1  165.78   16.90
  -1  -7  -1  182.48   12.60
  -1  -7  -1  165.18   11.40
   1  -7   1  168.38   12.90
  -1  -7  -1  173.78   13.10
   1  -7   1  177.98   13.90
   1  -7  -1  163.48   12.20
  -1   7  -1  170.38   13.80
   1  -7  -1  178.48   13.10
  -1  -7   1  179.38   11.60
  -1  -7   1  169.38   13.60
  -1  -7   1  180.98   12.50
   1   7   1  189.18   14.70
  -1  -7   1  170.88   16.30
  -1   7  -1  171.78   11.80
   1  -7  -1  151.48   11.40
   1   7   1  162.28   13.20
   1   7   1  158.88   11.20
   1   7   1  172.48   10.80
   1  -7  -1  187.18   16.10
   1  -7  -1  178.28   14.40
  -1  -7   1  153.78   12.00
  -1   7  -1  176.48   13.10
  -1   7  -1  179.08   11.80
   2  -7   1  182.48   12.90
   2   7  -1  204.68   12.50
  -2   7   1  205.28   14.50
  -2  -7  -1  172.78   12.70
  -2   7   1  206.78   15.40
   2  -7   1  208.98   17.00
  -2  -7  -1  188.88   18.30
   2   7  -1  191.58   14.60
  -2  -7  -1  181.28   13.10
   2  -7   1  194.38   14.00
  -2  -7  -1  194.88   14.60
   2   7  -1  199.38   11.10
  -2   7   1  200.48   12.70
  -2   7   1  200.88   13.20
   2  -7   1  197.18   15.10
  -2  -7  -1  209.58   13.20
   2   7  -1  210.58   16.00
   2  -7   1  186.28   12.80
   2  -7  -1  202.88   15.20
   2  -7  -1  197.88   15.20
  -2   7  -1  196.18   14.90
   2   7   1  193.08   11.40
   2  -7  -1  191.08   12.50
  -2  -7   1  195.48   12.60
   2   7   1  200.48   12.50
   2  -7  -1  206.48   17.10
  -2   7  -1  191.58   14.20
   2  -7  -1  182.68   12.70
  -2  -7   1  185.98   12.80
  -2  -7   1  183.98   18.60
   2   7   1  192.68   16.30
  -2  -7   1  207.48   14.60
   2   7   1  212.68   14.70
  -2  -7   1  196.48   13.90
  -2   7  -1  195.58   12.60
  -2   7  -1  190.18   13.20
   3   7  -1   93.79    5.50
   3  -7   1   84.89    7.40
  -3   7   1   90.59    7.60
  -3   7   1   98.89   10.80
   3  -7   1   98.39   10.60
  -3   7   1   70.29    9.90
   3   7  -1   87.99    7.30
  -3   7   1   73.89    7.30
   3   7  -1   80.89   11.00
  -3  -7  -1   74.19    7.10
  -3  -7  -1   63.79   12.90
  -3  -7  -1   89.59    8.00
   3  -7   1   76.69   10.40
   3   7  -1   88.19   10.10
  -3  -7  -1   85.49    9.70
  -3  -7  -1   82.69    8.30
   3  -7  -1   75.69   10.50
   3   7   1   85.29    5.90
  -3  -7   1   95.09   10.10
  -3  -7   1   77.29    6.90
   3   7   1   88.59   11.60
  -3  -7   1   77.39   11.30
  -3   7  -1   74.19    7.20
   3  -7  -1   78.59   10.80
  -3   7  -1   74.69   10.70
  -3   7  -1   81.59    7.20
   3   7   1   75.49    7.00
   3   7   1   88.69    9.90
  -3  -7   1   69.49   13.20
   3  -7  -1   82.89    7.30
  -3  -7   1   96.39    8.70
   3  -7  -1   74.99   10.50
  -3   7  -1   76.79   10.60
  -4  -7  -1    1.00    3.20
  -4   7   1   -3.60    3.80
  -4   7   1   -1.80    3.40
  -4  -7  -1   -2.40    3.60
   4  -7   1   -3.60    3.10
  -4  -7  -1    7.90    8.90
  -4   7   1    9.20    6.10
   4   7  -1   -2.80    3.00
   4  -7   1   -1.10    7.60
   4   7  -1    8.30    7.90
   4   7  -1   -2.90    6.10
   4   7  -1    0.80    2.40
  -4  -7  -1   -1.30    8.90
  -4  -7   1   -1.30    7.00
   4   7   1   -8.20    6.40
   4   7   1   -2.40    3.20
   4   7   1    3.50    2.70
  -4  -7   1   -3.50    3.60
  -4  -7   1   -6.40    8.10
   4   7   1    4.20    7.80
  -4   7  -1   -1.90    7.00
  -4   7  -1   -7.30    3.80
   4  -7  -1   -8.30    6.20
  -4  -7   1   -4.80    3.30
  -4   7  -1   -2.00    3.40
   4   7   1   -1.80    3.20
  -4   7  -1   -4.50    5.40
   5   7  -1   26.80    9.20
  -5   7   1   24.40    4.80
  -5  -7  -1   35.50    6.10
  -5   7   1   26.40    4.90
   5   7  -1   33.40    5.10
   5   7  -1   34.50    3.30
  -5  -7  -1   32.00    5.10
  -5  -7   1   29.40    5.10
  -5  -7   1   29.90    5.20
   5  -7  -1   32.30    4.40
  -5   7  -1   15.40   12.80
   5   7   1   32.10    4.00
  -5   7  -1   23.40    4.80
  -5   7  -1   22.60    5.90
  -6  -7  -1   34.30    6.10
  -6  -7  -1   48.70    6.20
   6  -7   1   36.30    6.00
   6  -7   1   32.60    5.30
  -6   7   1   37.50    6.00
   6   7  -1   42.30    3.50
   6   7  -1   23.50    4.80
  -6   7   1   26.20    5.90
  -6  -7   1   24.80    6.10
   6  -7  -1   34.20    6.00
   6   7   1   41.70    4.30
  -6   7  -1   24.60    5.90
   6   7   1   23.00    5.40
   6  -7  -1   38.80    5.30
  -6   7  -1   34.30    6.00
  -7  -7  -1   11.90    5.60
  -7  -7  -1   31.70    7.30
  -7   7   1   26.40    6.70
   7  -7   1   28.20    7.50
   7  -7   1   37.90    7.50
  -7  -7   1   20.00    6.40
  -7  -7   1   21.10    6.20
   7  -7  -1   32.30    7.50
   7  -7  -1   30.50    6.90
   7   7   1   19.50    6.00
  -8  -7  -1    7.70    7.00
  -8  -7  -1   20.60    7.80
   8  -7   1   15.30    6.60
   8   7  -1    6.50    6.60
   8  -7   1   30.10    9.10
  -8   7   1   12.70    8.20
  -8  -7   1   14.10    7.10
   8   7   1    7.20    6.80
  -8   7  -1   25.30    7.70
  -8  -7   1   20.80    7.70
   8  -7  -1    8.90    6.60
   8   7   1   13.40    6.60
   0  -8  -1    5.70    7.00
   0   8   1   11.80    3.40
   0  -8  -1   19.00    4.90
   0  -8   1   22.60    4.60
   0  -8   1    8.90    6.50
   0  -8  -1   18.20    8.00
   0   8   1   27.50    7.90
   0  -8   1   12.50    3.60
   0   8  -1   12.30    3.50
   0  -8  -1   17.40    4.40
   0  -8  -1   24.20    8.80
   0   8  -1   22.50    7.40
   0   8   1   26.20    8.20
   0   8   1   22.70    4.40
   0   8  -1   18.00    6.00
   0  -8   1   12.80    6.60
   0  -8   1   21.20    7.50
  -1  -8  -1  122.29    9.40
   1   8  -1  102.79   18.40
  -1  -8  -1   79.39   16.40
  -1   8   1  117.09   13.00
  -1   8   1   95.89   11.50
   1  -8   1  121.49   13.60
   1  -8   1  111.99    9.10
  -1  -8  -1  107.49   11.30
   1   8  -1  106.99    9.10
  -1  -8  -1  120.29    9.10
  -1   8   1  113.89    9.30
   1  -8   1  107.59   13.50
   1  -8   1   97.99    8.60
   1  -8   1  105.59   11.50
   1   8  -1  107.89    8.30
   1   8  -1  115.89   10.70
  -1  -8   1  130.69   12.30
   1   8   1  105.29    9.10
  -1   8  -1  107.09    8.40
  -1  -8   1  110.69   14.80
   1  -8  -1  128.69   12.30
  -1  -8   1  113.79   10.80
   1   8   1  109.49   12.20
  -1   8  -1  101.89   10.90
   1  -8  -1  103.39    9.00
  -1   8  -1   96.49   12.10
  -1  -8   1  105.99    9.10
  -1   8  -1  113.19    9.20
   1  -8  -1  110.09    9.50
  -1  -8   1  106.69    9.70
   1   8   1  116.59    8.60
   1  -8  -1   86.59   12.00
   1   8   1  100.29   12.40
   1  -8  -1   99.39   13.70
  -2  -8  -1   71.89    6.60
  -2   8   1   67.69   11.10
   2  -8   1   69.69    6.90
   2  -8   1   67.49   10.90
   2   8  -1   48.70    9.70
   2   8  -1   67.49    6.10
   2   8  -1   57.99    4.90
  -2   8   1   60.59    5.70
  -2  -8  -1   72.49    6.20
   2  -8   1   67.99   11.60
  -2   8   1   58.89    6.60
  -2  -8  -1   78.39    8.80
   2  -8   1   49.30    6.40
   2   8   1   62.59    6.20
  -2  -8   1   77.89    6.60
   2  -8  -1   64.49    5.50
   2   8   1   55.99   11.50
  -2  -8   1   66.59   11.80
  -2  -8   1   64.69    6.70
   2  -8  -1   67.69   11.80
   2   8   1   61.59    6.10
   2  -8  -1   54.89   11.40
  -2  -8   1   68.59    8.50
   2   8   1   74.99   11.30
  -2   8  -1   67.59   10.30
  -2   8  -1   69.19    6.80
   2  -8  -1   58.09    5.70
  -2   8  -1   73.39   11.00
  -2   8  -1   81.19    7.30
   3  -8   1   55.59    5.90
  -3   8   1   43.50    7.00
   3   8  -1   62.29    4.70
  -3   8   1   54.99    6.10
  -3  -8  -1   72.99    7.20
   3   8  -1   53.39    6.20
   3   8  -1   54.09   11.20
  -3  -8  -1   65.69    8.80
  -3  -8  -1   61.89    8.00
  -3   8  -1   49.10   11.20
   3   8   1   58.79    5.00
   3   8   1   47.90    5.90
   3   8   1   52.99   10.80
   3  -8  -1   46.70    7.20
  -3  -8   1   59.39    7.70
  -3  -8   1   54.29    6.30
  -3  -8   1   45.10    9.30
  -4   8   1   22.80    5.00
  -4   8   1   20.40    4.80
   4   8  -1   12.50   11.50
   4   8  -1   28.50    5.30
   4   8  -1   18.50    3.80
   4  -8   1   29.50    5.30
  -4  -8  -1   16.60    4.40
  -4  -8  -1   29.60    5.20
  -4  -8   1   31.30    5.20
   4  -8  -1   28.60    4.60
  -4   8  -1   24.10    5.20
  -4  -8   1   14.10    4.20
   4   8   1   32.90    4.20
   4  -8  -1   16.60    6.20
   4   8   1   22.10    4.90
   5   8  -1   22.70    3.90
  -5   8   1   25.60    5.90
  -5  -8  -1   30.20    5.90
  -5  -8  -1   34.00    6.00
   5   8  -1   14.70    5.00
  -5   8   1   18.40    4.80
   5   8   1   22.70    5.40
   5  -8  -1   20.70    5.30
  -5  -8   1   11.60    4.70
  -5   8  -1   19.00    5.40
  -5  -8   1   27.30    6.00
   5   8   1   17.60    3.70
  -5   8  -1   28.60    5.90
  -6  -8  -1   18.50    5.80
   6  -8   1   12.90    4.80
  -6   8   1    8.20    6.40
  -6  -8  -1   19.90    6.00
   6  -8   1   22.90    5.70
  -6   8   1   23.50    6.30
   6   8  -1    5.70    5.30
   6   8   1   15.10    5.10
   6   8   1   14.20    5.50
  -6   8  -1   12.00    6.30
  -6  -8   1   19.90    5.60
   6  -8  -1   23.50    7.20
  -6   8  -1   29.30    7.20
  -7   8   1   -2.80    7.80
  -7  -8  -1    1.60    6.60
   7  -8   1    3.20    6.90
  -7  -8  -1    3.40    7.20
  -7   8   1   -7.70    7.50
   7   8  -1   -6.00    6.60
   7  -8   1    2.00    6.90
  -7  -8   1    5.10    7.20
   7  -8  -1   10.70    6.80
  -7  -8   1    2.00    6.60
   7   8   1   -9.70    7.00
   7  -8  -1    2.50    5.20
   8  -8   1   16.70    7.80
  -8  -8  -1    1.40    8.10
   8   8  -1    0.10    8.00
  -8  -8   1   41.80   13.70
   8  -8  -1   15.50    7.60
  -8   8  -1   22.40   13.60
   8   8   1    4.10    8.50
  -8  -8   1    2.50    8.40
   0   9  -1  857.71   37.80
   0  -9   1  801.22   37.60
   0  -9  -1  853.01   39.60
   0   9   1  836.22   38.20
   0  -9  -1  817.12   39.20
   0   9   1  826.72   38.20
   0  -9   1  842.52   38.90
   0  -9   1  812.52   39.60
   0   9  -1  837.02   42.40
   0  -9  -1  805.62   37.90
   1   9  -1   71.59    7.40
   1  -9   1   71.69    5.90
  -1   9   1   81.19    7.20
  -1  -9  -1   81.29    7.00
  -1   9   1   83.79    6.30
  -1  -9  -1   82.29    9.40
   1   9  -1   81.89    6.70
   1  -9   1   75.59   12.90
  -1  -9  -1   76.89    5.70
   1  -9   1   78.59    6.40
   1  -9  -1   72.59    6.90
   1   9   1   68.29    6.60
  -1  -9   1   79.99    6.50
  -1   9  -1   72.39    7.10
  -1  -9   1   63.99   10.10
   1  -9  -1   79.49   19.10
  -1   9  -1   60.49    6.80
   1  -9  -1   65.89    6.90
   1   9   1   78.29    7.70
   1  -9  -1   86.49   14.70
  -1  -9   1   84.39    6.50
  -2  -9  -1  134.59    9.20
  -2  -9  -1  136.09   12.10
   2   9  -1  128.99    8.80
   2  -9   1  145.39    8.90
  -2   9   1  132.89    9.30
  -2   9   1  137.99    9.50
   2  -9   1  135.29    9.70
  -2  -9  -1  125.79    8.70
   2  -9  -1  139.19   15.80
  -2   9  -1  133.09    9.00
  -2  -9   1  137.29    9.90
  -2   9  -1  121.09   10.10
   2  -9  -1  152.18    9.90
   2   9   1  130.99    8.90
   2  -9  -1  125.79    9.90
  -2  -9   1  156.38   12.10
  -2  -9   1  119.79    8.60
   2   9   1  120.19    8.40
   3   9  -1   71.69    5.80
  -3   9   1   47.90    6.10
  -3  -9  -1   82.29   10.00
  -3   9   1   63.79    6.20
  -3  -9  -1   57.89    7.00
   3  -9   1   73.49    6.20
  -3  -9  -1   72.29    6.20
   3  -9  -1   84.49   14.50
   3  -9  -1   63.99    6.70
   3   9   1   51.19    6.70
  -3   9  -1   58.79    6.00
  -3  -9   1   59.29    6.00
   3   9   1   70.99    5.70
  -3  -9   1   65.49    6.80
  -3   9  -1   55.99    6.80
  -3  -9   1   66.09    8.60
  -4   9   1   49.20    6.20
   4  -9   1   43.90    6.80
  -4  -9  -1   43.40    6.30
   4   9  -1   34.50    6.50
  -4  -9  -1   33.30    6.40
   4   9  -1   26.90    5.00
  -4   9   1   34.60    7.20
  -4  -9   1   31.60    6.50
  -4  -9   1   51.49    6.20
   4  -9  -1   49.90    6.70
  -4   9  -1   46.90    6.30
   4   9   1   37.90    5.50
   4   9   1   42.10    6.80
  -4   9  -1   39.40    6.10
  -5  -9  -1   23.30    6.00
  -5  -9  -1   39.60    8.40
  -5   9   1   44.30    7.00
   5  -9   1   30.50    6.30
   5   9  -1   25.80    6.20
  -5   9   1   26.80    6.60
  -5   9  -1   42.10    8.10
  -5  -9   1   35.20    7.40
  -5   9  -1   34.70    7.20
   5  -9  -1   69.29   19.10
   5   9   1   27.30    6.00
  -6  -9  -1    0.40    6.90
  -6   9   1    0.50    6.90
   6   9  -1    8.30    6.60
   6  -9   1   -2.30    5.70
  -6   9   1    2.70    7.30
   6  -9   1   12.10    6.30
  -6  -9  -1    8.90    7.90
  -6   9  -1    3.10    6.70
  -6  -9   1   10.00    7.80
   6  -9  -1    1.30    6.80
  -6  -9   1   -0.20    6.70
   6   9   1    2.70    6.80
   6  -9  -1    5.10    6.20
  -6   9  -1    4.10    7.40
  -7   9   1   31.00    8.50
  -7  -9  -1    8.20    8.00
   7  -9   1   44.20    9.10
   7  -9   1   19.50    6.80
  -7  -9   1   28.20    9.70
   7  -9  -1   32.30    8.20
  -7  -9   1   46.00   10.40
   0  10   1  118.89    8.00
   0 -10  -1  106.99    7.90
   0 -10   1  104.49    7.20
   0  10   1  108.19    7.20
   0  10  -1   97.69    8.60
   0 -10   1  115.19    9.00
   0 -10  -1  100.99    8.50
  -1  10   1   78.89    7.00
  -1 -10  -1   87.59    7.00
   1  10  -1   94.89    7.10
   1 -10   1   82.79    7.80
   1  10  -1   88.39    6.70
  -1  10   1   96.29    8.10
  -1 -10  -1   93.29   14.80
  -1 -10  -1   91.99    7.20
   1 -10   1   84.59    7.40
  -1 -10   1   84.49    7.00
  -1 -10   1   88.59   12.50
  -1  10  -1   87.29    7.00
   1 -10  -1   91.09    6.60
   1 -10  -1   76.09    7.30
   1  10   1   99.09    8.20
  -1 -10   1   76.99    6.90
   1  10   1   89.99    7.50
   2  10  -1   20.30    5.30
  -2 -10  -1   14.80    5.50
  -2  10   1   11.70    5.20
  -2 -10  -1   12.50    4.60
   2 -10   1   14.90    4.90
  -2  10   1   20.20    6.00
   2 -10   1   15.00    4.60
  -2 -10  -1   22.80    9.00
   2  10  -1   20.60    4.70
  -2 -10   1   36.80    9.40
  -2 -10   1   18.30    4.90
  -2  10  -1   16.40    5.40
  -2 -10   1   28.90    7.10
   2 -10  -1   18.20    5.40
   2  10   1   15.60    4.90
  -2  10  -1   18.30    5.10
   2 -10  -1   10.30    4.60
   2  10   1   21.60    5.20
  -3  10   1   -0.80    5.60
  -3  10   1    6.60    6.50
  -3 -10  -1   -7.30    5.30
   3  10  -1   -0.80    5.00
  -3 -10  -1    0.80    5.50
   3 -10   1    5.00    5.20
  -3 -10  -1  -12.70    8.00
   3  10  -1    4.80    4.70
  -3  10  -1   -1.70    5.40
   3  10   1   -4.00    5.90
  -3 -10   1   -1.10    6.10
   3  10   1    3.70    5.10
  -3  10  -1    9.00    6.00
  -3 -10   1    3.40    6.80
   3 -10  -1   10.60    5.10
  -3 -10   1   -2.10    5.00
  -4 -10  -1   32.20    7.40
   4  10  -1   49.70    6.10
   4 -10   1   33.00    8.20
  -4  10   1   38.00    8.90
   4  10  -1   34.70    8.00
  -4  10   1   31.10    7.60
  -4  10  -1   44.80    7.90
  -4 -10   1   60.69    9.00
  -4 -10   1   49.90    9.00
  -4  10  -1   50.49    7.50
   4 -10  -1   44.70    7.10
   4  10   1   29.90    8.10
  -5  10   1   -0.40    7.70
   5  10  -1   -5.10    6.20
  -5  10   1    1.90    7.10
   5 -10   1    1.30    7.10
  -5 -10  -1   -0.40    8.10
  -5 -10  -1   -6.40    6.70
   5  10   1    2.50    6.90
  -5  10  -1   -1.20    7.90
  -5 -10   1   -2.70    7.30
   5 -10  -1    1.20    6.50
  -5  10  -1   -3.10    7.10
  -5 -10   1   -6.30    6.90
   6 -10   1  127.69   10.50
  -6  10   1  110.89   11.10
  -6 -10  -1   89.09   11.20
  -6  10   1  122.99   11.00
  -6 -10  -1  136.89   11.20
  -6 -10   1  126.49   11.10
  -6 -10   1   98.49   11.40
  -6  10  -1  115.09   12.70
   6 -10  -1  105.49   10.00
   0 -11  -1  118.99    9.00
   0  11   1   95.49    9.20
   0  11   1  118.99    9.90
   0 -11   1  115.79    9.60
   0 -11   1  109.19    8.80
   0  11  -1  110.99    8.80
   0 -11  -1   82.39    9.40
   0  11  -1  101.49    9.60
   1 -11   1  107.19    7.80
  -1  11   1   77.19    7.80
   1  11  -1   76.29    8.40
  -1 -11  -1  103.79    8.40
   1 -11   1   82.29    8.10
   1  11  -1   85.99    9.10
  -1  11   1   95.99    8.10
  -1 -11  -1   98.09    9.10
  -1  11  -1   92.29    7.90
   1 -11  -1   96.39    9.00
  -1  11  -1   86.29    8.00
  -1 -11   1   65.29    8.20
   1  11   1   77.69    8.60
  -1 -11   1   83.19    8.00
   1  11   1   80.79    8.00
   1 -11  -1   87.69    8.10
  -2 -11  -1    9.00    6.40
   2 -11   1   -5.70    5.60
  -2  11   1   11.10    7.20
   2  11  -1    4.70    6.60
  -2  11   1    5.10    6.80
   2 -11   1   11.90    6.10
   2  11  -1    3.50    7.90
  -2 -11  -1   -0.60    5.90
  -2 -11   1   10.70    6.30
   2 -11  -1    4.00    6.70
   2  11   1    0.00    6.10
  -2  11  -1    2.30    6.80
  -2 -11   1    1.50    6.00
  -2  11  -1    5.30    7.00
   2  11   1    9.20    6.90
   3 -11   1    8.90    6.40
  -3  11   1    9.80    7.80
   3  11  -1   14.90    7.10
  -3 -11  -1    7.70    6.50
  -3 -11  -1    9.10    7.00
  -3  11   1    9.00    7.00
   3  11   1    2.20    6.60
   3 -11  -1    9.00    6.40
  -3 -11   1    8.70    7.00
  -3  11  -1    2.40    6.80
  -3 -11   1    5.70    6.50
  -3  11  -1   15.90    8.00
  -4  11   1   -0.40    7.70
  -4 -11  -1    4.50    7.80
  -4 -11  -1   -7.60    7.40
   4 -11   1   -6.20    8.00
   4  11  -1    0.30    7.80
  -4  11   1   -1.30    8.50
   4  11   1    6.00   11.40
  -4  11  -1    1.30    8.80
   4 -11  -1   -4.40    7.20
  -4 -11   1   -0.30    7.30
  -4 -11   1    7.90    7.70
  -4  11  -1    4.80    8.50
   4  11   1   -1.20    7.60
   5 -11   1   -0.60    9.90
  -5  11   1   10.10   14.10
   5  11  -1   -0.50    7.70
  -5 -11  -1    4.10    9.60
  -5  11  -1   10.80    8.90
   5 -11  -1   18.40    8.10
   5  11   1    0.90    8.70
  -5  11  -1    0.90   14.60
   0 -12   1   53.99   10.80
   0  12   1   33.80    9.20
   0  12   1   40.70    8.30
   0 -12   1   49.99   10.80
   0 -12  -1   40.60    9.20
   0  12  -1   40.10    9.80
   1 -12   1   16.90    8.10
   1  12  -1    4.00    7.40
  -1  12   1    7.00    8.20
  -1 -12  -1   11.80    7.70
   1 -12   1   -2.90    7.10
  -1  12   1    2.50    7.80
  -1 -12  -1   -7.30    6.80
   1  12  -1    5.70    7.90
  -1 -12   1   10.00    8.40
   1 -12  -1    8.50    7.50
  -1  12  -1    3.30    8.10
   1  12   1    1.10    7.60
   1 -12  -1    4.60    7.20
  -1  12  -1    0.10    7.60
   1  12   1   13.20    8.30
  -1 -12   1    0.10    7.40
  -2 -12  -1   -9.50    7.40
   2 -12   1   10.10    8.80
  -2  12   1    5.70    8.20
  -2 -12  -1  -14.40    9.00
   2  12  -1    6.50    7.80
   2  12  -1   -0.70    8.40
  -2  12   1   -0.80    8.70
  -2  12  -1   -0.30    8.00
   2  12   1   -1.20    8.00
   2 -12  -1    0.30    8.60
   2  12   1    3.50    8.70
  -2 -12   1    1.00    8.10
  -2 -12   1    1.40    7.60
  -2  12  -1    1.10    8.80
   3  12  -1   -1.80    9.00
  -3  12   1    1.50   10.10
  -3  12   1   -8.40    9.90
  -3  12  -1    9.40    9.70
   3 -12  -1   10.20   10.20
  -3  12  -1   -0.40    8.60
   3  12   1    0.10    9.30
  -3   0  -2  580.04   25.40
   3   0  -2  655.93   25.20
  -3   0  -2  586.14   26.40
   3   0   2  585.24   25.10
  -3   0   2  604.44   24.60
  -3   0   2  614.54   25.00
   3   0  -2  609.04   24.60
  -3   0  -2  644.24   25.50
   3   0  -2  534.75   24.70
  -3   0   2  571.24   24.20
   3   0  -2  599.74   24.30
  -3   0  -2  577.84   25.10
   3   0   2  598.14   26.40
   3   0   2  630.24   26.10
  -3   0   2  563.64   24.90
  -4   0  -2   23.70    3.30
   4   0  -2   31.70    3.60
   4   0  -2   32.20    4.90
   4   0   2   28.10    6.80
  -4   0  -2   36.80    5.90
  -4   0   2   29.60    5.40
   4   0   2   33.20    5.60
   4   0   2   33.30    4.00
   4   0  -2   34.10    6.20
  -4   0  -2   31.60    4.10
  -4   0  -2   32.00    6.40
   5   0   2   17.40    3.40
   5   0  -2   17.90    3.40
  -5   0  -2   14.10    6.20
  -5   0   2   20.30    3.10
  -5   0   2   14.30    3.20
   5   0  -2   14.90    5.50
  -5   0  -2   16.40    3.70
   5   0  -2   15.30    3.20
  -5   0  -2   13.30    5.30
   5   0   2   15.70    3.80
  -5   0  -2   12.70    2.70
  -5   0   2    7.70    5.40
  -5   0   2   15.50    4.40
   5   0  -2   23.40    5.30
   5   0   2   10.60    5.50
  -6   0   2    1.10    3.40
   6   0   2   -6.20    5.60
   6   0   2    6.90    6.40
   6   0  -2    0.30    2.00
  -6   0  -2   -9.20    6.10
   6   0   2   -0.50    2.90
  -6   0  -2    2.80    2.50
  -6   0   2    1.50    4.20
  -6   0  -2   -4.50    2.90
   6   0  -2    1.70    4.40
  -6   0   2   -1.70    5.80
  -6   0  -2    0.10    5.00
   6   0  -2   -2.80    3.20
  -6   0   2    1.10    3.00
   6   0   2    3.60    2.20
   6   0  -2    0.70    5.20
  -7   0   2  378.56   21.10
  -7   0   2  360.26   20.30
  -7   0  -2  372.46   19.70
   7   0  -2  366.86   19.20
  -7   0  -2  373.06   23.00
   7   0   2  356.46   22.20
   7   0   2  385.66   22.10
   7   0  -2  364.96   20.90
   7   0  -2  369.56   19.60
  -7   0   2  354.86   21.00
  -7   0  -2  368.26   20.00
   7   0   2  356.26   19.60
   7   0  -2  364.66   18.80
  -7   0   2  373.86   23.10
   7   0   2  381.16   21.00
   8   0   2   -6.50    7.30
   8   0  -2    5.50    3.20
   8   0  -2    1.80   10.60
  -8   0  -2   10.10    4.10
  -8   0  -2   12.60    4.60
   8   0  -2    5.70    4.00
   8   0   2   11.70    4.00
  -8   0   2    3.20    4.30
   8   0  -2    8.70    6.10
  -8   0   2    4.40    5.10
  -8   0  -2    9.90    7.20
  -9   0   2   65.99    7.40
  -9   0  -2   74.59    7.40
   9   0   2   48.20    6.50
   9   0  -2   68.59   14.70
  -9   0   2   62.49    7.50
   9   0  -2   66.39    7.40
  -9   0  -2   53.99   16.00
 -10   0   2   -5.70    7.20
 -10   0   2    1.00    8.10
 -10   0  -2   -6.70    8.80
 -10   0  -2   -3.80    7.30
  10   0   2   -8.50    6.80
  -2  -1  -2 6384.16  230.28
   2   1  -2 5856.61  230.98
   2  -1   2 6461.65  231.68
  -2   1   2 6594.84  230.08
  -2   1   2 5976.20  230.08
  -2   1   2 6223.08  230.28
  -2  -1  -2 6320.07  230.68
   2  -1   2 6346.27  230.88
   2   1  -2 6342.47  229.88
   2  -1   2 6263.17  230.48
  -2  -1  -2 6438.36  231.98
   2  -1   2 6365.76  230.28
  -2  -1  -2 5597.14  229.98
   2  -1  -2 6481.85  230.08
  -2   1  -2 6425.36  230.58
   2   1   2 6030.30  230.28
  -2  -1   2 5891.41  230.18
   2  -1  -2 6273.37  229.78
   2   1   2 6124.39  230.38
   2   1   2 6292.07  232.58
   2  -1  -2 6541.65  230.38
   2   1   2 6606.24  230.88
  -2  -1   2 6079.19  230.88
  -2  -1   2 5965.80  231.18
  -2  -1   2 6474.55  229.88
  -2   1  -2 6531.95  230.28
  -2   1  -2 6176.98  231.68
   3   1  -2 3508.65  153.38
  -3   1   2 3636.04  152.08
   3  -1   2 4083.99  153.58
   3   1  -2 4169.78  152.88
  -3  -1  -2 4397.86  155.88
  -3   1   2 3738.53  153.28
   3  -1   2 4199.38  154.78
  -3  -1  -2 4104.09  153.58
   3   1  -2 4257.67  153.28
  -3   1   2 4519.35  153.58
   3  -1   2 4132.99  153.98
   3   1  -2 4035.20  151.78
  -3   1   2 3983.80  153.58
   3  -1   2 4237.68  154.08
  -3  -1  -2 4535.75  153.98
  -3  -1  -2 4055.19  154.08
  -3  -1   2 4007.30  153.48
   3   1   2 4107.19  153.58
  -3   1  -2 4276.97  153.78
  -3   1  -2 4228.88  154.88
   3   1   2 4306.97  156.08
  -3  -1   2 3737.63  154.38
  -3  -1   2 4331.67  154.48
   3   1   2 4461.55  154.48
   3  -1  -2 3822.62  152.18
  -3  -1   2 4358.56  153.38
   3  -1  -2 4069.19  152.98
   3  -1  -2 4419.76  153.58
   3  -1  -2 4215.68  153.38
  -3   1  -2 3811.82  153.68
  -4  -1  -2 2105.99   78.49
  -4  -1  -2 1886.41   76.49
   4  -1   2 1890.01   77.39
   4  -1   2 2011.40   76.69
   4   1  -2 1952.00   76.49
  -4  -1  -2 1956.60   76.09
   4   1  -2 1938.71   74.09
  -4   1   2 1939.71   74.79
   4   1  -2 2068.89   75.39
  -4   1   2 1976.50   76.29
  -4   1   2 1955.00   75.59
  -4   1   2 2066.89   76.09
  -4  -1  -2 1958.10   76.09
   4  -1   2 1900.21   77.29
   4  -1   2 1888.01   75.79
   4  -1  -2 1828.52   78.09
  -4  -1   2 1942.51   78.09
   4   1   2 1995.80   76.09
  -4  -1   2 1862.71   75.99
   4   1   2 2070.29   76.99
  -4   1  -2 1863.51   76.29
  -4   1  -2 2068.89   76.39
   4   1   2 1879.61   78.19
  -4  -1   2 1906.61   76.39
   4  -1  -2 2000.60   75.49
   4  -1  -2 2061.89   75.99
   4  -1  -2 1994.50   75.69
  -4  -1   2 1918.71   77.19
  -4   1  -2 2002.90   77.39
   5  -1   2 1726.43   68.19
   5  -1   2 1847.92   68.99
   5   1  -2 1749.03   68.69
  -5  -1  -2 1763.92   68.59
  -5  -1  -2 1643.74   68.79
   5   1  -2 1784.72   68.29
  -5   1   2 1789.92   68.39
   5  -1   2 1791.62   69.89
   5  -1   2 1808.62   69.29
  -5  -1  -2 1774.12   68.69
   5   1  -2 1731.83   66.09
  -5  -1  -2 1693.03   70.39
   5   1  -2 1698.83   67.19
  -5   1   2 1684.23   67.09
  -5   1   2 1621.04   68.29
  -5   1  -2 1620.44   74.59
  -5   1  -2 1573.64   68.49
   5   1   2 1642.34   70.59
  -5  -1   2 1593.64   69.09
   5  -1  -2 1670.33   67.29
   5   1   2 1706.53   68.09
   5   1   2 1734.93   69.19
  -5  -1   2 1626.24   68.19
   5  -1  -2 1777.42   68.29
   5  -1  -2 1685.53   67.09
  -5  -1   2 1747.33   68.19
  -5   1  -2 1766.92   68.59
   5  -1  -2 1759.92   67.69
  -5  -1   2 1759.72   68.99
  -6   1   2  748.43   32.90
  -6   1   2  702.43   33.60
  -6  -1  -2  770.82   36.70
   6  -1   2  785.92   35.20
   6   1  -2  747.63   33.70
  -6  -1  -2  762.72   34.00
   6   1  -2  751.62   33.80
  -6   1   2  767.62   34.30
   6   1  -2  724.33   32.60
  -6  -1  -2  694.63   33.90
   6  -1   2  768.02   34.20
   6  -1   2  769.52   34.90
   6  -1   2  700.53   33.50
   6   1  -2  774.62   31.80
  -6  -1  -2  745.43   34.30
  -6   1  -2  736.43   35.40
   6   1   2  710.33   33.20
   6   1   2  754.72   34.90
   6   1   2  794.82   33.50
   6  -1  -2  711.73   32.50
  -6   1  -2  706.73   33.90
  -6  -1   2  747.93   34.50
  -6  -1   2  708.13   33.70
   6   1   2  722.43   35.80
  -6  -1   2  745.83   34.90
   6  -1  -2  734.93   33.70
  -6   1  -2  732.63   34.50
   6  -1  -2  752.42   32.60
  -6  -1   2  768.12   34.70
   6  -1  -2  743.53   33.00
  -7  -1  -2  459.05   25.00
   7   1  -2  498.75   23.80
  -7  -1  -2  532.15   25.40
   7  -1   2  490.95   24.80
   7  -1   2  497.95   28.00
   7  -1   2  537.45   26.40
   7   1  -2  508.65   25.00
  -7   1   2  486.65   26.10
  -7   1   2  468.65   24.60
  -7   1   2  466.45   26.40
   7   1  -2  518.65   23.80
   7  -1   2  507.35   26.10
  -7  -1  -2  554.74   29.30
   7   1  -2  454.55   25.50
  -7  -1   2  472.85   26.60
  -7  -1   2  485.05   26.10
  -7   1  -2  503.75   27.80
  -7   1  -2  486.85   24.80
   7   1   2  496.65   27.50
   7   1   2  521.75   25.10
   7  -1  -2  490.85   24.10
   7  -1  -2  493.95   25.90
   7  -1  -2  482.55   23.80
   7   1   2  484.05   27.20
   7   1   2  515.25   25.50
  -7   1  -2  443.26   24.90
  -7  -1   2  506.75   25.40
   7  -1  -2  516.85   25.30
  -7  -1   2  512.65   27.00
   8   1  -2  123.89   15.40
   8  -1   2  124.69    9.70
  -8  -1  -2  130.19   14.50
  -8   1   2  102.09    7.20
   8  -1   2  100.29    7.30
   8   1  -2  112.29    9.40
   8   1  -2  100.19    7.70
  -8  -1  -2  103.79    8.40
   8   1  -2  124.59    9.30
  -8  -1  -2  115.69    8.10
   8  -1   2  132.09   13.80
  -8   1   2  118.99    8.60
   8  -1  -2   92.29    6.90
  -8  -1   2  130.09    8.80
  -8   1  -2  107.79   14.20
  -8  -1   2  112.69    8.20
   8   1   2  102.29   10.30
  -8  -1   2  105.59   12.50
  -8   1  -2  105.99    8.50
  -8   1  -2  110.09    8.70
   8   1   2  107.99    8.10
   8  -1  -2   99.29    7.50
   8  -1  -2  108.09   10.70
  -9   1   2   18.00    5.80
   9  -1   2   16.70    5.80
  -9   1   2   30.90    7.10
  -9  -1  -2   33.20    8.70
  -9  -1  -2   23.60   15.80
  -9   1  -2   28.00    7.10
   9   1   2   28.50    8.30
   9  -1  -2   27.80    6.40
   9  -1  -2   30.40   14.30
  -9  -1   2   25.40   12.10
   9   1   2   14.60    5.30
   9   1   2    5.20   11.90
 -10  -1  -2    4.60    6.80
 -10  -1  -2   18.50    9.10
 -10   1   2   16.20    8.10
  10   1   2   -1.00    7.40
 -10  -1   2   -1.90    7.80
  10  -1  -2    6.00    6.90
 -10   1  -2   15.60    8.10
 -10   1  -2   -0.70    7.30
  10   1   2   15.90    6.90
 -10  -1   2    4.10    8.20
   0   2  -2   48.40    4.00
   0   2  -2   45.90    3.90
   0  -2  -2   40.20    5.40
   0  -2  -2   44.40    4.20
   0  -2   2   38.70    4.60
   0   2  -2   49.10    3.90
   0  -2  -2   50.49    4.60
   0  -2  -2   46.30    5.10
   0   2   2   54.19    4.80
   0   2   2   49.80    4.50
   0  -2   2   50.99    4.40
   0  -2   2   49.50    4.60
   0   2   2   48.30    5.50
   0   2  -2   43.60    4.80
   0  -2   2   48.90    3.80
  -1  -2  -2 3991.80  145.59
  -1  -2  -2 3776.62  147.59
  -1  -2  -2 3962.70  145.19
   1  -2   2 3807.52  145.19
   1   2  -2 4274.27  145.19
  -1   2   2 4081.69  145.39
   1  -2   2 4056.29  145.49
   1   2  -2 3802.82  146.19
  -1  -2  -2 3785.92  146.79
  -1   2   2 4143.49  145.99
  -1   2   2 3859.81  145.99
   1  -2   2 4102.59  145.79
  -1  -2  -2 4136.19  145.49
   1   2  -2 4018.00  144.89
  -1   2   2 3764.62  145.29
   1  -2   2 3796.12  145.29
  -1   2  -2 4086.69  145.29
   1  -2  -2 3999.60  145.19
   1   2   2 3696.33  145.39
   1  -2  -2 3891.51  145.49
  -1   2  -2 3678.53  145.69
  -1  -2   2 3972.80  146.89
   1   2   2 3779.52  147.49
   1  -2  -2 3919.61  145.19
  -1   2  -2 3801.72  145.29
  -1  -2   2 3853.51  146.39
   1   2   2 3807.52  145.39
  -1  -2   2 3702.03  145.79
   1   2   2 4118.39  145.79
   1  -2  -2 4018.70  146.09
  -1  -2   2 4045.40  144.99
  -1   2  -2 4163.98  145.39
   1   2   2 3858.91  145.59
  -2  -2  -2   34.10    6.10
  -2   2   2   38.70    5.00
   2  -2   2   38.70    4.00
  -2   2   2   34.70    3.80
   2   2  -2   33.00    5.30
  -2  -2  -2   34.10    4.10
   2   2  -2   38.30    4.70
   2   2  -2   30.90    4.20
   2  -2   2   39.70    5.00
  -2   2   2   34.00    4.10
   2  -2   2   33.80    5.00
  -2  -2  -2   37.60    4.80
  -2  -2  -2   31.60    3.70
   2   2  -2   34.50    3.50
   2   2  -2   35.50    2.30
  -2   2  -2   36.00    4.00
  -2   2  -2   40.40    4.30
  -2  -2   2   35.40    4.70
  -2   2  -2   39.40    4.10
   2   2   2   36.70    5.10
   2  -2  -2   39.50    4.60
  -2  -2   2   34.60    4.00
   2   2   2   31.90    5.10
   2  -2  -2   32.90    4.70
   2   2   2   38.20    3.80
   2  -2  -2   28.00    3.70
  -2  -2   2   33.00    4.30
   2   2   2   30.80    4.80
  -2   2  -2   33.20    4.70
  -2  -2   2   38.90    5.20
   2   2   2   36.10    3.90
  -3   2   2  132.39    8.50
  -3  -2  -2  124.09    8.30
  -3  -2  -2  143.79    9.30
  -3  -2  -2  137.89    8.70
  -3  -2  -2  155.08   11.40
  -3   2   2  145.99    8.50
   3   2  -2  144.49    9.40
   3  -2   2  129.89    8.20
   3   2  -2  135.89    7.80
   3  -2   2  135.79    9.10
   3   2  -2  146.79    8.80
  -3   2   2  153.18    9.20
   3   2  -2  152.68   10.50
   3  -2   2  137.89    9.70
   3  -2   2  123.99    9.30
   3  -2  -2  141.79    9.30
  -3  -2   2  145.29    9.20
  -3  -2   2  154.48    9.40
   3  -2  -2  150.88    9.50
  -3  -2   2  133.59   10.80
   3   2   2  146.39    9.40
   3   2   2  134.89    8.20
   3   2   2  146.09    9.70
   3  -2  -2  132.19    8.00
   3   2   2  126.89   10.00
   3  -2  -2  140.49    8.10
  -3  -2   2  135.59    8.40
  -3   2  -2  140.89    9.10
   4   2  -2  772.82   32.90
   4   2  -2  888.41   35.50
   4   2  -2  788.32   31.30
  -4   2   2  808.82   34.10
  -4  -2  -2  812.42   36.70
  -4   2   2  810.62   34.00
  -4   2   2  771.52   33.90
  -4  -2  -2  780.42   34.40
  -4  -2  -2  786.42   34.10
   4  -2   2  801.12   34.70
  -4  -2  -2  843.82   34.40
   4  -2   2  795.52   33.80
   4  -2   2  766.12   34.30
   4  -2   2  810.02   34.80
   4   2  -2  843.92   34.00
   4   2   2  794.52   37.00
  -4  -2   2  828.02   34.20
   4  -2  -2  775.22   32.40
   4   2   2  828.22   34.80
  -4  -2   2  773.72   33.90
  -4   2  -2  842.42   34.40
   4  -2  -2  831.92   34.20
  -4  -2   2  796.62   35.90
  -4   2  -2  752.12   34.20
  -4  -2   2  766.32   34.90
   4   2   2  817.82   34.90
   4   2   2  794.82   33.80
   4  -2  -2  763.82   33.20
   4  -2  -2  739.33   35.30
   5  -2   2  300.67   16.50
  -5  -2  -2  315.27   20.00
   5   2  -2  308.37   14.40
   5  -2   2  306.27   18.20
  -5   2   2  293.27   15.90
  -5  -2  -2  314.17   16.60
   5   2  -2  295.77   15.30
   5   2  -2  323.07   17.30
   5  -2   2  307.07   17.70
  -5  -2  -2  321.67   17.40
  -5  -2  -2  290.27   16.90
  -5   2   2  323.07   17.40
   5  -2   2  288.57   16.70
   5   2  -2  327.17   17.30
   5  -2  -2  304.27   17.20
   5  -2  -2  299.97   15.60
   5   2   2  293.57   18.50
  -5  -2   2  302.47   17.20
  -5  -2   2  324.77   16.80
   5   2   2  320.37   18.10
   5  -2  -2  301.27   14.90
  -5   2  -2  290.27   16.90
  -5  -2   2  327.27   17.80
  -5  -2   2  293.57   20.50
   5  -2  -2  314.47   17.50
  -5   2  -2  302.37   17.20
   5   2   2  296.47   16.50
  -6   2   2  651.03   31.20
  -6  -2  -2  674.13   34.10
   6  -2   2  637.74   30.30
  -6  -2  -2  660.53   31.10
   6  -2   2  654.73   32.00
   6   2  -2  723.63   31.80
  -6   2   2  627.04   30.70
  -6  -2  -2  614.74   30.90
  -6  -2  -2  657.03   31.50
   6  -2   2  656.23   31.00
   6   2  -2  631.04   29.30
   6  -2   2  678.43   32.00
   6   2  -2  667.03   27.90
  -6   2  -2  632.84   30.90
   6   2   2  621.74   30.00
  -6  -2   2  647.54   32.50
   6   2   2  677.83   34.50
  -6   2  -2  597.64   30.60
   6   2   2  678.43   29.90
   6  -2  -2  670.13   30.90
  -6  -2   2  653.23   30.90
   6  -2  -2  660.93   31.30
   6  -2  -2  713.03   29.10
  -6  -2   2  664.33   31.40
   6   2   2  669.23   32.30
  -6  -2   2  651.83   31.70
   6  -2  -2  649.14   29.80
   7  -2   2  429.46   23.30
   7  -2   2  477.95   25.30
   7   2  -2  481.65   24.80
   7  -2   2  473.45   27.90
   7   2  -2  483.25   23.10
  -7   2   2  480.75   25.00
  -7   2   2  459.85   31.00
   7   2  -2  491.75   25.40
  -7  -2  -2  457.75   24.50
  -7  -2  -2  479.15   28.60
   7  -2   2  486.65   24.70
   7   2   2  471.95   23.50
   7  -2  -2  480.15   22.70
   7  -2  -2  462.45   25.40
  -7  -2   2  494.45   24.80
   7  -2  -2  437.16   23.00
   7   2   2  490.15   24.00
  -7  -2   2  482.05   25.40
  -7  -2   2  438.46   26.80
   7   2   2  515.35   27.40
   7  -2  -2  481.35   24.90
   7   2   2  449.56   26.10
  -7  -2   2  489.75   27.20
   8   2  -2   30.00    6.10
   8  -2   2   23.20    6.30
   8   2  -2   37.90    6.40
  -8   2   2   37.20    5.80
   8  -2   2   25.60    5.10
  -8  -2  -2   45.80   11.50
   8   2  -2   31.60    5.40
  -8  -2  -2   38.00    5.80
  -8  -2   2   36.30    5.90
   8  -2  -2   42.60   10.00
   8   2   2   29.90    7.30
   8   2   2   45.90    6.10
   8  -2  -2   36.80    5.30
  -8  -2   2   28.50    5.80
  -8   2  -2   37.80    5.20
  -8   2  -2   36.70    5.80
   8  -2  -2   27.00    5.80
  -8  -2   2   47.00   11.60
   8   2   2   47.10    6.10
   9   2  -2   -3.30    5.30
   9   2  -2   -0.90    4.40
   9  -2   2    8.10    5.40
  -9   2   2   12.90    6.20
  -9  -2  -2    3.80    5.30
   9  -2   2   -0.60    5.10
  -9   2   2   -6.60    5.50
  -9  -2  -2   11.80    6.30
  -9  -2   2    2.00   12.30
  -9   2  -2    8.40    6.80
  -9   2  -2   -7.80    5.40
   9  -2  -2   -2.30    5.60
   9   2   2   -5.50    5.20
   9   2   2   -5.00    5.40
  -9  -2   2    7.50    7.10
  -9  -2   2    0.40    5.80
 -10   2   2   -5.60    8.00
 -10  -2  -2   20.80    9.20
 -10  -2  -2    3.60    7.50
 -10   2   2   19.30    9.10
  10   2  -2   -3.80    6.90
  10  -2   2    3.20    7.00
 -10   2  -2    1.80    7.20
  10  -2  -2   15.40    7.50
  10   2   2   -5.40    7.00
 -10   2  -2   18.80    9.20
 -10  -2   2   -4.50    7.50
  10   2   2   -4.00    7.60
   0  -3   2   69.09    5.70
   0   3  -2   74.79    6.40
   0  -3   2   70.99    5.90
   0  -3  -2   65.89    5.70
   0  -3  -2   78.49    6.00
   0   3   2   68.19    5.30
   0   3   2   68.29    5.40
   0  -3   2   64.99    5.20
   0   3  -2   70.29    5.00
   0   3  -2   75.49    5.70
   0   3   2   68.79    6.20
   0   3   2   72.19    6.30
   0   3  -2   70.69    5.00
   0  -3  -2   65.89    5.40
   0  -3   2   70.69    5.30
   0   3   2   71.39    5.90
   0  -3  -2   66.29    5.20
   0  -3  -2   69.29    6.60
   1  -3   2  720.43   28.60
  -1   3   2  683.33   28.70
  -1  -3  -2  639.44   28.90
   1   3  -2  683.13   27.40
   1   3  -2  689.63   29.70
  -1  -3  -2  696.03   28.80
  -1   3   2  704.33   28.70
  -1  -3  -2  711.83   31.70
  -1  -3  -2  714.23   28.60
   1   3  -2  670.03   28.10
   1   3  -2  717.03   28.50
  -1   3   2  700.33   29.30
   1  -3   2  729.33   29.30
  -1  -3  -2  738.33   28.90
  -1   3   2  618.94   29.00
   1  -3   2  679.03   28.70
   1  -3   2  741.33   28.90
   1   3   2  662.13   29.30
   1  -3  -2  684.13   28.40
  -1  -3   2  685.73   28.50
  -1   3  -2  677.73   28.50
  -1   3  -2  704.93   28.90
  -1  -3   2  667.43   29.30
   1  -3  -2  747.93   29.50
  -1   3  -2  747.63   29.20
   1   3   2  685.83   28.40
  -1   3  -2  719.43   28.60
  -1  -3   2  718.63   28.60
   1  -3  -2  728.23   28.80
   1  -3  -2  631.34   29.10
  -1  -3   2  717.23   27.50
   1   3   2  704.33   29.00
   1   3   2  766.02   29.10
  -1  -3   2  758.02   31.10
   1   3   2  651.83   30.40
   1  -3  -2  715.43   29.60
  -2  -3  -2 1455.15   60.49
   2   3  -2 1462.05   58.59
  -2   3   2 1372.26   57.59
   2   3  -2 1505.95   56.89
  -2   3   2 1514.15   57.09
   2   3  -2 1410.26   54.69
   2   3  -2 1475.35   56.49
  -2   3   2 1454.25   57.09
   2  -3   2 1433.46   57.79
  -2   3   2 1589.84   58.09
   2  -3   2 1435.46   56.89
   2   3  -2 1540.45   59.49
  -2  -3  -2 1516.35   57.19
   2  -3   2 1512.65   57.39
  -2  -3  -2 1441.56   57.69
  -2  -3  -2 1452.25   57.39
  -2   3  -2 1532.05   57.19
   2   3   2 1489.55   57.79
  -2  -3   2 1543.15   59.59
   2   3   2 1483.65   59.89
  -2  -3   2 1351.26   54.59
   2   3   2 1522.05   57.69
   2  -3  -2 1527.65   57.19
   2  -3  -2 1456.75   56.69
   2  -3  -2 1499.75   57.79
  -2   3  -2 1300.67   57.49
  -2   3  -2 1497.95   56.99
  -2  -3   2 1432.56   56.99
   2   3   2 1423.26   56.29
  -2  -3   2 1424.76   58.29
   2   3   2 1429.56   56.99
  -2   3  -2 1419.66   57.09
  -2  -3   2 1466.65   56.79
  -3  -3  -2  134.59    8.90
  -3   3   2  135.49    9.20
   3   3  -2  135.19    9.90
   3   3  -2  148.19    8.40
   3  -3   2  141.59    9.50
   3  -3   2  147.19   10.60
  -3  -3  -2  142.69    9.20
   3   3  -2  145.79    6.80
  -3  -3  -2  154.68   10.10
  -3   3   2  155.38    9.10
  -3   3   2  147.59    9.80
   3  -3   2  149.19   10.20
   3  -3   2  144.69    8.90
   3   3  -2  159.28   10.10
   3   3  -2  145.49   10.90
  -3  -3   2  153.68   10.00
   3  -3  -2  138.09   10.60
   3   3   2  144.49    9.00
  -3  -3   2  145.69    9.10
   3  -3  -2  140.69    8.60
  -3   3  -2  147.09   10.20
  -3   3  -2  144.49    9.30
   3   3   2  136.79    7.90
  -3   3  -2  123.09    8.60
  -3  -3   2  157.38   10.00
   3   3   2  147.39   10.60
  -3   3  -2  140.69    9.40
   3  -3  -2  149.99   11.40
   3   3   2  151.18   10.50
  -4  -3  -2 1239.28   50.29
   4   3  -2 1252.37   51.99
   4  -3   2 1224.38   50.99
   4  -3   2 1296.37   50.99
   4   3  -2 1214.38   49.00
  -4   3   2 1271.07   50.29
  -4  -3  -2 1226.68   50.69
   4   3  -2 1114.39   46.30
   4   3  -2 1203.88   49.60
  -4   3   2 1232.38   50.59
   4   3  -2 1243.08   51.89
   4  -3   2 1164.98   50.69
  -4  -3  -2 1291.27   50.89
   4  -3   2 1168.58   49.60
  -4   3   2 1169.68   49.99
  -4  -3  -2 1266.57   53.69
  -4   3  -2 1187.68   50.79
  -4  -3   2 1280.27   50.09
   4  -3  -2 1175.58   49.30
   4  -3  -2 1221.08   50.69
  -4   3  -2 1265.17   50.39
  -4  -3   2 1202.38   50.09
   4   3   2 1239.58   53.49
  -4  -3   2 1315.67   52.09
  -4  -3   2 1187.58   53.09
   4   3   2 1297.07   51.29
   4   3   2 1171.98   48.20
   4   3   2 1273.17   50.99
   4  -3  -2 1213.38   48.70
   4  -3  -2 1240.88   50.19
   4   3   2 1195.28   49.80
  -5   3   2 1139.99   48.50
   5  -3   2 1188.58   49.30
   5  -3   2 1127.59   47.90
  -5  -3  -2 1125.49   48.20
  -5  -3  -2 1120.09   48.50
   5   3  -2 1117.09   49.60
   5   3  -2 1207.48   48.30
  -5  -3  -2 1201.58   52.09
  -5   3   2 1192.68   48.60
   5   3  -2 1141.69   46.90
   5  -3   2 1149.69   49.00
   5   3  -2 1081.99   44.20
   5  -3   2 1180.88   49.20
  -5  -3  -2 1129.59   48.90
  -5   3   2 1128.09   48.50
   5   3  -2 1197.78   50.39
  -5  -3   2 1188.08   48.40
   5   3   2 1138.99   51.69
   5  -3  -2 1132.89   48.00
   5  -3  -2 1090.59   47.20
  -5  -3   2 1217.28   51.59
  -5   3  -2 1158.28   48.40
   5   3   2 1109.29   47.80
  -5   3  -2 1107.49   48.50
   5  -3  -2 1148.19   48.60
  -5  -3   2 1092.99   49.40
   5   3   2 1178.78   49.30
   5   3   2 1187.18   49.30
  -5  -3   2 1135.69   48.40
   5  -3  -2 1085.59   46.10
   6  -3   2  301.77   19.20
  -6   3   2  307.77   18.60
  -6   3   2  327.37   17.50
   6  -3   2  308.27   17.20
   6  -3   2  301.67   19.40
   6   3  -2  305.77   14.60
  -6  -3  -2  300.97   17.50
  -6   3   2  274.57   17.00
   6   3  -2  304.87   18.10
  -6  -3  -2  313.77   22.00
   6   3  -2  321.97   16.80
   6   3  -2  310.87   18.10
  -6  -3  -2  303.67   18.40
  -6  -3  -2  300.77   17.70
   6  -3   2  298.97   17.10
  -6   3  -2  299.07   18.50
   6   3   2  331.77   20.80
   6  -3  -2  301.87   18.50
   6   3   2  311.97   19.40
  -6  -3   2  334.27   21.50
  -6   3  -2  301.87   17.60
   6  -3  -2  291.87   18.10
  -6  -3   2  300.97   17.60
   6  -3  -2  282.17   16.10
  -6  -3   2  288.87   18.00
  -6  -3   2  312.07   18.80
   6   3   2  306.57   17.00
   6  -3  -2  302.37   15.30
   7  -3   2  274.47   16.20
   7   3  -2  246.58   13.80
   7  -3   2  243.68   17.90
  -7   3   2  241.98   14.90
  -7  -3  -2  235.08   14.90
   7   3  -2  263.07   16.60
  -7  -3  -2  261.47   19.90
   7  -3   2  256.77   18.20
   7   3  -2  245.18   13.10
  -7  -3  -2  254.27   15.00
   7  -3  -2  253.67   17.70
   7  -3  -2  243.88   14.50
   7   3   2  290.47   28.30
   7   3   2  252.37   14.30
  -7   3  -2  248.18   15.10
  -7  -3   2  265.27   20.20
   7  -3  -2  294.87   14.10
   7  -3  -2  227.48   17.00
  -7  -3   2  248.18   15.10
   7   3   2  265.77   15.80
  -8  -3  -2    8.50    4.40
  -8  -3  -2    5.60   15.90
   8   3  -2   18.30    8.60
   8  -3   2    9.50    3.70
   8   3  -2    1.50    3.90
  -8   3   2   22.00    5.90
   8   3   2    1.00    4.40
  -8  -3   2   11.60    5.60
  -8  -3   2    6.80    5.00
   8  -3  -2    3.60    3.10
   8  -3  -2    6.80    4.50
   8   3   2   12.20    6.40
   8   3   2    3.00    4.80
  -8  -3   2   13.80    7.30
  -9   3   2   32.60    9.20
  -9  -3  -2   52.79    9.30
  -9  -3  -2   38.30    7.50
   9  -3   2   41.50    8.60
   9  -3   2   34.50    6.90
   9   3  -2   36.30    7.90
   9   3  -2   27.40    7.40
  -9  -3   2   49.40   31.50
  -9  -3   2   40.10    9.30
  -9   3  -2   52.69    7.80
   9   3   2   34.30    9.20
  -9   3  -2   28.20    6.10
   9  -3  -2   39.30    7.50
  -9  -3   2   34.80    8.10
   9   3   2   25.60    6.90
 -10  -3  -2   20.80    9.00
  10  -3   2    7.10    7.50
 -10  -3  -2    3.90    8.10
  10   3  -2   13.40    6.70
  10   3  -2   -0.30    7.50
  10   3   2    3.90    7.70
 -10  -3   2   -1.20    8.00
  10  -3  -2    2.50    7.80
  10   3   2   -5.10    7.20
 -10   3  -2   16.90    9.70
 -10   3  -2    1.20    7.50
   0   4  -2 3088.69  121.99
   0   4   2 3163.18  122.49
   0   4   2 3343.17  122.69
   0  -4  -2 3274.87  124.59
   0  -4   2 3188.88  123.09
   0  -4  -2 3196.28  123.29
   0  -4  -2 3257.07  122.59
   0  -4   2 3266.87  122.29
   0   4   2 3183.58  122.49
   0   4   2 3541.05  123.69
   0  -4   2 3223.68  122.29
   0   4  -2 3269.37  123.39
   0   4  -2 3193.38  121.89
   0   4  -2 3416.36  122.39
   0  -4  -2 3130.39  122.39
   0  -4   2 3241.78  121.99
   0  -4  -2 3372.36  122.59
   1   4  -2  267.07   12.60
   1  -4   2  249.08   13.30
   1   4  -2  247.58   14.40
   1   4  -2  250.17   11.80
   1  -4   2  237.48   12.90
  -1   4   2  241.88   13.10
   1  -4   2  245.18   13.40
   1   4  -2  246.98   13.00
  -1   4   2  272.07   13.60
  -1  -4  -2  242.58   13.20
  -1   4   2  256.17   13.00
  -1  -4  -2  253.97   13.60
  -1  -4  -2  238.28   12.80
  -1  -4  -2  262.77   16.20
  -1   4   2  259.37   14.30
  -1  -4  -2  256.77   13.00
   1  -4   2  231.68   12.60
   1  -4  -2  257.37   13.80
   1  -4  -2  244.18   13.20
   1   4   2  227.88   14.40
  -1  -4   2  264.27   13.60
  -1   4  -2  261.87   13.20
  -1  -4   2  260.47   15.70
   1   4   2  264.47   14.30
   1   4   2  261.47   12.70
   1  -4  -2  250.67   12.70
  -1  -4   2  244.08   13.50
  -1  -4   2  266.77   12.90
  -1  -4   2  254.87   12.10
   1   4   2  238.98   12.70
   1   4   2  244.48   13.60
  -1   4  -2  264.37   13.40
   1  -4  -2  255.27   13.40
   1  -4  -2  243.78   14.10
  -1   4  -2  249.48   12.70
  -1   4  -2  257.77   13.90
   2  -4   2 1052.99   41.60
   2   4  -2 1036.10   40.90
   2   4  -2 1029.70   43.10
   2  -4   2 1071.99   42.00
  -2   4   2  981.80   42.20
  -2  -4  -2  968.90   41.60
  -2  -4  -2  997.90   46.00
  -2  -4  -2  969.50   42.10
   2   4  -2 1101.79   41.80
   2   4  -2  925.61   41.10
  -2  -4  -2 1069.59   41.90
   2  -4   2 1007.60   41.30
  -2   4   2 1026.10   41.60
  -2   4   2 1015.10   42.50
  -2   4   2  979.30   41.50
  -2  -4  -2 1040.50   40.80
   2  -4   2 1029.60   42.40
  -2  -4   2 1042.30   42.00
   2   4   2 1041.90   44.70
  -2   4  -2 1020.20   41.60
  -2   4  -2 1017.70   41.70
   2  -4  -2 1021.10   42.70
  -2   4  -2 1023.80   42.50
  -2  -4   2  989.10   42.60
  -2  -4   2 1001.40   39.20
  -2  -4   2 1035.70   41.60
   2  -4  -2  987.40   41.10
   2   4   2 1040.50   40.70
  -2  -4   2 1047.70   46.30
   2   4   2 1018.30   46.30
   2  -4  -2  989.60   42.70
  -2   4  -2 1024.20   42.00
   2   4   2  966.10   41.40
   2   4   2 1010.80   42.10
   3   4  -2  442.76   19.80
  -3  -4  -2  405.96   20.60
   3  -4   2  390.76   20.00
   3   4  -2  414.36   17.70
   3  -4   2  449.86   21.50
   3   4  -2  434.76   22.90
  -3   4   2  431.06   21.30
   3   4  -2  438.46   22.40
  -3   4   2  416.86   20.50
  -3   4   2  440.56   20.90
  -3  -4  -2  452.45   25.80
  -3  -4  -2  437.96   21.00
  -3  -4  -2  447.26   21.20
   3   4  -2  450.35   21.60
  -3   4   2  445.76   21.60
   3  -4   2  429.86   21.70
  -3   4  -2  411.36   20.40
  -3   4  -2  409.96   21.00
  -3   4  -2  445.96   21.10
   3   4   2  424.36   19.00
  -3   4  -2  436.46   20.70
   3  -4  -2  462.15   21.50
  -3  -4   2  446.56   20.80
  -3  -4   2  401.56   21.40
  -3  -4   2  463.75   25.00
   3  -4  -2  414.16   19.90
   3  -4  -2  426.16   21.60
  -3  -4   2  425.56   20.50
   3   4   2  427.46   22.00
   3   4   2  426.46   21.40
   3   4   2  429.46   23.30
   3   4   2  413.26   20.30
   4   4  -2    4.40    5.10
   4  -4   2    5.80    5.70
  -4   4   2    5.00    3.40
  -4  -4  -2    4.50    2.10
   4   4  -2    4.80    2.20
  -4  -4  -2    8.00    6.00
   4   4  -2    5.90    2.80
  -4   4   2    1.00    4.40
   4  -4   2    3.10    2.90
  -4  -4  -2   -0.30    4.80
  -4  -4  -2    1.50    3.30
   4   4  -2    4.70    5.30
   4  -4   2    4.50    4.90
  -4   4   2    6.00    5.00
   4   4  -2    6.10    2.30
   4  -4   2    3.70    1.70
  -4   4   2    8.80    3.50
  -4  -4   2    5.20    5.10
   4  -4  -2    3.30    2.80
   4   4   2    7.60    2.90
  -4   4  -2    8.90    5.50
   4   4   2    1.70    5.50
  -4  -4   2    8.30    3.10
   4  -4  -2   -1.00    5.50
   4   4   2    8.00    2.90
  -4   4  -2    7.20    3.50
   4  -4  -2    4.40    4.90
   4   4   2    9.70    2.10
  -4   4  -2    5.50    3.40
   4   4   2    6.40    5.50
  -4   4  -2    6.90    4.10
  -4  -4   2    2.30    5.50
   5  -4   2   20.10    7.00
   5   4  -2   28.90    5.80
   5  -4   2   24.70    7.80
  -5  -4  -2   29.60    5.30
  -5  -4  -2   20.20    4.90
  -5  -4  -2   42.20    8.10
  -5   4   2   35.00    4.40
  -5   4   2   22.80    4.20
   5  -4   2   35.90    4.30
   5  -4   2   24.50    4.20
  -5  -4  -2   25.50    8.20
   5   4  -2   35.60    7.30
  -5   4   2   24.70    7.20
   5   4  -2   32.50    4.50
   5   4  -2   33.50    8.80
   5  -4  -2   28.40    7.60
  -5  -4   2   19.90    4.30
   5   4   2   38.10    4.90
  -5   4  -2   31.10    7.70
   5   4   2   28.70    7.50
  -5  -4   2   24.10    4.70
   5  -4  -2   26.70    3.10
   5  -4  -2   27.00    7.40
   5   4   2   35.50    3.10
   5   4   2   23.70    7.40
  -5  -4   2   16.30    7.50
  -5  -4   2   33.10    8.00
   5  -4  -2   22.10    4.40
   5   4   2   31.90    6.50
  -5   4  -2   37.30    9.00
  -6  -4  -2    5.60    3.50
   6  -4   2    0.10    3.20
  -6   4   2    9.30    4.40
  -6  -4  -2    5.30    7.60
   6   4  -2    6.40    6.20
  -6   4   2   -2.70    6.60
  -6  -4  -2    2.10    6.20
   6   4  -2   -2.80    2.90
  -6  -4  -2    0.20    3.20
   6  -4   2    2.20    7.30
   6  -4   2    3.70    2.50
   6  -4   2   -4.00    6.70
   6   4  -2    3.90    1.70
   6   4  -2    2.90    3.00
  -6  -4   2   -2.10    7.10
  -6   4  -2   -3.40    4.70
   6  -4  -2   -1.90    3.30
   6  -4  -2    0.20    6.40
   6   4   2    5.50    6.70
   6   4   2    5.00    2.50
   6   4   2    5.80    7.60
  -6   4  -2   -2.50    3.30
   6   4   2    7.20    3.90
  -6  -4   2   -3.50    4.00
  -6  -4   2    4.50    3.40
   6  -4  -2    9.20    6.20
  -6  -4   2   -0.10    7.50
   7  -4   2   34.50    5.00
  -7   4   2   21.10    6.60
  -7  -4  -2   21.90    5.90
   7   4  -2   21.20    8.60
  -7  -4  -2   24.50    5.20
   7   4  -2   33.40    5.00
  -7   4   2   24.30    5.10
   7   4  -2   27.50    4.00
   7  -4   2   28.60    5.40
   7   4  -2   31.30    3.00
  -7  -4  -2   19.10    9.70
   7   4   2   18.20    3.90
  -7   4  -2   32.20    5.10
   7  -4  -2   24.20    4.30
  -7   4  -2   32.00    8.40
  -7  -4   2   31.70    5.30
  -7  -4   2   18.00    7.40
   7  -4  -2   19.10    4.50
  -7  -4   2   16.60    4.40
   8  -4   2   27.80    6.90
  -8  -4  -2   40.60    7.60
   8  -4   2   34.90    6.80
   8   4  -2   40.20    3.90
  -8  -4  -2   46.50    6.70
  -8   4   2   42.50    6.60
   8   4  -2   26.70    6.20
  -8  -4   2   39.50   11.20
  -8   4  -2   38.70    6.50
   8   4   2   38.30    5.40
  -8  -4   2   52.59    6.80
   8  -4  -2   40.40    5.50
   8   4   2   55.69   10.10
   8  -4  -2   32.50    6.40
  -8  -4   2   32.10    6.70
  -9   4   2    0.10    7.60
  -9  -4  -2    2.10    7.10
  -9  -4  -2   -0.10    6.10
   9   4  -2   -8.50    5.70
   9  -4   2   -3.60    6.10
   9  -4   2    2.40    5.20
   9   4   2   15.10    5.40
   9  -4  -2   -1.10    6.40
  -9  -4   2   -0.90    7.20
  -9  -4   2    5.80    7.90
  -9   4  -2    2.70    7.00
   0   5  -2  418.26   21.30
   0   5   2  420.16   21.20
   0  -5  -2  446.46   21.00
   0   5   2  405.96   19.90
   0   5  -2  423.46   19.70
   0  -5   2  422.76   20.20
   0  -5  -2  401.86   21.80
   0   5   2  418.16   20.50
   0   5  -2  418.86   19.60
   0   5   2  431.86   20.20
   0  -5   2  407.16   19.80
   0  -5  -2  464.95   20.90
   0  -5   2  448.36   23.70
   0  -5   2  418.16   20.40
   0   5  -2  436.46   20.30
   0  -5   2  432.86   20.80
   0  -5  -2  397.16   19.90
   0  -5  -2  446.66   23.10
   1   5  -2  305.77   17.20
  -1   5   2  285.97   15.70
   1   5  -2  295.47   15.60
   1  -5   2  308.97   15.90
  -1  -5  -2  270.17   15.70
  -1  -5  -2  307.67   16.20
  -1  -5  -2  307.57   15.40
   1  -5   2  291.97   15.10
  -1  -5  -2  308.57   19.40
   1  -5   2  304.97   16.30
   1  -5   2  275.37   15.40
  -1   5   2  305.37   16.80
  -1   5   2  286.57   15.20
  -1  -5  -2  275.97   15.10
   1   5  -2  297.27   14.80
   1   5  -2  287.47   14.00
  -1   5   2  285.27   15.60
   1  -5  -2  288.27   15.10
  -1  -5   2  296.67   15.70
   1   5   2  309.37   16.90
   1   5   2  289.47   14.80
  -1  -5   2  318.07   19.10
  -1   5  -2  301.67   15.40
   1  -5  -2  281.67   18.80
  -1  -5   2  299.27   14.70
   1  -5  -2  302.37   16.20
  -1  -5   2  295.67   16.10
   1  -5  -2  288.57   15.90
  -1   5  -2  295.57   15.90
   1  -5  -2  307.17   16.40
  -1   5  -2  286.87   14.90
   1   5   2  304.07   16.60
  -1  -5   2  270.97   14.80
  -1   5  -2  305.67   16.70
   1   5   2  305.67   15.40
   1   5   2  291.27   17.70
  -2  -5  -2 1102.69   45.80
   2  -5   2 1144.49   46.10
   2   5  -2 1128.39   47.50
  -2   5   2 1099.59   46.30
  -2  -5  -2 1081.29   45.60
   2   5  -2 1095.29   44.80
  -2   5   2 1103.79   45.80
  -2   5   2 1061.29   45.60
   2  -5   2 1127.29   46.50
   2   5  -2 1075.09   43.20
   2   5  -2 1158.08   45.70
  -2   5   2 1080.39   46.40
  -2  -5  -2 1061.79   50.29
   2  -5   2 1075.89   45.60
  -2  -5  -2 1096.39   46.60
   2  -5   2 1016.80   45.00
  -2  -5  -2 1139.09   44.80
  -2   5  -2 1106.89   46.10
   2   5   2 1051.49   48.90
   2  -5  -2 1141.59   46.90
  -2  -5   2 1123.19   43.40
   2  -5  -2 1141.29   45.90
   2  -5  -2 1090.89   45.20
  -2  -5   2 1162.38   45.70
  -2  -5   2 1062.49   45.40
   2   5   2 1089.79   44.40
   2   5   2 1201.48   47.60
   2   5   2 1105.19   46.10
  -2  -5   2 1153.08   49.60
   2   5   2 1022.60   45.20
  -2   5  -2 1148.79   46.30
   2  -5  -2 1163.08   47.20
  -2  -5   2 1046.70   46.80
  -2   5  -2 1076.09   45.40
  -2   5  -2 1128.09   45.70
  -3   5   2  611.64   28.80
  -3   5   2  596.54   28.10
   3   5  -2  640.94   28.30
   3   5  -2  583.94   26.70
  -3   5   2  595.94   28.10
  -3   5   2  636.34   29.10
   3  -5   2  615.14   28.60
   3  -5   2  615.34   29.10
  -3  -5  -2  596.14   28.20
   3   5  -2  647.24   30.30
  -3  -5  -2  569.74   28.20
   3  -5   2  549.05   27.40
   3   5  -2  628.84   24.70
  -3  -5  -2  589.94   32.60
  -3  -5  -2  600.74   28.20
   3  -5  -2  644.24   29.60
  -3  -5   2  625.34   32.20
  -3   5  -2  571.84   27.60
  -3   5  -2  606.44   28.10
  -3  -5   2  631.74   28.10
   3   5   2  592.64   27.60
  -3   5  -2  628.44   28.30
   3   5   2  638.74   29.70
   3  -5  -2  618.84   28.40
  -3  -5   2  589.54   29.40
   3   5   2  619.34   29.00
   3   5   2  592.24   25.90
   3   5   2  607.54   31.30
   3  -5  -2  568.54   27.10
  -3  -5   2  580.54   27.60
  -3   5  -2  593.24   28.80
  -4  -5  -2   19.10    7.80
   4  -5   2   29.10    4.80
  -4   5   2   22.60    7.00
   4   5  -2   36.10    6.30
  -4  -5  -2   35.80    4.90
  -4   5   2   30.00    4.60
   4   5  -2   20.00    6.70
   4  -5   2   29.90    7.50
   4   5  -2   35.10    9.00
   4   5  -2   27.80    2.70
   4   5  -2   27.10    4.20
  -4  -5  -2   39.80    7.70
  -4  -5  -2   33.80    4.60
  -4   5   2   32.60    7.50
   4  -5   2   30.10    7.80
  -4   5   2   28.30    4.20
   4  -5  -2   30.80    7.80
  -4   5  -2   36.20    7.70
  -4  -5   2   22.90    6.80
  -4  -5   2   25.20    4.70
   4   5   2   31.50    2.90
   4   5   2   34.60    6.30
  -4   5  -2   28.60    4.40
  -4  -5   2   18.70    8.10
   4   5   2   30.80    7.70
  -4   5  -2   36.30    7.10
  -4   5  -2   19.20    3.90
  -4  -5   2   27.70    4.60
   4  -5  -2   22.30    6.50
   4   5   2   28.10    4.60
   4   5   2   18.50    6.80
   4  -5  -2   33.20    5.00
  -5   5   2  302.97   18.50
   5   5  -2  303.27   19.70
   5   5  -2  296.97   16.20
  -5   5   2  281.97   16.90
  -5   5   2  311.47   18.90
  -5  -5  -2  304.77   18.00
  -5   5   2  280.97   17.40
   5  -5   2  297.47   17.40
   5   5  -2  290.17   15.20
  -5  -5  -2  289.97   18.70
   5   5  -2  322.67   18.70
   5  -5   2  282.77   16.60
   5  -5   2  299.37   19.30
   5   5  -2  315.87   20.20
  -5  -5  -2  302.47   22.80
   5  -5   2  296.87   18.80
  -5  -5  -2  288.87   17.50
  -5  -5   2  316.47   18.70
  -5   5  -2  292.77   18.30
  -5   5  -2  320.37   18.40
   5   5   2  302.17   20.10
   5   5   2  311.07   17.00
  -5   5  -2  309.67   17.80
   5  -5  -2  299.57   16.70
   5   5   2  300.97   20.70
   5   5   2  311.47   18.80
   5  -5  -2  309.67   19.10
  -5  -5   2  304.37   18.80
  -5  -5   2  313.37   17.70
  -5   5  -2  313.67   18.60
   5  -5  -2  312.17   18.40
   5   5   2  310.67   14.80
  -5  -5   2  306.67   23.30
   5  -5  -2  285.97   15.70
   6  -5   2   38.40    5.20
  -6   5   2   25.20    4.50
   6   5  -2   37.20    4.10
  -6   5   2   39.30    5.10
   6   5  -2   38.50    3.50
  -6  -5  -2   26.30    5.00
   6  -5   2   29.10    7.10
  -6  -5  -2   57.69   15.40
  -6   5   2   36.60    9.30
   6   5  -2   21.90   12.50
   6   5  -2   33.70    4.90
   6   5  -2   45.30    7.70
  -6   5  -2   33.50    8.10
   6   5   2   36.80   10.20
   6   5   2   46.00   10.70
   6  -5  -2   33.50   11.30
  -6  -5   2   36.10    5.10
   6   5   2   39.50    3.70
  -6  -5   2   27.90    9.20
  -6  -5   2   37.40    5.00
   6  -5  -2   35.70    9.20
   6  -5  -2   32.00    4.10
   6   5   2   34.70    5.20
   7  -5   2  112.99    8.00
   7  -5   2  101.29    8.10
   7   5  -2   90.39    6.20
  -7  -5  -2  111.59    8.00
   7   5  -2  106.29    5.30
   7   5  -2   85.09    8.90
   7   5  -2   82.09    6.90
   7   5  -2  116.19   14.40
  -7  -5  -2   98.59    7.40
  -7   5  -2   87.89    7.20
   7   5   2   91.09    9.30
   7  -5  -2   81.09    6.50
  -7   5  -2   98.89   15.90
   7  -5  -2   79.69    6.70
   7   5   2  100.69    8.10
   7   5   2  102.49    6.40
  -7  -5   2   83.09   18.70
  -7  -5   2   97.49    8.20
  -7  -5   2   98.09    7.60
   8   5  -2   15.50    5.30
   8   5  -2   11.30    5.10
  -8   5   2   19.40    6.40
  -8  -5  -2    5.80    5.60
   8  -5   2   17.30    4.40
   8  -5  -2   21.40    5.60
   8   5   2    5.50    5.80
  -8  -5   2   17.10    5.50
  -8   5  -2   25.70    6.50
   8  -5  -2   10.20    3.50
   9   5  -2   -3.60    6.60
  -9  -5  -2    9.30    7.80
  -9   5   2   15.80    7.50
   9  -5   2    3.90    6.70
  -9  -5  -2   -0.10    7.50
   9  -5   2    4.00    5.80
   9   5   2   -7.70    6.60
   9  -5  -2   -0.10    7.10
   9   5   2  -11.50    7.20
  -9  -5   2    6.80    7.90
  -9  -5   2   -1.90    7.30
  -9   5  -2    6.00    8.50
   0  -6   2   13.10    3.10
   0  -6  -2   19.50    3.90
   0  -6  -2   13.80    5.20
   0   6   2   19.10    5.50
   0  -6   2   15.00    5.90
   0   6  -2   11.60    2.80
   0   6  -2   14.10    5.40
   0   6   2   11.40    4.90
   0  -6   2   19.60    6.00
   0   6   2   15.60    3.40
   0  -6  -2   14.50    5.60
   0   6  -2   13.10    5.30
   0  -6   2   16.30    5.60
   0  -6   2   13.70    3.30
   0   6   2   15.70    2.80
   0  -6  -2   13.60    6.00
   0   6  -2   16.20    2.70
   0  -6  -2   16.60    3.40
  -1   6   2  214.88   13.60
   1   6  -2  203.98   11.20
   1  -6   2  209.68   13.80
   1  -6   2  187.78   12.40
   1   6  -2  216.18   14.80
  -1   6   2  210.98   12.90
  -1  -6  -2  201.38   12.90
   1  -6   2  198.48   12.40
  -1   6   2  219.78   14.50
   1  -6   2  221.18   13.90
  -1  -6  -2  202.28   13.10
   1   6  -2  205.98   13.20
  -1  -6  -2  187.08   13.00
   1   6  -2  199.58   11.60
  -1   6   2  192.98   12.80
  -1  -6  -2  217.18   16.80
  -1  -6  -2  209.38   13.50
   1   6   2  215.58   14.70
  -1   6  -2  201.58   14.00
   1  -6  -2  207.98   13.50
  -1  -6   2  216.58   13.90
   1  -6  -2  209.78   15.50
   1   6   2  211.68   13.90
  -1  -6   2  226.38   12.70
  -1  -6   2  194.08   12.20
  -1  -6   2  217.48   16.40
  -1   6  -2  196.38   12.00
   1  -6  -2  195.68   13.20
   1  -6  -2  211.78   13.90
   1  -6  -2  203.38   12.60
   1   6   2  208.08   12.10
   1   6   2  196.38   12.60
  -1  -6   2  208.78   13.40
  -1   6  -2  209.48   13.80
  -1   6  -2  195.18   12.10
   2   6  -2  665.53   27.60
   2   6  -2  687.63   29.40
   2   6  -2  683.33   30.60
   2  -6   2  664.23   31.10
  -2   6   2  653.33   30.30
   2  -6   2  641.24   30.30
  -2  -6  -2  614.34   30.60
  -2   6   2  686.23   31.60
   2   6  -2  663.43   32.20
  -2   6   2  641.74   30.70
  -2   6   2  653.83   30.50
  -2  -6  -2  661.23   29.30
   2  -6   2  663.43   30.00
  -2  -6  -2  647.54   30.30
   2  -6   2  663.73   30.50
  -2  -6  -2  663.33   30.40
  -2  -6  -2  629.54   34.70
  -2  -6   2  689.03   30.70
   2   6   2  677.73   31.00
  -2   6  -2  651.53   30.50
  -2   6  -2  665.43   30.30
   2  -6  -2  660.93   31.20
   2   6   2  610.64   33.10
   2   6   2  640.34   29.80
  -2   6  -2  680.83   31.20
   2  -6  -2  621.34   29.60
  -2  -6   2  612.24   31.20
   2  -6  -2  690.43   32.30
  -2  -6   2  655.73   30.20
  -2  -6   2  661.93   28.00
   2   6   2  665.23   32.00
   2   6   2  653.33   28.80
  -2  -6   2  666.23   34.20
   2  -6  -2  669.13   30.60
  -2   6  -2  637.24   29.90
   3  -6   2  142.69   12.10
   3  -6   2  145.09   12.70
  -3  -6  -2  139.69   10.10
   3   6  -2  145.99   13.20
  -3   6   2  137.69   11.90
   3  -6   2  155.68   10.30
   3   6  -2  154.08   12.40
  -3  -6  -2  121.69   14.70
   3   6  -2  149.88    7.90
  -3  -6  -2  152.08   11.60
  -3   6   2  149.09   12.50
   3   6  -2  149.39   10.10
  -3  -6  -2  149.49   12.00
  -3   6   2  147.19   10.40
  -3   6   2  140.49   10.60
   3   6   2  145.59   14.30
   3   6   2  146.59   12.70
   3   6   2  145.29    8.70
  -3   6  -2  151.08   12.20
   3   6   2  156.08   12.70
  -3   6  -2  135.59   10.30
   3  -6  -2  139.79    9.90
   3  -6  -2  158.98   12.80
  -3   6  -2  136.29   11.70
  -3  -6   2  143.19   12.00
   3  -6  -2  141.29   11.90
   3  -6  -2  127.79   11.90
  -3  -6   2  137.69   10.80
  -3  -6   2  139.59    9.00
  -3   6  -2  147.19   10.30
  -3  -6   2  137.99   10.20
   3   6   2  132.39   10.00
  -3  -6   2  147.79   15.50
   4  -6   2   54.49    6.40
  -4  -6  -2   46.80   12.40
   4  -6   2   53.09    8.90
  -4   6   2   52.29    8.60
  -4  -6  -2   65.19    6.90
  -4  -6  -2   60.39    6.10
   4   6  -2   68.89   10.40
  -4  -6  -2   57.19    8.30
  -4   6   2   57.29    8.50
   4   6  -2   60.69    3.90
   4   6  -2   56.69    6.30
  -4   6   2   56.39    6.50
  -4   6   2   59.29    6.50
   4   6  -2   65.89    9.80
   4  -6   2   65.19    9.80
   4  -6  -2   62.39    9.30
  -4   6  -2   53.79    8.60
  -4  -6   2   66.19   10.60
   4   6   2   59.29    4.70
  -4  -6   2   53.39    6.50
   4   6   2   51.79    9.90
  -4  -6   2   42.70    6.10
   4   6   2   63.59    6.00
  -4   6  -2   52.29    8.60
   4  -6  -2   60.59    6.50
  -4   6  -2   54.89    6.50
  -4  -6   2   57.09   15.30
   4   6   2   62.09    9.20
   4   6   2   64.99    8.50
  -4   6  -2   54.89    6.60
   4  -6  -2   65.09    8.90
   5   6  -2   65.09    6.10
  -5  -6  -2   71.19    7.50
   5  -6   2   64.19    5.50
   5   6  -2   59.89   12.10
  -5  -6  -2   74.69    7.30
   5   6  -2   73.79    4.20
   5   6  -2   56.99    8.80
  -5   6   2   55.39   10.00
  -5  -6  -2   56.49   15.10
  -5   6   2   69.79    5.70
   5  -6   2   69.79    7.60
  -5   6   2   58.39    6.60
   5  -6  -2   55.49   11.20
   5  -6  -2   41.80   10.40
   5  -6  -2   72.39    6.30
  -5  -6   2   55.99   16.00
  -5   6  -2   57.59    9.40
  -5   6  -2   47.10   11.10
   5   6   2   66.89   10.70
   5   6   2   81.99    6.60
  -5  -6   2   79.19   11.60
   5   6   2   59.49    8.20
  -5  -6   2   80.19    6.60
   5   6   2   69.99    5.10
   5   6   2   76.89   13.50
  -5   6  -2   68.09    5.70
  -5   6  -2   79.69    6.60
  -5  -6   2   70.99    7.00
  -6  -6  -2   97.99    7.30
   6   6  -2   90.69    7.30
  -6  -6  -2   75.69   11.00
   6   6  -2  106.59   13.00
  -6   6   2  101.99    7.20
   6  -6   2  102.79    8.00
  -6   6   2  107.99    7.20
   6  -6   2  109.29    8.30
  -6  -6   2   98.09    6.90
   6   6   2  103.19    8.30
  -6   6  -2   94.19   11.60
   6  -6  -2   95.39    7.50
   6  -6  -2   99.69    8.30
  -6  -6   2   95.39    7.20
   6   6   2  105.09    6.60
   6   6   2   96.39    7.30
   7  -6   2  151.08   10.80
  -7  -6  -2  168.48   10.10
  -7   6   2  135.09   10.30
   7  -6   2  168.98   11.40
  -7   6   2  156.68   10.10
   7   6  -2  133.49   12.10
   7   6  -2  143.09    9.90
   7   6  -2  146.49   10.20
  -7  -6  -2  137.09    9.60
  -7  -6   2  157.08   10.10
  -7   6  -2  152.88   10.50
   7  -6  -2  128.79    9.60
  -7  -6   2  143.59   10.10
   7   6   2  150.98    9.60
   7  -6  -2  143.89   10.30
   7   6   2  143.59    8.60
   7   6   2  154.48   12.40
  -8   6   2    8.40    6.60
   8   6  -2   -1.80    5.80
   8  -6   2   15.40    5.90
  -8  -6  -2    6.00    6.00
  -8  -6  -2   10.30    6.80
   8  -6   2    8.80    5.00
   8  -6  -2    6.60    6.30
  -8   6  -2    6.50    6.70
  -8  -6   2   19.70    6.80
  -8  -6   2    2.50    6.20
   8   6   2    8.80    6.30
   9   6  -2    6.20    7.50
  -9  -6  -2   16.30    7.70
   9  -6  -2   18.30    8.00
   9   6   2   12.20    7.50
   9   6   2   17.90    8.20
  -9  -6   2   24.00    8.70
   0   7  -2  169.58   13.90
   0  -7  -2  161.18   12.70
   0  -7   2  165.68   13.00
   0  -7  -2  170.78   12.90
   0  -7  -2  168.18   11.90
   0   7  -2  172.48   12.60
   0   7   2  176.88   14.10
   0   7  -2  163.08   11.10
   0   7   2  175.78   11.30
   0  -7   2  148.49   10.90
   0  -7   2  177.48   15.70
   0  -7  -2  155.48   11.00
   0  -7  -2  167.08   15.40
   0  -7   2  160.68   12.80
   0   7  -2  157.98   10.60
   0  -7   2  151.38   11.30
   0   7   2  165.98   11.40
   0   7   2  172.48   13.20
  -1  -7  -2  148.39   10.60
  -1  -7  -2  156.58   12.00
   1  -7   2  146.79   11.20
  -1   7   2  160.28   12.70
   1  -7   2  148.59   12.50
  -1  -7  -2  143.09   11.30
  -1  -7  -2  156.98   12.30
   1   7  -2  168.58    9.90
   1  -7   2  148.29   10.80
   1  -7   2  173.58   15.20
   1   7  -2  159.78   12.30
   1   7  -2  148.59   10.80
  -1   7   2  160.48   10.80
  -1  -7  -2  148.09   15.70
   1   7  -2  159.38   13.80
  -1   7   2  159.88   11.60
  -1   7   2  166.88   13.50
   1  -7   2  159.98   12.50
  -1  -7   2  155.48   12.40
   1  -7  -2  145.19   11.20
  -1   7  -2  154.38   12.30
  -1  -7   2  175.48   11.70
  -1  -7   2  155.58   10.60
  -1   7  -2  158.88   10.80
   1   7   2  165.78   13.60
  -1   7  -2  166.98   11.00
   1   7   2  158.08   10.80
   1  -7  -2  149.69   10.40
   1   7   2  155.28   12.80
  -1   7  -2  149.88   13.20
   1  -7  -2  163.98   15.40
  -1  -7   2  145.49   11.20
   1   7   2  146.59   10.30
   1  -7  -2  156.08   13.10
   1  -7  -2  152.38   13.10
  -1  -7   2  151.48   14.80
   2  -7   2  142.49   12.60
   2  -7   2  134.39   10.10
  -2  -7  -2  153.08   10.90
  -2   7   2  139.89   11.80
  -2   7   2  123.99   10.20
  -2  -7  -2  107.29   15.90
  -2  -7  -2  160.68   13.00
   2   7  -2  151.58    8.60
   2   7  -2  143.29   12.80
   2   7  -2  147.79   10.30
  -2  -7  -2  136.79   10.10
   2  -7   2  119.39    9.90
   2   7  -2  128.59   12.80
  -2   7   2  122.29    9.60
   2  -7   2  139.29   13.00
  -2   7   2  150.68   13.10
  -2  -7  -2  143.69   11.00
  -2   7  -2  142.09   12.10
  -2  -7   2  115.79   14.70
   2  -7  -2  131.59   14.50
  -2  -7   2  146.79   13.20
  -2   7  -2  142.09   10.30
  -2  -7   2  142.99   11.00
  -2   7  -2  148.29   13.60
   2   7   2  142.79   10.30
   2   7   2  146.19    8.70
  -2  -7   2  152.58   10.50
  -2   7  -2  129.59   10.30
   2  -7  -2  135.79   10.70
  -2  -7   2  138.69    9.90
   2   7   2  154.28   14.00
   2  -7  -2  124.29    9.60
   2  -7  -2  147.19   13.00
   2  -7  -2  150.38   13.40
   2   7   2  157.38   13.60
   3   7  -2  206.18   16.80
   3  -7   2  215.78   13.50
   3  -7   2  210.58   15.80
  -3  -7  -2  226.08   13.70
   3  -7   2  204.38   15.30
  -3   7   2  208.98   15.90
  -3  -7  -2  204.58   15.80
  -3  -7  -2  197.28   14.00
  -3   7   2  206.98   14.30
   3   7  -2  209.58   15.40
   3   7  -2  212.58   10.80
  -3  -7  -2  209.78   13.60
  -3   7   2  201.68   13.10
  -3   7   2  201.28   15.60
  -3  -7  -2  193.28   19.60
   3   7  -2  210.78   12.50
   3  -7  -2  191.28   15.30
   3   7   2  223.48   17.60
   3  -7  -2  210.68   16.50
  -3  -7   2  219.58   19.80
  -3   7  -2  208.28   13.10
  -3   7  -2  211.98   15.40
  -3  -7   2  228.18   12.30
   3   7   2  207.88   11.60
  -3  -7   2  208.38   13.80
  -3   7  -2  200.18   13.70
  -3  -7   2  223.78   15.90
   3  -7  -2  217.78   13.30
  -3  -7   2  213.08   14.90
  -3   7  -2  201.38   14.60
   3   7   2  220.88   13.70
   3  -7  -2  205.38   14.80
   3   7   2  213.28   16.70
   3   7   2  218.28   15.30
  -4   7   2   43.20   10.50
   4   7  -2   40.40   11.90
  -4   7   2   50.39    6.30
   4  -7   2   55.19   12.20
  -4  -7  -2   47.30    5.60
   4  -7   2   54.29    6.00
  -4  -7  -2   27.50   14.40
   4   7  -2   47.30    5.40
   4   7  -2   53.89    3.80
  -4  -7  -2   63.19    6.40
  -4   7   2   44.30    5.30
   4   7  -2   36.80    8.90
  -4   7  -2   37.90   10.00
   4   7   2   60.89   12.00
  -4  -7   2   41.40   10.20
   4   7   2   54.99    4.50
   4   7   2   62.39    7.60
  -4  -7   2   50.09    6.00
   4  -7  -2   52.29    9.50
  -4  -7   2   52.09    5.40
   4  -7  -2   63.09   10.40
  -4  -7   2   46.70   14.30
  -4   7  -2   53.39    9.20
  -4   7  -2   48.10    5.00
   4  -7  -2   56.89    5.00
   4   7   2   49.30   10.10
   5   7  -2   60.59    6.40
  -5   7   2   69.09    6.20
  -5  -7  -2   80.19    6.90
   5   7  -2   77.99    4.60
   5   7  -2   83.99   12.10
  -5   7   2   86.99    7.10
   5  -7   2   81.89    6.80
  -5  -7  -2   77.69    6.80
  -5   7  -2   70.99   12.40
  -5  -7   2   72.19    6.80
  -5  -7   2   78.39    6.80
   5   7   2   79.19    5.50
  -5   7  -2   89.49    7.30
   5   7   2   84.69    7.70
   5   7   2   72.89    7.90
  -5   7  -2   62.49    6.10
   5  -7  -2   86.89   10.80
   5  -7  -2   91.59    7.40
  -6  -7  -2   76.19    6.50
  -6  -7  -2   65.09    6.60
  -6   7   2   47.80    6.40
  -6   7   2   64.19    7.60
   6  -7   2   69.59    5.90
   6  -7   2   64.79    7.50
   6   7   2   75.49    7.80
  -6  -7   2   66.39    6.60
  -6   7  -2   68.79    6.70
   6  -7  -2   59.99    6.00
   6  -7  -2   76.59    6.80
   6   7   2   53.79    7.20
   6   7   2   58.09    5.30
  -6  -7   2   64.89    7.70
  -6   7  -2   48.20    6.40
   7  -7   2   13.40    5.40
  -7   7   2   10.20    7.10
  -7  -7  -2   10.10    6.20
   7   7  -2   -1.10    5.50
  -7  -7  -2    0.30    5.50
   7  -7   2    7.90    4.70
   7   7   2    0.30    5.70
  -7   7  -2    7.60    6.10
   7   7   2   12.90    4.30
  -7  -7   2    4.40    6.20
  -7  -7   2   16.40    7.00
   7  -7  -2    3.90    4.00
   7  -7  -2    7.10    5.20
   7   7   2   -1.30    5.90
   8   7  -2   -7.90    6.70
  -8  -7  -2   -3.60    7.30
  -8  -7  -2    4.20    8.70
   8  -7   2    4.60    7.40
  -8  -7   2    1.90    7.70
   8   7   2   -9.60    7.50
   8  -7  -2   -3.20    7.10
  -8   7  -2    1.90    8.30
  -8  -7   2   -4.10    7.20
   0  -8  -2   14.80    4.00
   0   8  -2   17.50    3.70
   0  -8  -2   27.80    5.30
   0  -8   2   19.90    4.40
   0  -8   2   20.00    4.30
   0   8   2   21.30    7.70
   0  -8   2   25.80    7.10
   0  -8   2    5.50    6.60
   0   8   2   13.30    3.60
   0   8  -2   21.30    3.90
   0   8   2   28.50    5.10
   0  -8   2   18.80    7.10
   0  -8  -2   17.20    6.70
   0   8  -2   20.80    7.50
   0   8   2   16.90    7.40
   0  -8  -2   10.60    7.40
   0   8  -2   17.80    6.80
   0  -8  -2   26.00    8.50
   1  -8   2    6.80    3.70
  -1  -8  -2    6.30    3.50
   1  -8   2    3.20    7.70
   1  -8   2   -1.30    2.90
   1  -8   2   -1.10    5.80
  -1  -8  -2   -0.30    8.50
   1   8  -2    5.30    5.70
   1   8  -2    5.70    3.00
  -1   8   2   11.60    7.70
   1   8  -2    3.50    3.00
  -1   8   2    8.70    3.40
  -1  -8  -2    5.00    3.10
  -1  -8  -2    7.90    6.50
  -1   8  -2    3.80    5.80
  -1   8  -2    5.20    3.20
  -1  -8   2    5.00    6.60
  -1   8  -2    0.80    5.90
   1  -8  -2   -6.90    6.90
  -1  -8   2   -2.00    6.10
  -1  -8   2   11.70    5.90
   1   8   2   -2.90    6.60
   1   8   2    7.80    3.30
   1  -8  -2    2.60    6.70
   1  -8  -2    6.60    7.30
  -1   8  -2    0.20    3.30
  -1  -8   2    6.00    3.30
  -1  -8   2    0.30    3.60
   1  -8  -2   12.90    3.00
   1  -8  -2    2.30    3.50
   1   8   2    4.80    6.40
   2  -8   2   43.80    9.80
  -2  -8  -2   49.00    8.40
   2  -8   2   46.10    6.00
   2   8  -2   43.20    4.20
  -2   8   2   46.30    4.70
  -2  -8  -2   49.70    5.90
  -2   8   2   38.80    5.20
  -2  -8  -2   44.00    4.50
   2   8  -2   35.70    5.50
   2  -8   2   31.70    4.30
   2   8  -2   36.00    8.50
   2  -8   2   50.29    9.90
  -2  -8   2   47.30    7.50
   2  -8  -2   49.40    4.80
  -2   8  -2   40.20    9.00
  -2   8  -2   32.90    8.30
   2  -8  -2   30.70    9.30
   2   8   2   46.00   11.00
  -2  -8   2   49.80    5.20
   2  -8  -2   36.80   10.20
   2  -8  -2   34.20    9.20
  -2  -8   2   39.20    9.70
   2   8   2   35.70    5.00
  -2   8  -2   47.60    6.10
   2   8   2   44.70    5.70
   2  -8  -2   46.50    5.00
  -2   8  -2   39.50    5.20
   2   8   2   40.40    9.70
   3   8  -2    8.30    2.80
  -3  -8  -2    7.40    6.40
   3  -8   2    9.40    3.60
  -3   8   2    1.80    4.30
   3   8  -2    4.40    7.10
  -3  -8   2    6.90    3.50
   3   8   2    0.50    3.60
  -3   8  -2    1.80    6.40
  -3   8  -2    1.70    6.90
   3   8   2    1.20    3.40
  -3   8  -2    6.60    4.70
  -3  -8   2    4.20    4.70
  -3  -8   2   -6.20    6.10
   4  -8   2  158.98   10.10
  -4   8   2  171.48   11.60
   4   8  -2  163.38   15.40
  -4   8   2  136.39   10.10
  -4  -8  -2  157.58   10.40
  -4  -8  -2  161.58   10.90
   4   8  -2  159.18   10.50
   4   8  -2  175.08    8.90
   4   8   2  153.08   11.00
  -4   8  -2  155.08    9.90
  -4   8  -2  168.08   10.50
  -4  -8   2  170.18   10.80
   4  -8  -2  189.38   15.80
  -4  -8   2  150.88   11.10
   4   8   2  161.68   13.40
   4   8   2  168.78   10.30
   4  -8  -2  164.78   10.80
  -5   8   2   18.90    5.20
  -5  -8  -2   14.20    4.80
   5   8  -2   21.60    5.20
   5   8  -2   20.10    3.50
  -5   8   2   10.10    4.90
   5  -8   2   22.20    5.30
  -5  -8  -2   20.90    5.60
   5  -8  -2   30.60    6.30
   5   8   2   25.40    4.80
  -5  -8   2   31.90    7.00
  -5   8  -2   22.80    5.70
  -5  -8   2    9.40    4.80
   5   8   2   11.80    5.00
  -6  -8  -2   40.20    8.40
  -6   8   2   41.30    8.10
   6  -8   2   13.10    5.60
  -6   8   2   20.20    6.30
   6   8  -2   15.50    5.20
   6  -8   2   22.80    6.20
  -6  -8  -2   11.60    5.50
  -6  -8   2   18.20    5.70
   6  -8  -2   24.10    7.00
   6   8   2   21.20    5.90
  -6   8  -2   24.00    5.80
   6   8   2   19.90    5.90
  -6   8  -2   25.60    6.30
   6  -8  -2   30.40    6.20
  -7   8   2    1.60    7.60
   7  -8   2   -2.70    5.60
  -7  -8  -2    7.80    8.00
  -7  -8  -2   -1.00    6.40
   7  -8   2    3.00    6.50
  -7   8   2   -3.80    7.70
   7   8  -2   -2.80    6.40
   7   8   2   -9.20    6.60
  -7  -8   2   -2.10    8.00
  -7  -8   2   -4.20    6.70
   7  -8  -2   -3.80    6.10
   7   8   2    0.90    6.40
  -8   8   2   -1.70   10.00
   8  -8   2    0.40    8.70
  -8  -8  -2   -6.80    8.40
   8   8  -2   -5.60    7.90
  -8  -8   2   -0.20    8.50
   8  -8  -2    0.90    8.50
  -8  -8   2   14.80   10.00
   8   8   2  -10.50    8.00
   8   8   2   -7.00    8.80
  -8   8  -2   11.20    9.70
   0   9   2  621.54   29.90
   0   9   2  661.13   30.40
   0  -9  -2  626.54   31.90
   0   9  -2  622.94   29.50
   0  -9  -2  569.14   30.70
   0  -9   2  576.94   30.70
   0   9  -2  656.33   37.10
   0   9  -2  609.04   29.70
   0  -9  -2  615.44   29.60
   0  -9   2  596.94   29.50
   0  -9   2  629.24   30.90
   1  -9   2   83.09   13.30
   1  -9   2   89.69    6.70
   1   9  -2   85.49   12.50
  -1   9   2   97.09    7.40
   1  -9   2   80.49    6.90
  -1  -9  -2   93.89    6.70
  -1   9   2   69.09    7.20
  -1  -9  -2   93.59    7.60
   1   9  -2   84.49    7.10
  -1  -9  -2   86.99   10.60
   1   9  -2   88.59    6.50
   1   9   2   86.79    7.30
  -1  -9   2   90.89   10.90
   1  -9  -2   73.09    7.20
   1  -9  -2   67.29   16.10
   1  -9  -2   86.29    6.10
  -1   9  -2   87.79    7.00
  -1  -9   2   83.89    6.50
   1   9   2   83.39    6.60
  -1  -9   2   85.49    6.60
   2   9  -2  434.66   22.50
  -2  -9  -2  416.66   23.10
  -2   9   2  418.76   23.20
  -2   9   2  443.26   22.70
   2  -9   2  390.36   23.20
   2  -9   2  426.96   22.40
  -2  -9  -2  467.65   24.00
   2   9  -2  457.75   37.00
   2   9  -2  451.85   21.20
  -2  -9  -2  432.76   23.90
   2  -9  -2  437.86   22.20
  -2   9  -2  435.76   23.40
   2   9   2  450.55   22.00
  -2  -9   2  452.35   22.60
  -2   9  -2  439.36   22.40
   2  -9  -2  442.56   29.00
   2   9   2  406.16   22.10
  -2  -9   2  471.35   23.10
   2  -9  -2  425.86   24.10
  -2  -9   2  438.56   24.30
  -3  -9  -2   15.80    7.10
   3   9  -2    6.00    5.90
  -3  -9  -2    1.00    4.60
   3   9  -2    8.40    3.50
   3  -9   2    5.70    4.10
  -3   9   2   11.30    4.50
  -3   9   2    5.40    5.10
  -3  -9  -2    4.50    4.30
  -3   9  -2   13.70    5.30
   3   9   2    4.20    4.30
  -3  -9   2    5.60    5.30
   3   9   2   10.50    4.20
   3  -9  -2    7.00    7.30
  -3   9  -2   16.00    4.90
   3  -9  -2   10.60    4.30
  -3  -9   2    1.50    4.40
  -3  -9   2    9.30    5.10
  -4   9   2   64.79    6.80
  -4  -9  -2   69.79    7.90
   4   9  -2   71.29    5.50
  -4  -9  -2   54.79    6.80
   4  -9   2   73.39    7.30
  -4   9   2   53.59    6.90
   4  -9  -2   82.09   13.90
  -4  -9   2   73.39    7.10
  -4  -9   2   63.29    6.60
  -4   9  -2   65.89    7.80
   4  -9  -2   68.39    6.30
   4   9   2   81.79    6.40
  -4   9  -2   79.49    7.20
   4   9   2   71.59    6.60
  -5   9   2   14.70    6.30
   5  -9   2    8.30    5.30
  -5   9   2   15.30    6.50
  -5  -9  -2    5.70    5.50
  -5  -9  -2   15.90    6.10
   5   9  -2   14.60    5.50
   5   9  -2   13.10    3.40
  -5   9  -2   15.10    6.30
  -5  -9   2    9.80    5.70
   5   9   2   19.60    4.80
  -5  -9   2   13.10    6.00
   5  -9  -2   15.90    5.80
  -5   9  -2    3.70    6.50
   5   9   2   14.90    5.40
  -6  -9  -2   32.60    8.40
  -6  -9  -2   53.89    8.50
   6  -9   2   48.00    9.30
   6   9  -2   49.70    8.30
  -6   9   2   29.80    8.30
   6  -9   2   37.70    7.60
  -6   9   2   23.80    7.70
   6  -9  -2   51.59    8.80
  -6  -9   2   56.09    9.10
   6   9   2   28.70    7.60
  -6   9  -2   25.10    7.00
  -6  -9   2   48.30    8.40
   6  -9  -2   45.30    8.80
  -6   9  -2   29.40    7.60
  -7   9   2   57.79   11.90
  -7  -9  -2   27.10    7.80
   7  -9   2   40.90   10.90
  -7  -9  -2   50.89   10.10
   7  -9   2   24.00    7.00
  -7   9   2   37.60   10.10
   7  -9  -2   32.20    8.20
   7   9   2   12.80    8.40
  -7  -9   2   48.60   10.50
  -7  -9   2   38.00   10.30
   0 -10   2   52.79    6.90
   0 -10   2   38.90    5.80
   0  10  -2   35.80    6.70
   0  10   2   28.80    6.50
   0  10  -2   36.10    6.40
   0 -10  -2   47.80    6.00
   0 -10  -2   37.20    5.90
   0 -10   2   37.40   15.70
   0  10   2   47.80    6.90
   1 -10   2  256.97   15.10
   1  10  -2  269.47   14.70
  -1 -10  -2  248.38   14.80
  -1 -10  -2  260.97   15.10
  -1  10   2  278.47   16.70
   1  10  -2  285.57   14.90
  -1  10   2  270.47   16.20
   1 -10   2  309.67   17.00
   1 -10  -2  267.47   15.90
  -1  10  -2  264.37   14.90
   1  10   2  262.87   14.80
  -1 -10   2  254.37   16.40
  -1 -10   2  269.27   14.70
  -1 -10   2  260.47   18.00
   1 -10  -2  251.17   16.30
  -1  10  -2  253.97   15.20
  -2 -10  -2   47.20    7.40
  -2 -10  -2   41.40    6.40
  -2 -10  -2   59.59   11.60
   2  10  -2   30.90    7.00
   2 -10   2   42.40    6.60
  -2  10   2   48.90    7.70
  -2  10   2   49.10    7.40
  -2 -10   2   35.10    6.60
  -2 -10   2   56.79    9.40
  -2  10  -2   43.90    6.30
  -2  10  -2   42.40    6.30
  -2 -10   2   61.89    7.60
   2 -10  -2   43.00    6.10
   2  10   2   40.30    7.20
   2  10   2   42.00    6.30
  -3  10   2   11.30    6.20
  -3 -10  -2    8.40    5.60
  -3  10   2    8.20    6.50
   3  10  -2   22.70    5.50
   3  10  -2    5.00    5.50
   3 -10   2   10.20    5.20
  -3 -10  -2   15.90    9.10
  -3 -10  -2    3.30    5.30
  -3  10  -2   12.10    5.50
   3  10   2    4.70    5.30
  -3 -10   2   15.20    6.20
   3  10   2    4.60    5.20
  -3  10  -2   -0.10    6.50
  -3 -10   2    9.00    5.10
   3 -10  -2    8.30    5.20
  -4 -10  -2   14.10    7.00
   4 -10   2    4.40    5.70
  -4 -10  -2    3.80    5.90
   4  10  -2    6.20    6.10
  -4  10   2   13.20    6.10
  -4  10   2    4.40    6.90
  -4 -10   2    6.60    6.30
  -4 -10   2    3.70    6.30
  -4  10  -2    3.50    6.90
   4  10   2   10.40    5.70
  -4  10  -2    7.10    6.80
   4  10   2   10.80    5.80
   5  10  -2   -4.10    6.60
  -5  10   2    5.80    8.10
  -5 -10  -2    0.50    6.50
  -5 -10  -2    7.40    7.40
   5 -10   2    3.20    6.50
  -5  10   2    2.30    7.10
   5 -10  -2    1.90    7.20
   5  10   2    9.90    6.30
  -5 -10   2    8.60    8.10
  -5 -10   2    1.20    6.90
  -5  10  -2   -0.30    7.90
   5  10   2    4.70    7.30
  -5  10  -2    6.70    7.80
   6 -10   2   16.90    7.80
  -6  10   2   25.00    9.20
  -6 -10  -2    4.30    7.70
   6  10  -2    5.10    7.70
  -6  10   2   15.10   10.20
   6 -10   2   -3.90    7.20
   6  10   2   -5.60    8.60
  -6  10  -2    0.40    8.40
   6 -10  -2    5.90    8.40
  -6 -10   2    3.20    8.10
   0 -11  -2    6.40    5.70
   0 -11   2    5.70    5.30
   0 -11  -2    5.00    6.10
   0 -11   2   18.60    6.00
   0  11  -2   12.80    6.30
   0  11  -2   11.20    6.40
   0  11   2    2.60    6.10
   0  11   2   15.80    6.70
   1 -11   2  128.39   10.80
   1 -11   2  136.39    9.40
  -1  11   2  150.08    9.40
  -1  11   2  138.09   11.30
  -1 -11  -2  128.09    9.70
  -1 -11  -2  136.89    9.70
   1  11  -2  121.59    9.30
   1  11  -2  107.19   10.70
  -1 -11   2  117.49    9.50
   1 -11  -2  122.59    9.20
  -1  11  -2  133.39   10.70
   1  11   2  132.79    9.70
   1 -11  -2  139.09    9.20
   1  11   2  143.39    9.70
  -1  11  -2  139.29   10.30
  -1 -11   2  152.28   10.00
  -2  11   2   -1.30    7.50
   2  11  -2   -9.10    6.60
   2 -11   2   -2.30    6.70
   2 -11   2  -11.00    6.00
   2  11  -2    0.90    5.90
  -2 -11  -2   -4.30    5.80
  -2  11   2    6.20    6.60
  -2 -11  -2    5.10    6.30
  -2  11  -2    5.10    7.30
  -2 -11   2   -3.60    5.90
  -2 -11   2    6.20    7.10
   2  11   2    2.00    6.60
   2 -11  -2    2.00    6.10
   2  11   2   -1.00    6.30
  -2  11  -2   -1.00    6.30
   3 -11   2    8.40    7.20
  -3  11   2    5.60    7.00
  -3  11   2    4.70    7.70
  -3 -11  -2   14.70    7.10
   3  11  -2    6.10    6.70
  -3 -11  -2    7.70    6.60
  -3 -11   2    1.40    6.60
   3  11   2    9.60    7.30
   3  11   2    8.40    6.60
   3 -11  -2   12.30    7.20
  -3 -11   2   11.40    7.10
  -3  11  -2   22.10    7.50
  -3  11  -2    6.60    8.10
  -4  11   2   -2.20    8.60
  -4  11   2    5.70    8.70
   4  11  -2    0.80    7.80
   4 -11   2    5.80    7.90
  -4 -11  -2   -9.00    7.40
  -4 -11  -2    7.10    7.70
  -4 -11   2   12.30    7.80
  -4 -11   2   -4.80    7.40
  -4  11  -2   -0.60    7.60
  -4  11  -2    5.10    8.60
   4  11   2   -5.60    7.90
   4 -11  -2   -3.50    8.00
  -5 -11  -2    3.20    8.80
   5  11  -2    0.80    8.50
   5 -11  -2   16.50    9.00
   5  11   2   -5.50    9.20
  -5  11  -2    1.90    9.90
   0 -12  -2    7.20    8.30
   0  12   2    2.90    8.70
   0  12  -2    1.90    8.30
   0  12  -2   -2.00    7.90
   0 -12  -2   -6.70    6.80
   0 -12   2    7.00    8.20
   0  12   2    2.10    7.90
   0 -12   2    8.00    7.00
   1  12  -2    9.00    7.60
   1  12  -2    2.70    7.80
  -1 -12  -2    6.10    6.80
   1 -12   2   12.00    7.00
  -1 -12  -2   21.40    8.50
   1 -12   2   24.30    8.20
  -1  12   2    6.60    8.30
  -1  12   2   14.20    8.70
  -1  12  -2   14.20    8.50
   1 -12  -2   11.00    7.40
   1  12   2   17.10    8.40
   1 -12  -2   28.30    8.50
  -1  12  -2    7.70    8.50
  -1 -12   2   15.90    8.30
   1  12   2    1.40    8.40
  -1 -12   2   10.40    7.10
   2  12  -2   -1.20    8.40
   2  12  -2    6.80    7.60
  -2  12   2   -3.30    9.70
  -2  12   2    5.90    8.20
  -2 -12  -2   10.10    8.30
   2 -12   2    1.90    7.80
   2 -12   2   -8.00    7.40
  -2 -12  -2   -2.30    7.40
  -2  12  -2    0.10    8.80
   2  12   2    2.20    8.00
  -2  12  -2    2.30    8.80
  -2 -12   2   -0.40    7.90
  -2 -12   2    0.50    7.70
   2  12   2   -4.30    8.60
   2 -12  -2   -6.90    7.90
   3  12  -2   -8.70    8.90
  -3  12   2    9.30   10.70
  -3  12   2    8.70    9.90
  -3  12  -2   -4.10    9.30
   3  12   2    0.90    8.50
   3 -12  -2   13.90   10.80
   3  12   2  -10.40    8.60
  -3  12  -2   -5.30    9.70
   0   0  -3    0.60    1.20
   0   0   3    0.80    1.30
   1   0  -3    0.80    1.40
   1   0   3    2.10    1.80
   1   0   3    1.90    2.10
   1   0   3    2.10    2.00
  -1   0   3    2.20    1.70
  -1   0  -3    1.20    2.10
  -1   0  -3    1.80    2.00
  -1   0  -3    2.80    1.90
  -1   0  -3    1.30    0.50
  -1   0   3    2.80    1.20
   2   0  -3 2370.56   89.49
  -2   0   3 2631.34   90.19
   2   0   3 2441.76   92.49
  -2   0  -3 2432.46   92.39
   2   0  -3 2427.06   89.89
   2   0  -3 2440.56   89.89
  -2   0  -3 2331.87   89.79
  -2   0  -3 2634.04   90.79
  -2   0   3 2328.37   90.09
   2   0   3 2582.24   91.19
   2   0   3 2490.45   90.79
  -2   0   3 2183.48   89.69
  -2   0   3 2191.68   89.49
   2   0  -3 2394.06   89.69
  -2   0  -3 2488.15   90.99
  -3   0   3 3460.95  142.09
   3   0   3 3731.13  143.39
  -3   0  -3 3850.31  145.29
   3   0  -3 4058.99  142.49
   3   0  -3 3617.54  142.39
   3   0  -3 3924.51  142.79
   3   0   3 3871.81  145.49
   3   0   3 4033.50  144.19
  -3   0   3 3972.90  142.49
  -3   0   3 3801.72  143.19
  -3   0  -3 3825.72  143.89
  -3   0  -3 3847.31  142.89
  -3   0  -3 4209.58  143.79
   3   0  -3 3494.95  142.09
  -3   0   3 4008.80  142.99
  -4   0   3  785.32   33.40
   4   0  -3  784.82   34.80
  -4   0  -3  812.82   35.20
  -4   0  -3  827.12   34.30
  -4   0  -3  868.51   37.10
   4   0   3  818.02   36.50
   4   0  -3  852.11   34.40
  -4   0  -3  871.61   35.20
   4   0  -3  841.42   33.80
   4   0   3  842.22   34.90
   4   0   3  852.31   35.80
  -4   0   3  791.22   33.70
  -4   0   3  841.92   35.90
  -4   0   3  833.42   34.70
   4   0  -3  866.11   33.70
  -5   0  -3  257.47   13.30
   5   0  -3  230.58   12.60
  -5   0  -3  234.48   16.20
  -5   0  -3  234.98   14.40
  -5   0   3  217.68   13.20
   5   0  -3  240.58   14.10
  -5   0   3  230.58   14.20
   5   0   3  241.08   13.60
   5   0   3  237.98   14.80
  -5   0   3  236.08   13.60
   5   0  -3  235.78   12.50
   5   0   3  243.88   14.40
  -5   0  -3  232.58   14.00
   5   0  -3  248.18   13.20
  -5   0   3  254.67   15.00
  -6   0   3   81.79    8.90
  -6   0  -3   82.19   11.90
  -6   0  -3   80.69    5.60
  -6   0  -3   79.09   10.50
  -6   0   3   71.59    9.80
  -6   0   3   76.79    7.00
  -6   0   3   64.39    7.70
   6   0  -3   70.39    6.60
   6   0   3   74.69    7.40
   6   0  -3   83.09    8.10
   6   0   3   78.59    9.60
   6   0  -3   79.59    6.30
   6   0   3   85.79    7.70
  -6   0  -3   70.09    7.20
   6   0   3   85.69   10.90
   6   0  -3   73.49    9.50
  -7   0   3   20.50    4.90
  -7   0  -3   40.10    5.20
  -7   0  -3   37.30   10.80
  -7   0   3   26.40    8.80
   7   0   3   30.40   10.50
   7   0  -3   34.60    3.90
  -7   0   3   35.00    5.00
   7   0   3   34.90    5.10
   7   0  -3   30.50    8.10
   7   0  -3   28.10    4.30
   7   0  -3   34.30    7.00
   7   0   3   30.60    7.90
  -7   0  -3   28.10    4.50
   8   0  -3  189.98   13.40
   8   0   3  214.08   13.90
  -8   0  -3  210.68   12.60
   8   0  -3  196.08   11.80
  -8   0  -3  196.18   11.70
   8   0   3  209.88   16.30
   8   0  -3  202.78   16.60
   8   0  -3  197.18   12.20
  -8   0   3  194.48   12.60
  -8   0   3  195.58   13.20
  -8   0  -3  207.68   18.00
   8   0   3  212.48   13.10
  -8   0   3  216.48   15.00
  -9   0  -3   47.90    8.60
   9   0  -3   48.50    6.50
   9   0   3   39.40    7.70
   9   0  -3   75.89   14.20
  -9   0   3   46.10    7.60
   9   0   3   47.00    8.70
  -9   0  -3   50.49   16.30
  10   0   3   -7.50    7.70
 -10   0  -3    7.80    8.90
  10   0  -3  -10.90    6.80
 -10   0   3   -1.50    7.90
 -10   0   3    7.20    8.10
  10   0   3    9.10    7.50
 -10   0  -3  -10.80    7.20
   1   1  -3 5228.08  180.98
  -1  -1  -3 4572.54  179.98
  -1  -1  -3 5150.48  181.88
  -1   1   3 4767.22  180.18
  -1  -1  -3 5101.69  179.98
  -1   1   3 5282.07  179.58
   1  -1   3 4405.26  181.68
   1   1   3 5371.76  180.38
  -1   1  -3 4881.51  179.88
   1   1   3 4884.41  179.98
   1   1   3 4621.24  182.78
   1   1   3 4855.71  179.58
  -1  -1   3 4515.75  180.68
   1  -1  -3 4960.80  180.38
   2  -1   3  920.81   35.60
  -2   1   3  940.61   35.10
  -2  -1  -3  917.41   37.60
  -2   1   3  830.22   35.30
   2  -1   3  905.21   37.20
  -2  -1  -3  864.71   35.80
  -2  -1  -3  935.81   35.60
  -2   1   3  898.91   35.20
   2   1  -3  873.81   33.50
   2   1  -3  917.21   34.60
  -2  -1  -3  839.92   35.00
   2   1  -3  908.51   36.90
   2   1   3  920.31   37.90
  -2   1  -3  927.61   37.20
  -2  -1   3  804.92   37.10
   2   1   3  929.01   35.20
  -2   1  -3  936.31   35.60
   2   1   3  916.41   36.10
   2   1   3  871.31   35.50
  -2   1  -3  887.91   35.70
  -2  -1   3  948.61   35.00
   2  -1  -3  964.10   35.20
   2  -1  -3  917.31   35.50
  -2  -1   3  891.31   35.80
  -3   1   3  765.22   32.40
  -3  -1  -3  819.62   35.20
   3   1  -3  807.22   30.90
   3   1  -3  794.92   31.80
   3  -1   3  853.71   33.90
   3  -1   3  819.62   34.60
  -3   1   3  831.82   32.70
  -3  -1  -3  821.92   32.60
  -3  -1  -3  821.02   33.10
   3  -1   3  814.22   33.00
   3  -1   3  822.32   33.60
  -3   1   3  823.52   32.80
   3   1  -3  768.32   32.70
  -3  -1  -3  746.53   33.10
  -3   1  -3  811.52   33.20
  -3  -1   3  767.72   33.40
   3  -1  -3  736.43   30.90
  -3  -1   3  863.01   32.70
   3  -1  -3  808.92   32.40
   3   1   3  738.43   32.70
   3   1   3  815.82   33.60
  -3   1  -3  839.02   33.10
   3   1   3  827.62   35.40
   3  -1  -3  848.62   32.80
   3  -1  -3  806.02   32.10
  -3  -1   3  760.52   33.80
  -3  -1   3  807.02   32.60
  -3   1  -3  810.02   34.70
   4   1  -3 2244.48   86.09
  -4  -1  -3 2241.48   87.39
   4   1  -3 2137.89   84.39
   4  -1   3 2281.87   87.39
   4  -1   3 2246.38   86.79
  -4  -1  -3 2257.87   91.59
  -4  -1  -3 2312.87   86.99
  -4  -1  -3 2165.58   86.29
  -4   1   3 2095.89   84.69
   4  -1   3 2415.16   87.89
   4   1  -3 2101.69   86.29
   4   1  -3 2198.68   85.49
  -4   1   3 2356.96   86.49
  -4   1   3 2326.47   87.09
   4  -1   3 2272.07   88.59
  -4  -1   3 2411.86   87.29
   4   1   3 2278.57   87.69
  -4   1  -3 2372.36   87.09
  -4  -1   3 2254.67   88.99
  -4  -1   3 2168.28   88.09
  -4   1  -3 2123.89   87.19
   4  -1  -3 2389.36   86.49
  -4   1  -3 2242.28   88.59
   4  -1  -3 2021.70   84.79
   4  -1  -3 2309.67   85.99
  -4  -1   3 2269.27   86.69
   4  -1  -3 2363.76   86.39
   4   1   3 2237.08   86.79
   4   1   3 2305.77   89.59
   5   1  -3  213.98   11.60
  -5  -1  -3  207.98   13.30
   5   1  -3  221.18   13.20
  -5  -1  -3  241.38   16.00
   5  -1   3  212.08   12.90
  -5   1   3  217.38   11.90
  -5  -1  -3  210.98   12.20
  -5   1   3  212.58   11.80
   5   1  -3  215.78   12.30
   5  -1   3  214.08   13.60
   5  -1   3  239.08   14.30
   5   1  -3  214.28   11.40
  -5  -1  -3  222.78   13.90
  -5   1   3  214.68   14.10
  -5   1   3  207.18   12.50
   5  -1   3  220.18   14.30
   5   1   3  221.48   12.90
  -5  -1   3  207.68   12.30
  -5   1  -3  224.28   13.80
  -5  -1   3  214.38   13.60
   5   1   3  215.68   14.50
  -5  -1   3  222.98   14.20
   5  -1  -3  217.88   13.10
   5  -1  -3  217.48   11.80
  -5  -1   3  211.58   13.80
  -5   1  -3  192.98   12.90
   5  -1  -3  207.58   11.50
  -5   1  -3  221.78   15.70
   5   1   3  217.38   14.50
   5  -1  -3  197.18   13.20
  -6  -1  -3  192.48   14.00
  -6   1   3  194.18   14.10
   6  -1   3  195.48   13.00
   6  -1   3  191.68   12.20
  -6  -1  -3  204.68   17.10
  -6   1   3  198.88   12.30
   6   1  -3  192.18   13.60
  -6  -1  -3  186.18   12.50
   6  -1   3  213.48   14.70
  -6   1   3  185.58   12.50
  -6  -1  -3  197.78   12.00
   6  -1   3  211.28   15.80
   6   1  -3  207.38   11.80
   6   1  -3  206.98   12.00
   6   1  -3  177.88   11.30
   6   1   3  190.08   14.20
   6  -1  -3  218.68   13.40
  -6  -1   3  191.28   14.10
  -6   1  -3  201.68   16.20
   6  -1  -3  187.58   10.90
   6  -1  -3  196.38   12.00
  -6  -1   3  196.28   12.40
   6   1   3  194.88   12.80
   6   1   3  168.48   15.00
  -6   1  -3  180.18   14.40
  -6   1  -3  165.88   12.10
  -6  -1   3  195.48   14.10
  -6  -1   3  190.68   13.30
   6  -1  -3  179.88   13.10
   6   1   3  188.98   13.50
  -6   1  -3  184.58   11.60
   7   1  -3  707.03   33.00
   7   1  -3  709.83   31.90
  -7  -1  -3  729.43   32.90
   7  -1   3  720.93   33.90
   7  -1   3  727.23   34.60
  -7   1   3  671.93   33.80
   7  -1   3  676.43   32.30
  -7   1   3  666.53   32.60
   7   1  -3  704.33   31.10
   7  -1   3  655.73   34.60
  -7  -1  -3  742.23   36.90
   7   1  -3  721.93   30.60
  -7  -1  -3  609.04   34.30
  -7   1   3  684.83   34.50
  -7   1  -3  715.63   35.70
   7   1   3  689.93   35.50
  -7  -1   3  708.53   34.30
  -7   1  -3  711.63   32.50
   7  -1  -3  703.43   32.30
  -7  -1   3  668.23   32.60
   7   1   3  693.83   32.40
  -7  -1   3  709.13   34.00
   7  -1  -3  684.63   32.70
  -7  -1   3  708.53   33.40
   7  -1  -3  669.93   30.50
   7   1   3  703.53   33.00
   7  -1  -3  700.23   31.30
  -7   1  -3  674.73   33.70
  -8  -1  -3   17.50    7.60
   8  -1   3   23.40    9.50
  -8   1   3   14.90    4.60
   8  -1   3   22.70    6.20
  -8  -1  -3   27.40    5.70
   8   1  -3   27.70    5.00
  -8   1   3   36.70    6.60
   8   1  -3   22.10    5.20
   8  -1   3   27.30    5.00
   8   1  -3   25.00    5.70
   8   1  -3   18.10    8.20
  -8  -1  -3   30.90    5.90
   8   1   3   31.70    5.00
  -8  -1   3   26.70    6.60
   8  -1  -3   27.20    9.70
  -8   1  -3   28.80    5.80
  -8   1  -3   31.80    5.80
   8  -1  -3   20.90    4.80
  -8   1  -3   20.30    7.50
  -8  -1   3   22.30    6.00
   8   1   3   29.80    8.10
   8  -1  -3   35.20    7.50
   8  -1  -3   24.50    5.20
  -9   1   3   44.90    7.80
  -9   1   3   71.99    7.50
  -9  -1  -3   52.69    7.90
   9   1  -3   49.60    7.00
  -9  -1  -3   70.29    8.90
   9  -1   3   58.79    8.00
   9  -1   3   69.59    9.10
   9   1  -3   69.19    7.30
   9  -1  -3   45.60    7.10
  -9  -1   3   45.20    9.00
  -9   1  -3   81.29    8.80
   9   1   3   78.49   25.10
   9  -1  -3   74.89    6.60
  -9  -1   3   77.89    7.80
  -9   1  -3   45.80    8.10
   9   1   3   58.09    6.80
   9   1   3   81.39   11.00
 -10   1   3  -10.50    7.30
 -10   1   3    2.20    8.90
 -10  -1  -3    1.30    9.20
  10  -1   3   -4.30    7.10
  10  -1   3    4.70    7.40
  10   1   3   -8.90    6.90
 -10  -1   3    6.80    9.10
 -10   1  -3   -4.40    7.20
 -10  -1   3   -6.40    7.70
 -10   1  -3   -0.10    8.30
   0   2  -3 2804.32   98.79
   0  -2  -3 2835.62   99.99
   0  -2  -3 2479.45   99.89
   0  -2   3 2579.94   98.89
   0   2   3 2549.44  100.49
   0  -2  -3 2811.62  100.99
   0   2  -3 2647.54   98.99
   0  -2  -3 2700.53   99.19
   0   2   3 2574.24   99.89
   0  -2   3 2419.26  100.29
   0  -2   3 2647.64   98.89
   0   2   3 2669.53   99.59
   0  -2   3 2502.25   98.99
   0   2  -3 2802.22   98.79
   0   2  -3 2759.32   99.79
   0   2   3 2828.52   99.39
   0   2   3 2772.12  100.09
  -1  -2  -3 8641.74  330.17
  -1  -2  -3 9517.85  328.57
  -1  -2  -3 8977.00  328.47
   1   2  -3 9999.00  329.57
  -1   2  -3 9002.60  328.77
  -1  -2   3 8496.95  327.67
   1   2   3 9143.18  328.57
   1   2   3 8375.86  328.37
  -1  -2   3 8482.85  329.17
  -2  -2  -3  545.65   23.10
   2   2  -3  571.94   24.30
   2  -2   3  516.95   23.60
  -2   2   3  554.64   22.80
  -2   2   3  567.34   23.60
   2   2  -3  522.75   22.20
   2  -2   3  560.34   23.30
   2   2  -3  523.75   22.20
  -2  -2  -3  526.35   23.20
   2  -2   3  502.25   22.60
   2  -2   3  530.75   24.40
  -2  -2  -3  579.94   25.60
  -2  -2  -3  557.14   23.10
  -2   2   3  558.94   22.80
  -2  -2   3  521.65   22.40
   2   2   3  533.55   22.60
   2  -2  -3  561.24   22.80
   2   2   3  563.34   23.60
  -2   2  -3  547.25   22.30
  -2   2  -3  534.55   23.00
   2  -2  -3  553.14   22.40
   2   2   3  537.25   25.80
  -2   2  -3  551.34   22.90
   2   2   3  536.95   23.10
   2  -2  -3  560.94   23.50
  -2  -2   3  526.75   24.00
   2   2   3  542.85   22.90
  -2  -2   3  541.25   24.20
  -2  -2   3  550.74   22.50
  -3  -2  -3  844.32   36.60
  -3  -2  -3  868.11   34.20
  -3  -2  -3  800.92   34.20
   3  -2   3  884.61   34.70
   3   2  -3  850.71   32.80
   3  -2   3  857.01   34.90
   3  -2   3  799.82   35.30
   3   2  -3  841.92   34.80
  -3   2   3  752.52   33.40
  -3  -2  -3  840.52   33.80
   3  -2   3  799.02   33.60
   3   2  -3  769.82   35.00
   3   2  -3  789.72   30.60
   3   2  -3  807.02   33.10
  -3   2   3  776.52   33.80
  -3   2   3  869.61   33.90
  -3   2  -3  844.22   34.10
   3  -2  -3  836.62   34.10
   3   2   3  754.82   36.40
   3   2   3  862.91   34.20
   3  -2  -3  854.61   33.70
  -3  -2   3  796.32   35.00
   3  -2  -3  803.42   33.00
   3   2   3  822.82   34.50
  -3  -2   3  754.12   35.00
  -3   2  -3  857.11   34.00
   3  -2  -3  767.02   31.80
   3   2   3  765.12   33.60
  -3  -2   3  845.72   33.70
  -3  -2   3  859.91   33.60
   4  -2   3 3534.15  123.69
  -4  -2  -3 3350.66  122.99
  -4  -2  -3 3329.57  122.79
   4  -2   3 3282.97  123.69
   4  -2   3 3173.38  122.59
   4   2  -3 3038.70  119.09
  -4  -2  -3 3147.19  123.19
  -4   2   3 3339.97  122.89
   4   2  -3 3127.89  123.29
   4   2  -3 3422.26  122.19
   4   2  -3 3259.27  121.39
  -4   2   3 3482.85  122.69
  -4   2   3 3118.09  122.49
   4  -2   3 3170.48  124.09
  -4  -2  -3 3339.37  125.89
  -4  -2   3 3194.18  122.59
   4  -2  -3 3116.69  124.19
   4  -2  -3 2852.51  120.09
   4  -2  -3 2999.90  121.49
   4   2   3 2966.50  125.89
  -4  -2   3 3363.46  122.39
  -4   2  -3 3144.49  123.19
  -4   2  -3 3447.26  122.99
   4   2   3 3416.16  123.69
  -4  -2   3 3309.57  124.59
   4   2   3 3013.00  122.39
  -4  -2   3 3211.08  124.49
   4   2   3 3435.36  123.09
   4  -2  -3 3129.39  124.19
   5  -2   3  369.86   19.10
   5  -2   3  365.66   19.90
  -5  -2  -3  360.36   19.70
  -5   2   3  379.36   20.10
   5   2  -3  378.76   19.40
   5  -2   3  394.36   20.90
   5  -2   3  382.36   20.70
  -5   2   3  385.66   18.80
  -5  -2  -3  374.56   22.80
  -5  -2  -3  372.76   19.70
  -5  -2  -3  370.76   18.80
   5   2  -3  368.76   16.40
   5   2  -3  376.76   17.90
   5   2   3  361.06   19.00
   5   2   3  366.46   21.80
  -5  -2   3  384.46   21.90
   5  -2  -3  351.66   18.00
   5  -2  -3  391.66   19.90
  -5   2  -3  350.46   19.30
   5  -2  -3  383.96   17.10
  -5  -2   3  405.16   20.30
  -5  -2   3  366.96   20.50
   5   2   3  380.26   21.00
  -5  -2   3  362.96   18.90
  -5   2  -3  363.36   19.60
   5  -2  -3  382.66   19.30
   6   2  -3  109.79    8.80
   6   2  -3  101.69    7.80
  -6  -2  -3  108.49    8.80
   6   2  -3  105.09   10.80
   6  -2   3  127.39    8.70
   6  -2   3  110.09   11.20
  -6  -2  -3  113.39   11.40
  -6   2   3   97.59   12.00
   6   2  -3  110.89    7.80
   6  -2   3   89.59   10.70
  -6  -2  -3  104.49    8.20
  -6   2   3   97.89    8.50
  -6   2   3   92.99    8.10
  -6  -2  -3  102.99   14.20
   6  -2   3  107.59    8.70
   6  -2  -3   99.89    9.90
   6  -2  -3  105.49    8.40
  -6  -2   3  110.49    9.10
   6  -2  -3  100.39   10.50
  -6   2  -3  102.89   11.20
   6   2   3  119.69   11.70
  -6   2  -3   99.49    8.70
  -6  -2   3  102.29    8.50
  -6  -2   3  111.69   11.20
   6   2   3  106.79    8.40
  -6  -2   3  107.49   12.50
  -7   2   3  224.38   21.10
   7  -2   3  207.28   16.20
  -7  -2  -3  219.38   13.10
  -7  -2  -3  224.28   18.80
   7   2  -3  207.58   14.50
   7   2  -3  249.78   13.90
  -7  -2  -3  180.38   15.80
   7   2  -3  210.78   12.30
   7  -2   3  238.98   14.70
   7  -2   3  219.08   14.00
  -7   2   3  208.28   13.40
   7   2  -3  203.08   11.90
  -7  -2   3  231.98   13.90
   7  -2  -3  200.48   14.90
   7   2   3  197.98   19.70
   7  -2  -3  240.88   11.90
  -7  -2   3  213.38   17.00
  -7   2  -3  178.08   17.30
   7  -2  -3  191.28   14.20
  -7  -2   3  219.68   16.60
   7   2   3  201.58   14.40
   7  -2  -3  189.88   11.90
   7   2   3  205.28   12.70
  -7  -2   3  191.58   13.00
  -8  -2  -3   82.39   13.70
   8  -2   3   87.69    7.70
   8   2  -3   92.79   12.70
  -8   2   3   82.19    6.70
  -8  -2  -3   76.69    6.30
   8   2  -3   83.49    7.90
  -8  -2  -3   95.59    6.90
   8   2  -3   72.49    7.00
   8  -2   3   79.19    7.60
   8   2  -3   84.99    7.90
   8  -2  -3   81.89    6.60
   8   2   3   89.79    9.80
  -8  -2   3   89.69    8.50
   8   2   3   86.69    8.00
   8   2   3   83.89    7.70
  -8  -2   3   92.39   12.40
   8  -2  -3   99.79   12.20
  -8  -2   3   86.99    6.70
  -8   2  -3   75.69    6.20
  -8   2  -3   85.29    8.20
   9  -2   3   46.60    8.60
  -9  -2  -3   42.40    7.40
  -9  -2  -3   23.90    5.90
  -9   2   3   34.50    6.30
   9   2  -3   27.70    6.80
   9  -2  -3   33.40    7.00
   9   2   3   49.50    9.20
   9   2   3   51.29   16.70
  -9   2  -3   28.50    5.50
   9   2   3   42.20    6.60
  -9  -2   3   54.49    7.70
  -9  -2   3   32.50    7.80
  10  -2   3   12.00    7.40
 -10   2   3    9.20    8.20
 -10   2   3   -7.30    7.50
  10  -2   3   -3.80    7.20
 -10  -2  -3   -0.70    7.20
 -10  -2  -3    6.50    9.40
  10   2   3  -11.70    7.90
 -10  -2   3    4.80    7.90
 -10   2  -3   -5.60    7.20
 -10   2  -3   18.60    9.30
  10  -2  -3   -4.10    7.30
 -10  -2   3   16.60    9.20
   0   3   3   73.59    6.10
   0   3   3   80.39    6.50
   0  -3   3   63.09    5.40
   0   3   3   77.49    6.40
   0   3  -3   79.89    6.00
   0  -3   3   75.09    5.60
   0  -3   3   76.89    5.70
   0   3   3   71.99    5.70
   0  -3  -3   74.09    5.40
   0  -3  -3   70.89    7.20
   0  -3  -3   75.59    6.20
   0  -3   3   73.19    5.20
   0   3  -3   71.59    5.10
   0  -3  -3   71.89    5.60
   0   3  -3   66.99    6.20
   0   3  -3   76.59    5.30
   0  -3  -3   80.69    6.40
   0   3   3   74.39    5.50
   1  -3   3 1491.25   56.29
   1  -3   3 1530.25   56.69
   1   3  -3 1416.66   55.39
  -1  -3  -3 1380.86   56.29
   1   3  -3 1510.55   57.69
  -1  -3  -3 1352.46   58.89
  -1   3   3 1491.45   56.29
  -1   3   3 1498.25   57.09
   1  -3   3 1357.06   55.89
  -1  -3  -3 1506.25   56.39
   1  -3   3 1407.76   56.09
   1   3  -3 1336.17   54.59
   1   3  -3 1478.95   55.69
  -1   3   3 1415.56   56.99
  -1  -3  -3 1371.86   56.59
  -1   3   3 1520.75   56.29
  -1  -3  -3 1446.26   56.19
  -1  -3   3 1442.96   54.69
   1   3   3 1404.46   58.49
  -1  -3   3 1413.06   55.79
  -1  -3   3 1430.76   55.69
   1  -3  -3 1570.54   56.29
   1  -3  -3 1468.35   56.99
   1  -3  -3 1440.46   55.89
  -1   3  -3 1475.15   56.59
  -1  -3   3 1549.14   59.09
   1   3   3 1511.85   56.39
  -1   3  -3 1394.36   55.89
   1   3   3 1517.35   56.69
   1  -3  -3 1479.55   56.99
  -1   3  -3 1561.24   56.59
  -1  -3   3 1317.07   56.89
   1   3   3 1512.25   56.99
  -1   3  -3 1489.25   56.09
   1   3   3 1461.65   56.39
  -2   3   3  501.95   22.00
  -2  -3  -3  492.45   22.30
  -2   3   3  494.55   22.90
  -2  -3  -3  509.45   22.20
  -2  -3  -3  520.35   25.80
   2   3  -3  492.75   21.00
  -2   3   3  529.45   22.30
  -2   3   3  494.65   22.50
   2  -3   3  518.65   23.00
  -2  -3  -3  483.55   22.10
   2  -3   3  516.45   22.40
   2   3  -3  510.65   21.60
   2   3  -3  486.35   19.30
   2  -3   3  498.95   21.80
   2   3  -3  518.35   23.60
   2   3   3  493.05   24.60
  -2  -3   3  505.25   24.10
   2   3   3  501.65   22.60
  -2  -3   3  477.85   21.60
   2  -3  -3  505.95   21.60
   2   3   3  509.45   22.90
  -2  -3   3  459.85   19.20
   2  -3  -3  508.45   22.80
  -2  -3   3  516.05   21.80
   2  -3  -3  522.65   22.10
   2   3   3  511.35   21.60
   2   3   3  488.25   21.90
  -2  -3   3  460.95   22.90
  -2   3  -3  521.35   22.10
   2  -3  -3  512.05   21.80
  -2   3  -3  517.85   22.10
  -2   3  -3  505.05   21.80
  -2   3  -3  502.75   22.70
   3  -3   3  785.52   32.70
  -3   3   3  788.82   32.20
   3  -3   3  719.63   31.70
   3   3  -3  782.92   31.70
  -3  -3  -3  734.13   32.10
   3   3  -3  722.33   28.20
  -3   3   3  737.73   31.90
   3   3  -3  736.03   33.50
   3  -3   3  739.23   32.90
  -3  -3  -3  791.92   35.90
   3   3  -3  733.13   33.50
  -3  -3  -3  687.63   32.10
  -3   3   3  750.82   32.50
  -3  -3  -3  774.82   32.30
   3   3  -3  775.12   31.00
   3  -3   3  763.92   33.60
  -3  -3   3  798.72   31.90
   3   3   3  821.82   36.00
  -3   3  -3  711.73   32.60
  -3   3  -3  788.82   31.70
  -3   3  -3  736.93   32.10
   3   3   3  751.02   32.90
  -3  -3   3  750.42   31.80
   3   3   3  740.63   32.50
  -3   3  -3  775.22   32.30
   3   3   3  744.33   32.00
  -3  -3   3  858.61   35.60
   3  -3  -3  743.13   32.60
   3  -3  -3  740.53   31.30
  -3  -3   3  722.73   33.30
   3  -3  -3  770.82   32.10
   3   3   3  751.92   31.20
   4  -3   3  643.64   30.00
  -4   3   3  635.34   29.10
   4   3  -3  638.34   27.50
  -4  -3  -3  644.84   29.30
   4  -3   3  635.74   28.50
  -4  -3  -3  649.04   29.10
   4   3  -3  591.84   32.20
  -4  -3  -3  627.54   28.90
   4  -3   3  625.34   29.30
   4   3  -3  661.53   30.80
   4   3  -3  590.34   24.60
   4   3  -3  585.94   24.60
  -4  -3  -3  692.13   32.90
   4   3  -3  695.53   30.60
   4  -3   3  635.54   29.90
  -4   3   3  679.63   29.20
  -4   3   3  639.94   28.70
   4   3   3  636.84   32.10
  -4  -3   3  659.53   32.20
   4   3   3  654.83   29.70
  -4   3  -3  670.83   29.30
   4   3   3  644.34   27.40
   4  -3  -3  642.64   28.00
  -4   3  -3  636.74   29.90
  -4  -3   3  651.43   30.20
   4  -3  -3  641.74   26.90
   4   3   3  658.73   29.90
   4   3   3  644.44   28.70
  -4  -3   3  637.64   28.60
   4  -3  -3  673.13   29.80
   4  -3  -3  672.33   28.90
  -4  -3   3  690.03   29.00
  -4   3  -3  623.94   28.90
  -5  -3  -3  128.09    8.70
  -5  -3  -3  124.49   10.80
  -5  -3  -3  139.29   14.20
  -5   3   3  132.29    9.70
   5   3  -3  129.79    8.30
   5  -3   3  115.79    9.20
   5  -3   3  126.39    9.90
   5  -3   3  153.18   12.30
   5  -3   3  138.19   11.70
   5   3  -3  129.59   10.70
  -5   3   3  123.19    9.60
   5   3  -3  129.59    7.10
  -5  -3  -3  123.99    9.70
   5   3  -3  125.19    6.90
  -5   3   3  139.19   11.50
   5   3  -3  125.99   10.00
   5   3   3  135.39   12.00
  -5  -3   3  134.29   10.80
   5   3   3  120.49   12.70
   5  -3  -3  130.79   10.60
  -5   3  -3  125.29   10.10
  -5   3  -3  123.29   11.10
   5  -3  -3  116.59    7.40
  -5  -3   3  125.29    9.90
   5   3   3  119.39    9.30
   5  -3  -3  133.69   11.20
  -5  -3   3  134.79   11.40
   5   3   3  127.49   12.10
   5  -3  -3  126.49    8.60
  -5  -3   3  142.69   14.40
  -6   3   3   -2.30    5.50
  -6  -3  -3    3.30    7.10
  -6  -3  -3   -1.50    5.90
  -6   3   3    2.50    3.30
  -6  -3  -3    1.80    3.90
   6   3  -3    5.70    3.00
   6   3  -3    5.30    2.50
   6  -3   3    4.50    6.20
  -6  -3  -3    1.60    2.90
   6  -3   3    5.90    2.40
   6   3  -3    4.40    5.90
   6  -3   3    1.50    6.30
   6  -3   3    2.40    3.00
   6   3  -3    1.80    3.00
   6  -3  -3    4.50    1.60
   6  -3  -3   -1.40    6.10
  -6   3  -3    8.30    4.20
  -6  -3   3   -0.10    3.20
  -6  -3   3    4.10    6.20
  -6  -3   3   -1.50    6.90
   6   3   3    6.70    3.30
  -6  -3   3    6.00    3.50
   6   3   3   16.10    6.70
   6   3   3    6.20    3.30
   6  -3  -3    7.70    2.70
   6  -3  -3    0.90    6.10
  -6   3  -3   13.50    6.50
  -7  -3  -3  105.09   15.40
  -7  -3  -3  102.19    8.60
   7   3  -3  114.39   11.40
  -7  -3  -3   98.49    7.30
  -7   3   3   93.19    8.50
   7   3  -3  111.49    7.50
   7  -3   3  113.09   13.70
   7   3  -3   93.39    8.70
   7  -3   3  111.69    8.30
   7  -3   3  120.89    9.30
   7   3  -3  109.29    7.50
  -7  -3   3  128.99   14.70
   7  -3  -3  112.99   11.80
  -7   3  -3   94.29    7.80
   7  -3  -3   98.39   11.80
   7  -3  -3  102.49    8.00
  -8   3   3  186.48   11.70
  -8  -3  -3  184.08   11.10
   8   3  -3  164.08   11.00
   8  -3   3  160.58   10.30
   8  -3   3  177.48   12.70
   8   3  -3  201.48   17.80
   8   3  -3  183.58   12.10
  -8  -3  -3  148.29   15.10
   8   3  -3  171.58   11.10
  -8   3  -3  195.08   11.70
   8  -3  -3  173.78   10.30
  -8  -3   3  199.08   12.60
   8   3   3  184.58   11.10
   8  -3  -3  155.58    9.70
   8   3   3  196.98   16.90
   8   3   3  216.78   13.90
  -8  -3   3  183.28   12.00
  -8  -3   3  202.28   16.80
   9  -3   3    8.50    5.20
  -9  -3  -3   19.50    6.10
  -9  -3  -3   12.60    7.50
   9  -3   3   11.80    6.30
   9   3  -3   15.20    5.00
  -9   3   3   29.00    7.20
   9   3  -3    4.80    5.50
   9   3   3   19.10    6.00
  -9  -3   3    4.00    6.30
  -9  -3   3   22.40    6.60
  -9   3  -3    7.30    5.80
   9   3   3    9.80    5.80
   9  -3  -3   17.00    6.00
  -9   3  -3   14.50    6.60
  10  -3   3   -5.90    8.50
 -10  -3  -3   -0.50    7.90
  10   3  -3  -11.30    7.20
 -10  -3  -3    6.40   12.20
 -10   3   3   16.60    9.50
  10   3   3  -11.40    7.60
 -10  -3   3    1.00    8.90
 -10   3  -3   -4.10    7.60
 -10  -3   3   -5.60    9.00
  10  -3  -3   -6.30    7.70
 -10   3  -3    3.40   10.40
   0  -4  -3 3397.66  123.89
   0   4   3 3060.89  123.49
   0  -4   3 3306.57  122.99
   0   4  -3 3354.16  122.89
   0  -4  -3 3212.38  123.19
   0   4   3 3497.25  124.59
   0   4  -3 3170.18  122.79
   0  -4  -3 3203.78  123.99
   0  -4  -3 3360.86  123.29
   0   4   3 3362.86  123.59
   0   4   3 3224.48  123.39
   0  -4   3 3220.68  122.99
   0  -4   3 3072.89  123.69
   0   4   3 3200.08  125.49
   0  -4   3 3320.57  122.79
   0  -4  -3 3361.66  125.69
   0   4  -3 3564.64  124.59
   0   4  -3 3104.19  122.59
   1   4  -3  592.34   24.90
   1  -4   3  574.14   26.40
  -1   4   3  613.94   26.40
  -1   4   3  624.84   26.60
  -1  -4  -3  584.44   29.60
   1  -4   3  649.74   27.00
  -1  -4  -3  574.74   26.30
   1  -4   3  625.44   26.70
   1   4  -3  663.33   28.20
  -1  -4  -3  592.04   26.80
   1   4  -3  631.24   25.70
  -1  -4  -3  630.84   26.60
   1  -4   3  628.04   26.30
  -1  -4  -3  603.24   26.30
   1   4  -3  616.74   26.10
  -1   4   3  614.14   27.20
  -1   4   3  614.94   27.30
  -1   4  -3  603.94   26.00
   1   4   3  632.04   26.60
   1  -4  -3  579.14   25.90
  -1  -4   3  601.24   25.10
   1   4   3  627.84   26.30
   1  -4  -3  591.34   26.90
   1   4   3  591.64   27.20
   1  -4  -3  627.44   27.70
   1  -4  -3  650.93   26.60
   1   4   3  606.04   28.80
   1  -4  -3  628.24   27.40
  -1   4  -3  622.64   26.90
   1   4   3  639.44   27.50
  -1  -4   3  624.34   29.30
  -1   4  -3  619.04   26.40
  -1  -4   3  570.74   27.10
  -1  -4   3  636.14   26.40
  -1   4  -3  619.14   26.50
  -1  -4   3  567.24   25.80
   2   4  -3  744.53   30.30
   2  -4   3  737.63   32.50
  -2  -4  -3  812.72   33.20
  -2   4   3  803.02   33.10
  -2   4   3  741.63   33.70
  -2   4   3  760.22   32.90
  -2  -4  -3  805.72   32.60
   2  -4   3  812.42   33.50
  -2  -4  -3  809.12   37.80
   2  -4   3  808.62   34.00
   2   4  -3  783.42   32.00
  -2   4   3  785.52   33.70
  -2  -4  -3  779.42   33.30
   2   4  -3  813.42   32.70
   2   4  -3  804.02   34.70
   2  -4   3  772.92   32.60
  -2  -4  -3  755.82   33.10
   2  -4  -3  812.32   33.60
  -2   4  -3  798.12   32.90
  -2   4  -3  805.92   33.10
  -2  -4   3  777.52   30.30
   2  -4  -3  730.63   32.20
   2   4   3  779.82   32.20
  -2  -4   3  785.82   32.70
   2   4   3  758.42   35.60
  -2   4  -3  736.83   33.90
  -2   4  -3  755.42   33.50
  -2  -4   3  756.02   35.90
  -2  -4   3  782.32   34.30
   2   4   3  768.12   32.90
   2  -4  -3  788.42   34.20
   2   4   3  802.32   34.90
   2  -4  -3  728.73   36.20
  -2  -4   3  785.72   32.60
   2   4   3  802.62   33.80
  -3  -4  -3  434.16   20.80
   3   4  -3  432.76   18.90
  -3  -4  -3  407.66   20.20
   3  -4   3  424.26   21.30
  -3  -4  -3  431.56   24.70
   3   4  -3  424.66   22.10
  -3   4   3  410.36   19.90
  -3   4   3  436.26   20.50
   3  -4   3  383.36   19.40
   3   4  -3  405.96   16.50
   3  -4   3  415.46   20.80
  -3  -4  -3  425.66   20.40
   3   4  -3  417.16   20.00
  -3   4   3  398.86   20.80
  -3   4   3  399.66   20.60
  -3   4  -3  402.36   19.80
   3   4   3  403.16   20.70
  -3  -4   3  389.16   21.00
   3  -4  -3  430.06   20.30
   3   4   3  414.36   21.10
   3   4   3  403.96   18.70
  -3  -4   3  396.66   19.50
  -3   4  -3  409.86   20.20
  -3  -4   3  437.16   20.40
   3   4   3  422.66   20.00
   3  -4  -3  424.56   21.20
  -3   4  -3  414.76   20.70
   3   4   3  397.36   22.70
  -3  -4   3  425.56   23.40
  -3   4  -3  391.56   23.30
   3  -4  -3  385.36   19.00
   4   4  -3  646.54   28.20
  -4   4   3  664.33   30.10
  -4  -4  -3  679.53   34.30
  -4  -4  -3  665.53   30.40
   4   4  -3  642.04   25.00
  -4   4   3  648.84   30.30
  -4  -4  -3  648.34   29.90
   4  -4   3  643.14   31.00
  -4  -4  -3  634.44   29.80
   4  -4   3  633.84   30.40
   4   4  -3  660.13   31.70
   4   4  -3  699.73   29.60
   4  -4   3  652.43   29.60
   4  -4   3  633.54   30.80
   4   4  -3  651.23   31.60
  -4   4   3  638.34   29.70
  -4  -4   3  686.63   31.90
  -4  -4   3  652.33   33.50
  -4   4  -3  677.33   29.60
   4   4   3  603.54   32.70
  -4   4  -3  660.23   30.00
  -4  -4   3  620.44   29.30
   4  -4  -3  674.83   29.80
  -4  -4   3  669.03   30.00
   4  -4  -3  660.23   30.70
   4   4   3  673.23   30.80
   4   4   3  621.34   29.50
  -4   4  -3  617.54   29.70
  -4   4  -3  635.64   30.50
   4   4   3  669.53   30.80
   4   4   3  663.13   27.90
   4  -4  -3  647.74   28.70
   5   4  -3  123.29    7.90
  -5   4   3  109.89    8.90
   5   4  -3  111.99    5.90
  -5  -4  -3  122.79   11.20
   5  -4   3  108.89   11.00
  -5   4   3  119.99    9.20
   5   4  -3  112.69   10.70
   5  -4   3  114.39    8.80
   5   4  -3  104.19    5.70
   5  -4   3  112.69    8.50
  -5  -4  -3  103.39    9.00
  -5   4   3  101.09   10.90
   5   4  -3  109.49    9.80
  -5  -4  -3  127.49   15.00
   5   4  -3  116.99   12.40
   5  -4   3  125.69   12.00
  -5  -4  -3  102.99    8.80
  -5   4  -3  120.99   11.40
   5  -4  -3  109.29    8.60
   5  -4  -3  104.99   10.80
  -5   4  -3  113.89   10.50
   5   4   3  114.79   12.50
  -5  -4   3   88.89    8.90
  -5   4  -3  109.79    8.50
   5   4   3  111.19    7.00
  -5  -4   3  113.79   11.00
   5   4   3  126.89   11.80
   5   4   3  129.49   12.10
  -5  -4   3  108.59   14.90
   5   4   3  111.89    9.30
   5  -4  -3  103.99   11.00
   5  -4  -3  106.09    7.10
  -5  -4   3   99.09    8.90
   6  -4   3  181.28   12.40
  -6   4   3  192.78   15.40
   6   4  -3  197.88   14.40
  -6   4   3  197.08   13.20
   6  -4   3  215.68   14.00
   6   4  -3  216.48   14.80
  -6  -4  -3  212.68   13.50
  -6   4   3  216.68   13.60
   6   4  -3  183.88    9.30
   6   4  -3  187.28    9.60
   6   4  -3  192.88   12.00
  -6  -4  -3  202.38   13.60
  -6  -4  -3  213.38   19.90
   6  -4   3  192.28   15.90
   6   4   3  198.18   15.80
  -6   4  -3  212.18   14.70
   6  -4  -3  195.08   14.60
  -6  -4   3  224.48   19.10
   6  -4  -3  203.48   11.00
   6   4   3  205.68   16.10
   6   4   3  241.18   17.10
  -6  -4   3  203.88   16.00
  -6  -4   3  184.58   13.00
   6   4   3  200.48   12.70
   6   4   3  205.58   11.30
  -6  -4   3  205.88   13.90
  -6   4  -3  178.18   13.00
   6  -4  -3  193.98   12.50
   6  -4  -3  200.08   14.70
   7   4  -3   29.10    3.60
  -7   4   3   27.20    5.00
   7  -4   3   21.60    4.70
  -7  -4  -3   27.00   13.40
   7   4  -3   29.10    3.50
  -7  -4  -3   33.80    5.30
  -7  -4  -3   26.30    6.10
  -7   4   3   19.10    6.60
   7   4  -3   23.70    7.10
   7   4  -3   21.60    4.80
   7  -4   3   30.80    5.20
   7  -4  -3   23.80    5.00
  -7  -4   3   21.20    5.40
  -7   4  -3   20.00    6.00
  -7  -4   3   20.30    8.40
   7  -4  -3   26.20    3.90
   7   4   3   19.60    4.30
  -7   4  -3   32.50    5.10
  -7  -4   3   29.20    5.30
   7   4   3   17.10    4.70
   7  -4  -3   45.30   11.60
  -8  -4  -3    9.00    5.60
   8  -4   3    3.90    4.90
   8   4  -3    6.20    2.40
   8   4  -3   -5.10    4.30
  -8   4   3    6.60    5.70
  -8  -4  -3   -1.10    4.70
   8  -4  -3    7.70    2.90
  -8  -4   3   -5.10    8.30
  -8  -4   3   -6.40    5.30
   8   4   3    4.00    4.50
   8  -4  -3    3.50    5.00
  -8   4  -3    1.70    6.10
   8   4   3   -4.70    5.20
  -8  -4   3    1.30    5.60
   8   4   3    0.90    7.80
  -9   4   3   14.90    7.70
   9  -4   3   17.20    6.80
  -9  -4  -3   14.40    7.30
   9   4  -3    8.60    6.10
  -9  -4  -3   -1.10    6.50
  -9  -4   3    6.30    7.10
   9   4   3   -1.00    6.10
   9  -4  -3   11.80    6.30
  -9   4  -3    2.00    7.00
   0   5  -3 1287.27   56.99
   0   5   3 1447.76   56.39
   0  -5  -3 1386.26   55.39
   0  -5   3 1287.57   55.59
   0   5  -3 1405.46   56.39
   0   5   3 1346.77   55.29
   0  -5  -3 1437.16   58.29
   0  -5   3 1357.16   54.89
   0   5  -3 1365.76   54.59
   0  -5   3 1371.36   54.59
   0  -5  -3 1336.97   55.69
   0  -5   3 1405.46   54.99
   0  -5  -3 1467.15   55.39
   0   5  -3 1385.66   54.39
   0  -5  -3 1364.66   55.09
   0   5   3 1310.57   54.99
   0   5   3 1441.66   55.59
   1  -5   3  962.80   39.90
   1  -5   3  977.70   39.90
  -1   5   3  943.01   40.10
  -1  -5  -3  900.91   40.10
   1   5  -3 1009.40   39.10
  -1  -5  -3  961.70   39.80
  -1  -5  -3  933.81   39.60
   1   5  -3  993.90   41.40
   1   5  -3  979.60   38.10
  -1   5   3  932.51   40.90
  -1   5   3  929.91   39.60
  -1  -5  -3  936.81   43.80
   1  -5   3  940.11   39.90
   1  -5   3  912.61   39.20
  -1   5   3  898.01   39.50
  -1   5  -3  984.90   40.40
  -1  -5   3  947.71   43.20
   1  -5  -3  983.00   39.70
  -1   5  -3  943.71   39.60
   1   5   3  922.81   39.90
  -1  -5   3  922.11   40.60
   1  -5  -3  979.60   40.60
   1  -5  -3  985.00   42.00
  -1   5  -3  954.00   39.30
  -1   5  -3  930.31   39.10
  -1  -5   3  931.51   39.30
   1   5   3  934.41   39.60
   1   5   3  860.31   41.90
   1   5   3  975.80   41.00
  -1  -5   3  962.50   38.20
  -1  -5   3  982.30   39.50
   1  -5  -3  918.91   40.40
   1  -5  -3  945.81   39.40
   1   5   3  954.20   39.40
  -2   5   3   11.50    2.70
   2  -5   3   11.90    2.80
  -2   5   3    5.60    4.60
   2   5  -3   10.70    5.00
   2   5  -3   11.30    1.70
  -2  -5  -3    6.80    5.60
   2   5  -3   11.70    2.30
   2  -5   3    9.90    2.60
  -2  -5  -3    6.30    2.50
  -2   5   3   10.20    4.40
   2  -5   3   14.70    5.80
  -2  -5  -3   12.00    5.00
  -2  -5  -3   10.50    5.40
   2  -5   3   13.10    4.90
  -2  -5  -3   15.20    2.90
  -2   5   3   13.40    2.90
   2   5  -3   12.50    5.10
  -2  -5   3   11.30    3.70
   2   5   3    6.70    4.80
   2   5   3   12.80    3.80
   2  -5  -3    9.80    4.00
  -2  -5   3    9.90    5.10
  -2   5  -3   16.80    3.00
  -2  -5   3   12.10    2.80
  -2   5  -3   12.40    4.90
  -2   5  -3    9.80    4.20
  -2  -5   3   10.60    2.70
  -2   5  -3   14.00    2.60
   2   5   3   17.70    3.00
   2   5   3    5.20    4.90
   2  -5  -3   14.40    4.90
   2   5   3   11.50    2.50
  -2  -5   3   12.80    4.90
   2  -5  -3   12.90    5.70
   3  -5   3   39.70    7.20
  -3   5   3   48.60    7.70
  -3   5   3   45.30    5.80
   3   5  -3   42.60    4.40
   3  -5   3   32.80    7.30
   3   5  -3   44.50    7.50
   3   5  -3   42.80    8.30
  -3  -5  -3   40.90    8.00
  -3   5   3   31.80    5.30
  -3  -5  -3   40.30    6.30
   3  -5   3   36.70    5.80
  -3  -5  -3   41.70   10.10
  -3  -5  -3   43.80    4.90
  -3   5   3   40.40    7.20
  -3   5  -3   32.50    4.50
   3   5   3   47.10    6.20
   3   5   3   40.40    8.70
   3  -5  -3   42.60    7.90
  -3   5  -3   52.39    7.80
  -3  -5   3   39.60    5.90
   3  -5  -3   41.40    4.80
  -3  -5   3   34.20    4.50
  -3   5  -3   34.50    7.00
   3   5   3   47.80    7.50
   3  -5  -3   39.00    7.30
  -3  -5   3   46.40    9.80
   3  -5  -3   47.60    7.20
  -3   5  -3   38.20    5.50
   3   5   3   43.80    4.10
  -3  -5   3   47.60    8.20
   3   5   3   51.79    8.60
   4  -5   3   56.09    8.80
  -4   5   3   48.80    9.70
  -4  -5  -3   63.49   13.20
   4  -5   3   64.29    9.20
  -4   5   3   62.39    6.60
   4   5  -3   60.19    8.10
  -4  -5  -3   60.99    8.70
  -4  -5  -3   57.59    6.60
   4   5  -3   59.29    5.40
   4   5  -3   59.99    4.50
  -4   5   3   57.89    8.90
  -4  -5  -3   61.09    6.30
   4   5  -3   59.79    9.50
  -4   5   3   62.49    6.30
   4  -5   3   66.29    6.40
  -4   5  -3   69.49    9.00
   4  -5  -3   52.09    6.40
  -4  -5   3   52.59    6.90
   4   5   3   58.19    4.80
   4  -5  -3   70.29    8.60
  -4   5  -3   57.19    6.50
  -4  -5   3   67.29    9.00
  -4  -5   3   55.79   11.10
   4   5   3   62.49    9.30
   4   5   3   66.39    8.20
  -4  -5   3   73.19    7.00
  -4   5  -3   67.79    6.40
   4   5   3   69.39    6.60
   4  -5  -3   57.09    9.20
  -4   5  -3   59.19    8.00
   4   5   3   66.99    9.60
  -5   5   3   99.29    9.10
  -5  -5  -3  127.59   11.80
  -5  -5  -3  114.09    9.60
   5   5  -3  120.09   12.80
  -5  -5  -3  117.89   15.10
   5   5  -3  136.49   11.60
   5  -5   3  120.99   11.80
   5  -5   3  110.29   12.20
  -5   5   3  127.99   11.60
  -5   5   3  115.69   12.60
   5   5  -3  112.29    8.70
   5  -5   3  126.59   10.60
   5   5  -3  117.29    5.90
  -5  -5  -3  119.99    9.40
   5  -5   3   98.49    8.60
  -5   5   3  108.39    9.60
   5  -5  -3  125.89   11.60
   5  -5  -3  107.19    7.40
  -5  -5   3  110.39    9.70
  -5  -5   3  114.39   11.40
  -5   5  -3  112.59   11.10
   5   5   3  107.49    8.60
   5   5   3  117.59   13.00
   5   5   3  129.09    7.70
   5  -5  -3  113.19   11.90
  -5   5  -3  131.29   11.40
  -5  -5   3  106.29    9.10
   5   5   3  127.09   11.80
   5  -5  -3  112.99    9.00
   5   5   3  130.49   12.20
  -5  -5   3  128.39   16.00
  -6  -5  -3    1.00    3.40
  -6   5   3   -0.80    3.80
  -6  -5  -3    5.60   10.00
   6   5  -3   -3.30    3.20
   6   5  -3    0.30    1.70
   6   5  -3   -0.20    1.40
   6   5  -3    3.90    6.20
  -6  -5  -3    9.00    3.90
   6  -5   3   -6.00    3.70
  -6   5   3    1.60    7.50
   6  -5   3    4.60    3.00
  -6   5   3   -6.80    4.10
  -6  -5   3   -1.00    3.80
  -6   5  -3    3.10    4.00
   6  -5  -3   -6.00    7.40
   6   5   3    5.10    6.30
   6   5   3    6.30    3.00
   6  -5  -3   -2.80    2.10
  -6   5  -3   -0.10    4.80
   6  -5  -3    1.70    9.90
   6   5   3   -3.90    3.50
  -6  -5   3    7.40    8.10
  -6  -5   3    7.00    9.30
   7   5  -3   24.90    5.30
  -7  -5  -3   12.80    5.80
   7   5  -3   13.90    8.80
  -7  -5  -3   26.20    6.70
   7  -5   3   27.00    5.00
   7   5  -3   17.70    4.30
   7  -5  -3   22.80    4.70
  -7  -5   3   24.90    6.00
  -7  -5   3   22.50    9.90
   7   5   3   26.60    7.30
   7  -5  -3   20.90    4.40
  -7   5  -3   25.60    7.70
   7   5   3   23.50    5.00
  -7  -5   3   36.40    5.70
   8  -5   3   90.39    9.00
  -8  -5  -3   84.79    7.40
  -8   5   3   90.69    8.00
   8   5  -3   78.49    9.00
   8  -5   3   79.99    8.50
  -8  -5  -3  103.69    8.20
   8   5   3   71.29   10.10
   8  -5  -3   95.59    7.40
  -8  -5   3   97.29    8.50
   8   5   3  102.99    6.90
   8   5   3   85.79    9.00
   8  -5  -3   79.69    8.10
  -8  -5   3  100.99    9.40
  -8   5  -3   94.89    7.80
  -9   5   3   45.20    9.20
  -9  -5  -3   36.20    9.00
   9   5  -3   34.30    6.70
   9  -5   3   37.10    9.90
   9  -5   3   15.60    9.40
  -9  -5  -3   54.89   11.10
   9  -5  -3   30.20    7.20
  -9  -5   3   32.10    8.00
  -9   5  -3   29.20    7.70
   0   6  -3  277.47   15.50
   0  -6   3  259.07   15.30
   0  -6   3  255.27   14.60
   0   6  -3  269.67   14.10
   0  -6   3  273.17   18.60
   0  -6   3  264.07   15.50
   0   6   3  280.27   16.80
   0  -6  -3  284.17   16.20
   0   6   3  258.27   14.70
   0  -6  -3  262.07   14.80
   0  -6  -3  285.37   18.70
   0   6  -3  273.17   16.80
   0   6   3  265.27   15.20
   0   6  -3  256.57   14.10
   0   6   3  263.17   15.90
   0  -6   3  283.37   15.30
   0  -6  -3  281.97   15.90
   0  -6  -3  269.67   15.70
   1   6  -3   -3.50    4.80
   1  -6   3    1.00    5.20
   1  -6   3   -0.80    5.20
   1  -6   3    3.60    3.10
   1   6  -3    1.90    5.20
  -1  -6  -3   -0.50    4.90
  -1  -6  -3    3.00    2.60
  -1   6   3   -5.00    4.10
   1   6  -3   -1.50    1.90
  -1  -6  -3    2.10    3.50
  -1  -6  -3    4.40    4.80
  -1  -6  -3    0.20    5.50
  -1   6   3    4.10    2.70
  -1   6   3   -5.90    4.30
   1  -6   3    3.00    2.30
  -1   6   3    3.30    3.10
   1  -6  -3    0.80    5.60
   1  -6  -3   -0.20    2.80
   1  -6  -3    1.00    2.50
  -1  -6   3   -2.80    2.40
  -1  -6   3    0.20    4.60
  -1  -6   3    3.80    4.90
   1  -6  -3    0.30    4.60
  -1  -6   3    2.20    3.10
   1   6   3    0.80    4.90
   1   6   3    1.60    5.00
   1  -6  -3   -2.20    4.80
  -1   6  -3    5.20    2.30
  -1  -6   3   -1.30    4.20
  -1   6  -3   -3.90    4.90
  -1   6  -3    1.40    4.70
   1   6   3    4.60    3.50
   1   6   3    4.30    2.50
   1   6   3    1.10    2.10
  -2  -6  -3  674.43   33.40
  -2   6   3  749.23   33.50
  -2  -6  -3  767.32   32.50
   2  -6   3  780.22   34.30
  -2  -6  -3  727.03   38.60
   2  -6   3  692.63   32.60
   2   6  -3  801.62   33.40
   2  -6   3  749.92   33.50
   2   6  -3  706.23   30.20
   2   6  -3  776.92   35.70
  -2  -6  -3  742.83   33.40
  -2   6   3  777.22   34.90
   2  -6   3  721.13   33.00
  -2   6   3  697.33   33.60
  -2   6   3  747.53   33.50
   2   6  -3  731.03   31.90
  -2  -6  -3  706.13   33.20
   2   6   3  729.73   33.80
   2  -6  -3  736.43   32.80
  -2  -6   3  726.43   30.60
   2   6   3  742.63   32.10
  -2   6  -3  715.53   32.70
   2   6   3  672.63   36.00
  -2   6  -3  758.02   33.20
   2   6   3  710.53   32.90
  -2  -6   3  689.93   32.60
   2  -6  -3  748.03   34.30
  -2   6  -3  749.82   33.90
   2   6   3  773.82   35.00
   2  -6  -3  782.52   35.20
  -2   6  -3  749.53   33.90
  -2  -6   3  690.43   34.30
   2  -6  -3  756.72   33.40
  -2  -6   3  752.62   33.10
  -2  -6   3  738.73   37.10
  -3  -6  -3  184.88   13.20
  -3  -6  -3  170.98   17.60
  -3   6   3  175.18   13.20
  -3  -6  -3  164.88   12.40
   3  -6   3  171.98   13.30
   3  -6   3  173.88   11.30
  -3  -6  -3  174.38   11.60
  -3   6   3  176.58   14.10
   3  -6   3  189.18   14.30
   3   6  -3  171.18   14.60
  -3   6   3  161.38   11.60
  -3   6   3  169.18   12.50
   3   6  -3  185.58   13.20
   3   6  -3  182.58   10.90
   3   6  -3  179.28    8.90
  -3  -6   3  183.98   16.80
  -3  -6   3  177.78    9.90
   3  -6  -3  186.48   13.70
  -3  -6   3  174.48   13.20
  -3   6  -3  166.68   11.50
  -3  -6   3  175.48   11.80
  -3  -6   3  170.48   12.70
   3   6   3  181.78   14.90
  -3   6  -3  173.98   12.90
   3   6   3  171.38   11.60
   3   6   3  172.78   14.40
   3   6   3  171.38   14.30
   3   6   3  192.28   10.50
  -3   6  -3  183.38   13.30
   3  -6  -3  170.08   11.50
  -3   6  -3  169.38   11.70
   3  -6  -3  194.08   13.90
   3  -6  -3  171.68   14.00
  -4   6   3   15.50    6.10
  -4  -6  -3   19.30    8.00
  -4  -6  -3   34.70    8.80
   4   6  -3   21.40    2.50
   4   6  -3   21.90    6.50
   4  -6   3   26.80    7.40
   4  -6   3   18.00    6.60
   4   6  -3   22.50    3.60
   4  -6   3   13.10    3.70
  -4   6   3   19.00    4.60
  -4  -6  -3   22.90    5.30
  -4  -6  -3   16.60    4.00
  -4   6   3   20.20    5.90
   4   6  -3   18.50    6.20
  -4  -6   3   19.20    4.50
   4  -6  -3   22.70    6.90
  -4   6  -3   19.30    6.50
   4  -6  -3   12.80    7.50
  -4   6  -3   16.30    4.00
   4   6   3   30.50    7.70
   4  -6  -3   17.90    6.50
  -4  -6   3   15.20    7.70
  -4   6  -3   16.30    5.90
   4   6   3   18.50    4.70
   4  -6  -3   14.20    3.70
  -4  -6   3   20.00    7.10
  -4   6  -3   28.10    4.80
  -4  -6   3   24.70    4.90
   4   6   3   20.10    6.30
   4   6   3   23.70    7.70
  -5  -6  -3   66.59    8.00
   5   6  -3   75.19    5.00
  -5   6   3   78.99   11.90
  -5  -6  -3   63.39    9.70
   5   6  -3   83.79    6.40
  -5  -6  -3   80.29   16.20
  -5   6   3   80.59    8.50
   5   6  -3  105.69   11.10
   5  -6   3   69.79    7.80
   5  -6   3   88.49    8.00
   5   6  -3   82.09   15.00
  -5   6   3   78.59    7.20
  -5   6  -3   72.29    6.00
   5  -6  -3   71.29   15.70
  -5  -6   3   81.49   16.80
   5   6   3   86.39   12.70
  -5  -6   3   82.69    7.10
  -5   6  -3   74.99   10.00
   5   6   3   76.39    6.30
   5   6   3   82.19   12.50
   5   6   3   83.69    5.70
   5   6   3   95.49    9.30
   5  -6  -3   74.89   10.60
  -5   6  -3   97.49   13.20
  -5  -6   3   81.19   11.30
  -5  -6   3   81.19    6.80
   5  -6  -3   77.49    7.30
  -5   6  -3   81.89   11.00
  -6   6   3   93.99    8.20
   6   6  -3  102.99   12.30
   6  -6   3  112.89    8.80
   6  -6   3  102.89    7.20
   6   6  -3  105.79    7.60
  -6   6   3   95.89    7.20
  -6  -6  -3  106.59    8.50
  -6  -6   3  128.39   33.20
   6   6   3   98.99    8.90
  -6  -6   3  106.89    8.30
   6  -6  -3   98.09    7.10
  -6  -6   3  101.09    7.40
  -6   6  -3  109.09   12.90
   6   6   3   89.59    6.70
   6  -6  -3  101.79    8.90
   6   6   3  106.09    6.40
  -7   6   3    5.70    5.30
  -7  -6  -3    6.30    5.00
  -7   6   3   23.50    6.10
   7  -6   3   11.00    4.80
  -7  -6  -3   10.20    5.40
   7   6  -3   11.60    5.70
   7  -6   3   25.10    6.50
  -7   6  -3    9.60    5.40
  -7  -6   3   15.00    5.20
   7   6   3   14.90    4.10
  -7  -6   3   14.00    6.00
   7  -6  -3   15.50    5.00
   7   6   3   16.80    5.40
   8  -6   3    8.60    6.50
  -8   6   3    2.50    6.60
  -8   6   3   11.00    7.40
  -8  -6  -3    4.40    6.40
   8  -6   3   -3.20    5.20
  -8  -6  -3    3.60    7.50
  -8   6  -3    4.10    7.40
   8   6   3  -11.60    6.60
  -8  -6   3    8.20    6.90
   8  -6  -3   -2.90    6.10
   8   6   3   13.70    5.20
   8   6   3   -5.30    6.60
  -8  -6   3   -7.00    7.00
  -9  -6  -3   12.60    9.50
  -9  -6  -3   -0.60    8.00
  -9   6   3    6.40    9.10
   9  -6   3    2.20    8.20
  -9  -6   3   23.80    9.90
   9   6   3   -8.00    7.60
   9   6   3   -4.40    8.20
   9  -6  -3    0.20    8.00
  -9  -6   3    3.30    8.90
   0  -7   3   56.49    8.40
   0   7   3   62.29    8.90
   0   7  -3   59.09    5.40
   0   7  -3   56.39    9.40
   0  -7  -3   59.09    9.50
   0   7  -3   56.19    5.80
   0  -7   3   50.89    6.20
   0   7   3   57.39    5.80
   0  -7  -3   50.29   10.70
   0   7   3   50.59    6.10
   0   7   3   63.59    9.60
   0  -7  -3   55.89    8.70
   0  -7   3   68.69   11.20
   0   7  -3   50.89    8.00
   0  -7  -3   56.09    6.00
   0  -7  -3   56.09    5.70
   0  -7   3   44.60    6.10
   0  -7   3   48.90    8.40
   1   7  -3   77.79    9.70
   1   7  -3   67.99    6.90
   1   7  -3   76.49    5.40
   1   7  -3   87.59   11.20
   1  -7   3   75.89    7.20
  -1  -7  -3   75.89   12.60
  -1  -7  -3   77.29    9.70
  -1  -7  -3   67.49    7.10
   1  -7   3   88.59   10.00
   1  -7   3   66.69    7.30
  -1  -7  -3   72.39    9.20
  -1   7   3   59.09    6.50
   1  -7   3   69.89   10.50
  -1   7   3   61.89    9.30
  -1  -7  -3   77.29    7.40
  -1   7   3   72.59    6.80
  -1   7   3   67.89    9.90
   1  -7  -3   69.99    9.70
   1  -7  -3   69.19    6.70
   1   7   3   76.09    7.40
  -1   7  -3   77.59    7.50
  -1  -7   3   79.29    8.30
  -1  -7   3   80.09    9.70
   1  -7  -3   77.19    7.40
  -1   7  -3   68.09   10.40
   1  -7  -3   75.79    9.50
  -1  -7   3   72.89    7.30
  -1  -7   3   71.79    6.90
  -1   7  -3   65.99    7.10
   1   7   3   60.19    7.10
   1  -7  -3   61.89   10.60
   1   7   3   81.79   10.10
  -1   7  -3   61.29    9.60
   1   7   3   79.29   10.70
  -1  -7   3   81.29   11.90
  -2  -7  -3   29.80    4.60
  -2   7   3   42.10    8.10
  -2  -7  -3   26.50    9.90
  -2   7   3   39.30    4.90
  -2   7   3   33.80    7.60
  -2  -7  -3   38.80    7.70
   2   7  -3   31.20    7.30
   2  -7   3   23.60    8.00
   2   7  -3   28.70    7.50
   2   7  -3   38.80    4.40
   2  -7   3   26.70    4.80
   2  -7   3   31.30    7.50
  -2   7   3   23.50    4.80
  -2  -7  -3   31.60    4.60
   2   7  -3   33.30    3.20
  -2  -7  -3   35.10    8.10
   2   7   3   30.10    8.40
  -2   7  -3   24.00    7.10
  -2  -7   3   26.20    4.50
   2   7   3   31.80    4.60
   2   7   3   22.30    6.90
   2   7   3   39.50    3.80
  -2  -7   3   33.90    8.50
   2  -7  -3   19.60    7.60
   2   7   3   22.20    7.50
  -2  -7   3   37.20    4.80
  -2   7  -3   32.30    8.70
  -2   7  -3   37.10    4.50
   2  -7  -3   27.30    8.60
  -2   7  -3   26.50    4.50
  -2  -7   3   28.10    6.80
   2  -7  -3   36.40    5.20
   2  -7  -3   33.50    7.70
  -2  -7   3   21.90    7.80
   3  -7   3   65.09    7.00
   3  -7   3   55.29    9.60
  -3   7   3   54.79    9.90
  -3   7   3   54.19    6.70
   3   7  -3   53.19   10.70
   3  -7   3   67.19    9.50
   3   7  -3   52.09    6.10
  -3  -7  -3   46.50    8.80
  -3  -7  -3   59.69   13.10
   3   7  -3   68.69    9.70
  -3  -7  -3   42.40    5.80
  -3  -7  -3   61.89    8.20
  -3  -7  -3   45.10    6.60
   3   7  -3   64.29    4.20
  -3   7   3   58.69    6.40
  -3   7   3   58.39    9.50
   3   7   3   45.70    7.70
  -3  -7   3   49.20    6.40
  -3   7  -3   40.60    5.90
  -3   7  -3   67.59    8.60
  -3   7  -3   57.59    9.30
  -3  -7   3   54.79    6.20
   3   7   3   49.30    9.20
   3  -7  -3   53.99    9.50
   3  -7  -3   59.49    5.80
   3   7   3   54.59    4.90
  -3  -7   3   65.59    9.60
  -3  -7   3   61.39   12.50
  -3  -7   3   60.89    6.30
   3   7   3   63.39    5.90
   3   7   3   53.29   11.60
   3  -7  -3   50.59   10.10
   3  -7  -3   49.40    8.20
  -3   7  -3   57.09    6.10
  -4   7   3   15.30    6.50
   4  -7   3   22.70    5.00
  -4  -7  -3   30.20    7.20
  -4  -7  -3   28.30    4.70
   4  -7   3   39.10   17.30
  -4   7   3   19.50    5.80
  -4   7   3    7.10    7.70
   4   7  -3   20.90    2.40
   4   7  -3   25.00    7.40
   4   7   3   25.00    8.70
  -4  -7   3    4.80    9.00
   4   7   3   20.30    3.80
   4   7   3   24.20    9.40
  -4   7  -3   10.50    8.00
  -4  -7   3   16.80    4.40
  -4   7  -3    8.70    5.90
   4  -7  -3   23.10    4.20
  -4   7  -3   21.10    4.40
   4  -7  -3   10.00    6.70
  -4   7  -3   21.80    4.70
   4   7   3   26.10    4.20
  -4  -7   3   13.70    7.60
  -5   7   3   45.60    5.70
  -5   7   3   67.39    6.00
   5  -7   3   60.89    7.10
   5   7  -3   55.99    5.60
   5   7  -3   65.59   10.40
  -5  -7  -3   76.89    8.50
   5  -7   3   61.99    5.70
  -5  -7  -3   57.49    6.70
  -5  -7   3   58.49    5.90
  -5   7  -3   50.59   10.10
   5   7   3   52.69    5.30
   5  -7  -3   58.59    5.90
   5   7   3   67.99    5.00
  -5   7  -3   51.39    5.50
   5  -7  -3   52.39    9.50
  -5   7  -3   54.99    5.70
  -5  -7   3   48.60    5.40
  -6  -7  -3    4.00    4.40
   6  -7   3    6.60    4.00
  -6   7   3    3.90    4.90
   6   7  -3    6.30   12.60
  -6   7   3    3.60    5.40
   6   7  -3    4.20    4.50
  -6  -7  -3   15.00    5.70
   6   7   3    4.60    4.80
  -6  -7   3    5.40    4.80
   6  -7  -3   10.00    4.80
   6   7   3   13.60    4.00
  -6  -7   3    8.80    5.20
   6  -7  -3    3.70    3.30
   7   7  -3   17.30    5.40
  -7   7   3   37.30    7.40
  -7  -7  -3   45.20    9.10
   7  -7   3   33.90    7.90
   7  -7   3   28.90    6.50
  -7   7   3   24.30    7.00
   7   7   3   27.30    8.20
   7   7   3   40.00    5.90
   7   7   3   25.00    5.60
   7  -7  -3   32.10    6.60
   7  -7  -3   32.40    6.20
  -7  -7   3   34.70    9.10
  -7   7  -3   14.30    6.80
  -7  -7   3   29.60    7.40
  -8  -7  -3    9.50    8.00
  -8   7   3   -4.80    8.50
  -8  -7  -3    8.70    7.20
   8  -7   3   10.40    6.80
   8  -7   3    4.10    6.10
   8   7  -3   -0.70    6.50
   8   7   3   -1.20    7.20
   8   7   3   -8.80    7.60
   8  -7  -3    1.70    7.20
  -8  -7   3    7.60    7.50
  -8  -7   3   13.70    7.90
  -8   7  -3    6.80    8.50
   0  -8   3   13.50    7.20
   0  -8   3   -3.60    3.50
   0  -8  -3   -4.40    6.80
   0   8  -3   -0.80    6.10
   0   8   3    3.70    6.10
   0   8  -3    2.90    3.00
   0  -8   3    9.60    7.00
   0   8  -3    1.90    3.30
   0  -8  -3    3.30    7.70
   0  -8   3   -0.30    6.40
   0  -8  -3    2.80    3.00
   0   8  -3   -7.20    6.10
   0   8   3   -6.60    3.70
   0  -8  -3    2.00    3.20
   0   8   3    9.20    3.40
   0   8   3    7.70    6.80
   0  -8  -3   15.30    8.00
   1   8  -3  224.08   12.50
   1  -8   3  214.78   14.10
  -1  -8  -3  205.38   14.20
   1  -8   3  206.48   15.90
  -1   8   3  218.48   14.70
   1   8  -3  239.18   16.00
   1  -8   3  219.68   16.10
   1   8  -3  220.88   13.50
  -1  -8  -3  219.38   14.10
   1  -8   3  218.78   20.00
  -1  -8  -3  227.18   16.20
  -1   8   3  231.18   13.60
   1   8  -3  199.88   17.50
   1  -8   3  203.58   14.50
  -1  -8  -3  181.48   20.50
   1   8   3  205.98   13.50
   1  -8  -3  230.78   17.00
   1   8   3  182.38   15.90
   1   8   3  221.18   13.50
  -1  -8   3  216.38   14.20
  -1  -8   3  221.18   13.80
  -1   8  -3  216.18   13.20
   1  -8  -3  201.58   13.70
   1  -8  -3  220.08   16.00
  -1   8  -3  220.88   17.10
   1  -8  -3  235.48   19.80
  -1   8  -3  228.48   15.60
   1   8   3  197.68   17.10
  -1  -8   3  237.78   14.40
   1  -8  -3  233.28   14.30
  -1   8  -3  203.98   13.00
  -1  -8   3  208.58   15.90
  -2   8   3   99.69    7.60
   2  -8   3   83.59    7.30
   2   8  -3   79.69   10.60
  -2  -8  -3  100.59   10.80
   2   8  -3   99.19    6.60
  -2   8   3  102.99    8.10
   2  -8   3   83.39   11.90
   2  -8   3  106.69   12.50
   2   8  -3  104.49    7.30
  -2  -8  -3   98.79    7.60
  -2  -8  -3   93.59    7.20
   2  -8   3   99.79    8.70
  -2   8  -3  109.29   12.50
  -2   8  -3   87.89    9.10
   2  -8  -3   91.89   12.40
   2  -8  -3   71.09   12.00
   2  -8  -3   88.49    6.90
   2   8   3  104.79    7.50
  -2   8  -3   96.99    7.60
   2   8   3   92.09   13.30
  -2   8  -3   95.99   11.90
  -2  -8   3   90.29   11.90
  -2  -8   3   91.89    9.20
  -2  -8   3   90.79    8.00
  -2  -8   3   80.49    6.80
   2   8   3   90.89   12.00
   2  -8  -3   97.99   11.70
   2   8   3  107.99    7.70
  -3  -8  -3  187.78   13.20
   3  -8   3  143.09    9.60
   3   8  -3  149.39    8.50
   3   8  -3  160.48   12.40
  -3  -8  -3  145.09    9.80
  -3   8   3  164.18   11.10
   3   8  -3  143.79    9.90
  -3   8   3  142.79   10.60
  -3  -8   3  163.98   10.80
   3  -8  -3  113.99   15.90
   3  -8  -3  134.79   12.70
  -3   8  -3  147.39   22.00
  -3   8  -3  167.08   15.60
  -3  -8   3  167.78   11.70
   3   8   3  156.88   10.10
  -3   8  -3  126.99   14.40
   3   8   3  146.49   14.80
  -3   8  -3  148.09   10.60
   3   8   3  138.79   13.20
  -4  -8  -3    8.90    4.40
   4   8  -3    1.80    8.00
  -4   8   3   10.70    4.60
   4   8  -3    2.60    3.50
  -4  -8  -3   -0.80    3.80
   4   8  -3    7.40    2.50
  -4   8   3    1.50    4.10
   4  -8   3    5.90    4.10
  -4  -8   3    3.00    4.10
   4   8   3    3.60    4.00
  -4   8  -3    4.00    4.20
  -4   8  -3   -0.90    4.60
   4   8   3   -3.60    4.30
   4  -8  -3   -1.30    5.80
   4  -8  -3    2.20    3.80
  -4  -8   3    1.20    4.30
  -5   8   3   44.50    7.10
   5   8  -3   39.80    5.90
  -5   8   3   36.40    6.10
  -5  -8  -3   41.40    7.00
   5   8  -3   40.10    3.20
   5  -8   3   47.60    5.60
   5   8   3   38.60    5.70
  -5  -8   3   55.79    6.70
  -5   8  -3   37.30    6.10
   5   8   3   34.20    6.90
   5  -8  -3   54.09    5.50
  -5  -8   3   34.50    6.10
  -5   8  -3   45.40    6.00
   5   8   3   54.59    5.50
   6  -8   3   11.40    5.10
   6  -8   3   15.60    5.30
  -6   8   3   12.00    5.80
  -6  -8  -3    7.00    5.60
   6   8  -3   11.20    5.20
  -6  -8  -3   27.70    7.20
   6   8   3   10.60    5.40
   6   8   3   10.40    5.60
   6  -8  -3    6.80    4.10
  -6  -8   3   14.30    5.80
  -6   8  -3    7.10    6.40
   6  -8  -3   15.90    5.70
  -7  -8  -3    6.50    6.80
   7   8  -3    8.50    6.30
  -7   8   3   12.00    7.90
  -7   8   3   -0.40    7.60
   7  -8   3    6.20    6.40
   7  -8   3    4.50    5.90
  -7  -8  -3    3.70    7.40
  -7   8  -3    7.70    7.20
  -7  -8   3   -0.10    6.90
   7   8   3    2.60    6.40
   7   8   3   -1.90    6.60
  -7  -8   3    9.70    7.30
   7  -8  -3   13.00    6.80
   8  -8   3    6.30   10.00
   8   8  -3   -7.80    7.70
  -8  -8  -3   -0.90    8.50
  -8   8   3   16.30   10.10
   8  -8   3   -1.50    8.40
  -8   8  -3   -4.30   11.70
  -8  -8   3    7.00    8.70
   8   8   3   -7.10    8.30
   8  -8  -3    0.10    8.50
  -8  -8   3   16.40   11.00
   0  -9   3   64.29    6.00
   0  -9   3   63.59    5.80
   0   9   3   64.19    6.70
   0   9   3   83.09    7.10
   0   9  -3   65.89    5.80
   0  -9  -3   65.69    6.30
   0  -9  -3   76.29   13.00
   0  -9   3   58.99    9.70
   0   9  -3   73.99    6.70
   0   9  -3   65.59   11.90
   0  -9  -3   59.99    5.90
   1   9  -3  243.98   18.00
  -1   9   3  251.27   14.10
   1  -9   3  221.08   14.50
  -1  -9  -3  241.58   13.70
   1  -9   3  247.48   14.70
   1   9  -3  246.18   14.30
  -1   9   3  228.68   16.90
  -1  -9  -3  216.88   17.10
   1  -9   3  246.08   18.90
  -1  -9  -3  217.48   14.70
   1   9  -3  258.97   13.60
   1   9   3  259.97   15.20
   1  -9  -3  220.38   20.60
  -1   9  -3  229.08   13.90
   1  -9  -3  235.48   14.40
   1  -9  -3  231.18   15.00
  -1  -9   3  252.27   13.90
  -1  -9   3  249.08   16.10
   1   9   3  233.78   14.50
  -1   9  -3  249.58   14.30
  -1  -9   3  236.88   14.50
   2   9  -3   75.69   11.40
  -2   9   3   82.79    7.40
   2  -9   3   69.39    7.00
  -2   9   3   83.49    7.90
   2  -9   3   80.79    6.70
   2   9  -3   80.29    6.30
   2   9  -3   77.59    6.00
  -2  -9  -3   81.59   10.40
  -2  -9  -3   84.39    6.60
  -2  -9  -3   82.99    6.70
  -2  -9   3   75.49    6.40
  -2   9  -3   93.09    7.60
   2   9   3   71.29    6.70
   2  -9  -3   66.49    6.90
  -2   9  -3   86.49    6.70
  -2  -9   3   83.29    9.20
  -2  -9   3   69.39    7.00
   2  -9  -3   62.29   14.80
   2   9   3   82.89    6.60
  -3   9   3   41.00    5.40
   3   9  -3   34.30    5.80
  -3  -9  -3   31.30    7.80
  -3  -9  -3   28.30    5.60
  -3  -9  -3   30.10    6.70
   3   9  -3   24.30    4.40
   3  -9   3   32.50    5.00
  -3   9   3   33.70    5.60
   3   9   3   25.00    5.30
  -3  -9   3   44.30    6.50
   3   9   3   25.10    5.50
  -3  -9   3   37.20    6.40
  -3   9  -3   35.40    6.50
  -3  -9   3   31.60    6.00
  -3   9  -3   28.40    5.50
   3  -9  -3   25.90    8.10
   4   9  -3   70.29    4.80
  -4   9   3   59.59    6.60
   4  -9   3   60.59    6.10
  -4   9   3   64.19    6.50
  -4  -9  -3   52.09    6.70
   4   9  -3   62.69    6.50
  -4  -9  -3   47.40    6.70
   4  -9  -3   49.30   12.80
  -4   9  -3   49.10    7.50
   4  -9  -3   62.49    7.10
  -4  -9   3   53.29    6.50
   4   9   3   64.99    6.30
  -4  -9   3   50.99    6.80
   4   9   3   47.70    7.50
  -4   9  -3   62.69    7.50
  -5   9   3   17.10    6.90
   5  -9   3   12.00    5.80
   5   9  -3    7.30    5.20
  -5  -9  -3   24.10    6.80
  -5   9   3   10.40    6.40
  -5  -9   3    3.90    5.80
  -5   9  -3    0.80    5.80
  -5   9  -3   11.30    6.50
   5   9   3   14.70    5.00
   5   9   3   -0.50    6.00
   5  -9  -3   16.20    5.40
   5  -9  -3   11.80   10.50
  -5  -9   3   17.80    6.10
   6  -9   3   22.70    6.00
  -6  -9  -3   15.60    8.00
  -6  -9  -3   21.70    6.50
  -6   9   3   26.40    7.60
   6  -9   3   25.30    7.00
  -6   9   3   14.20    7.70
   6   9  -3   28.20    6.40
   6   9   3   19.60    6.70
  -6  -9   3   32.20    8.50
  -6  -9   3   14.00    6.80
   6  -9  -3   34.80    7.50
   6   9   3   30.10    7.70
  -6   9  -3   22.30    7.00
   7  -9   3   17.30    7.20
   7   9  -3   11.30    7.70
  -7  -9  -3   13.70    8.40
   7  -9   3   28.70    8.40
  -7   9   3   22.70    9.50
  -7   9   3   26.70    9.60
   7  -9  -3   14.70    7.50
   7   9   3   19.00    8.10
  -7  -9   3   23.70    8.30
  -7  -9   3   38.40   10.40
   7   9   3   11.30    8.60
   0  10  -3    3.90    5.10
   0  10  -3   16.00    5.10
   0 -10   3   10.10    4.40
   0 -10  -3   15.10    4.50
   0 -10   3   -0.90    9.50
   0  10   3   16.30    4.90
   0  10   3    8.20    5.60
   0 -10  -3   12.50    5.30
  -1  10   3  151.08    9.70
   1 -10   3  135.39    9.40
   1  10  -3  142.99    8.90
   1  10  -3  158.08    9.60
  -1 -10  -3  160.38   10.80
   1 -10   3  155.28    9.30
  -1  10   3  163.78   11.00
  -1 -10  -3  144.19    9.90
   1  10   3  144.59   10.90
   1 -10  -3  128.79    9.60
   1  10   3  150.18   10.60
  -1 -10   3  166.88   10.30
  -1  10  -3  134.59    9.90
  -1 -10   3  156.48   13.70
  -1 -10   3  156.88   10.60
   1 -10  -3  150.18   10.00
  -1  10  -3  145.29    9.40
   2 -10   3   -0.50    4.80
  -2  10   3   -1.90    5.30
  -2 -10  -3    3.60    5.30
   2  10  -3    3.10    4.60
   2  10  -3    2.10    5.10
   2 -10   3   -1.20    5.40
  -2 -10  -3    3.40    4.90
  -2  10   3    5.30    6.10
   2  10   3    3.70    6.70
  -2 -10   3    0.40    4.90
  -2  10  -3   -3.80    5.00
  -2 -10   3    0.70    5.20
   2  10   3    9.20    5.00
   2 -10  -3    2.70    4.90
  -2  10  -3    4.20    5.40
  -2 -10   3   14.50    7.50
  -3 -10  -3   13.50    5.70
  -3  10   3   14.20    6.30
  -3 -10  -3    8.50    5.60
   3  10  -3   11.00    4.40
  -3 -10  -3    3.00   11.00
  -3  10   3    6.10    5.60
   3  10  -3    2.20    5.30
  -3 -10   3    5.20    5.10
   3  10   3    2.10    6.00
   3 -10  -3    8.70    5.80
   3  10   3    2.20    5.30
  -3  10  -3    2.60    6.00
  -3 -10   3   11.40    5.60
  -3  10  -3   13.30    6.50
  -3 -10   3   11.80    8.80
  -4  10   3   32.10    7.70
  -4 -10  -3   41.00    7.70
   4 -10   3   43.60    7.10
   4  10  -3   38.00    7.80
  -4 -10  -3   39.50    7.70
  -4  10   3   37.60    9.10
  -4  10  -3   33.30    7.00
   4  10   3   53.19    6.90
  -4 -10   3   46.00    7.70
  -4  10  -3   29.00    7.10
   4 -10  -3   30.00    7.10
   4  10   3   31.20    8.60
  -4 -10   3   48.40    9.40
  -5 -10  -3   -0.20    7.10
  -5  10   3   -2.30    7.90
   5  10  -3   -3.10    6.50
  -5 -10  -3    1.90    8.20
   5 -10   3   -1.80    6.60
  -5  10   3   -5.40    8.40
  -5  10  -3    2.20    8.50
  -5 -10   3    3.40    7.20
   5 -10  -3    3.10    6.50
  -5  10  -3   -7.40    7.10
   5  10   3    0.70    6.80
  -5 -10   3    6.90    8.20
   5  10   3   17.50    6.30
  -6 -10  -3   -2.50    8.30
   6 -10   3   -1.40    7.60
  -6  10   3   -7.30   10.10
   6  10  -3   -8.10    7.70
   6 -10   3    8.60    7.70
  -6  10   3    4.40   10.10
   6  10   3   -5.60    8.40
  -6 -10   3   19.80    9.60
  -6  10  -3   -4.10    9.40
   6 -10  -3    1.60    7.60
  -6 -10   3    9.80    8.20
   0 -11   3  132.19   10.00
   0  11  -3  116.09    9.50
   0 -11  -3  116.59    9.90
   0 -11  -3  131.79   10.30
   0  11  -3  102.99    9.80
   0  11   3  126.99   10.70
   0  11   3  119.19   10.00
   0 -11   3  136.89    8.60
   1 -11   3   22.80    6.70
   1 -11   3    7.80    5.80
  -1  11   3   -1.30    6.30
   1  11  -3   12.80    6.30
  -1  11   3   11.60    6.80
  -1 -11  -3   12.70    6.10
   1  11  -3   10.20    6.00
  -1 -11  -3    4.90    5.40
  -1  11  -3    6.70    6.60
  -1  11  -3    9.80    6.60
   1  11   3    5.60    6.90
   1 -11  -3    3.50    5.60
  -1 -11   3   -1.80    6.80
   1  11   3   -0.20    6.20
   1 -11  -3    9.70    6.60
  -1 -11   3    8.90    5.70
  -2 -11  -3    8.00    6.60
   2 -11   3   14.30    6.80
   2 -11   3   11.10    5.80
  -2  11   3   17.20    7.50
  -2  11   3    4.40    6.50
   2  11  -3    6.30    5.80
  -2 -11  -3   11.40    6.30
   2  11  -3    1.80    6.60
   2  11   3   12.00    7.00
  -2 -11   3    2.30    5.90
  -2  11  -3   10.00    7.50
   2 -11  -3   13.00    6.20
  -2 -11   3   24.40    7.30
   2  11   3   15.90    6.50
  -2  11  -3    6.60    6.20
   3 -11   3   20.30    7.30
   3  11  -3   12.70    6.70
  -3  11   3   12.30    8.30
  -3 -11  -3   10.10    7.90
  -3 -11  -3   10.10    6.60
  -3  11   3    7.50    7.90
  -3 -11   3   11.60    6.70
   3 -11  -3   13.30    6.60
  -3  11  -3    3.40    7.60
   3  11   3   19.50    7.00
   3  11   3   18.20    7.40
  -3  11  -3   12.90    8.00
  -3 -11   3   13.90    7.20
  -4  11   3   50.19   11.10
  -4 -11  -3   45.60    9.70
   4 -11   3   55.59    8.70
  -4 -11  -3   45.50    9.60
  -4  11   3   61.09   11.40
   4  11   3   65.19    9.20
  -4 -11   3   40.70    9.90
  -4 -11   3   55.49    9.50
   4 -11  -3   29.50    7.50
  -4  11  -3   32.30    8.80
  -5 -11  -3    3.20    8.40
  -5  11  -3    1.70   15.80
   0  12  -3   15.40    8.10
   0 -12  -3   -5.20    6.80
   0  12   3    1.00    7.80
   0 -12   3   -4.80    7.20
   0 -12  -3    4.10    7.60
   0  12   3   -1.70    8.30
   0 -12   3   10.40    7.50
   0  12  -3    1.60    8.10
   1  12  -3   33.30    8.20
   1  12  -3   37.80    8.00
  -1 -12  -3   48.90   11.10
  -1 -12  -3   49.80    9.50
  -1  12   3   26.60    9.30
   1 -12   3   35.70    7.70
  -1  12   3   49.60   11.30
  -1  12  -3   45.70   10.40
   1 -12  -3   49.10    9.40
   1 -12  -3   32.20    7.50
   1  12   3   41.90   11.20
  -1 -12   3   62.79    9.80
   1  12   3   27.10    8.70
  -1  12  -3   24.10    8.40
  -1 -12   3   45.70    9.20
  -2 -12  -3   -6.70    7.60
   2  12  -3   -0.40    8.30
   2  12  -3   21.00    8.20
   2 -12   3    2.30    7.80
  -2 -12  -3    4.70    8.40
  -2  12   3   -8.00    9.10
   2 -12   3   -9.90    7.30
  -2  12   3   10.40    9.30
  -2  12  -3   -4.00    8.60
  -2 -12   3    5.20    7.60
  -2 -12   3    4.00    9.00
   2  12   3    2.90    8.20
   2 -12  -3    5.80    8.80
   2  12   3    0.40    8.60
  -2  12  -3    2.00    8.70
   0   0  -4  987.70   39.20
   0   0   4 1036.50   39.40
   1   0   4 2579.54   96.09
   1   0   4 2733.43  100.49
  -1   0  -4 2747.72   95.79
  -1   0   4 2328.87   95.79
   1   0   4 2630.04   95.89
  -1   0  -4 2699.03   95.99
   1   0  -4 2448.75   95.79
  -1   0  -4 2595.34   97.89
  -2   0   4  224.38    9.90
   2   0  -4  205.58    9.50
  -2   0   4  215.08    9.70
   2   0   4  194.18   11.70
   2   0   4  213.08   10.80
  -2   0   4  205.08    9.00
  -2   0  -4  208.18    9.20
   2   0  -4  213.08    9.10
   2   0  -4  219.38    9.20
  -2   0  -4  218.18   10.60
   2   0   4  205.28   10.20
  -2   0  -4  201.88   12.10
  -2   0  -4  208.58   10.30
  -2   0   4  205.58    9.70
   3   0   4  102.99    8.00
  -3   0  -4  102.09    9.30
   3   0   4   93.49    6.40
   3   0   4  102.29    8.10
   3   0  -4   96.39    5.70
   3   0  -4   98.89    6.20
   3   0  -4   94.29    6.50
  -3   0   4  101.79    6.00
   3   0  -4   97.59    5.90
  -3   0   4  101.29    7.00
  -3   0  -4   94.69    7.30
  -3   0   4  100.69    5.90
  -3   0  -4   95.19    7.20
  -3   0  -4   96.09    6.80
   4   0  -4 1612.64   60.59
   4   0  -4 1624.84   60.19
   4   0   4 1542.95   62.29
   4   0   4 1547.15   61.49
  -4   0   4 1584.64   61.29
  -4   0   4 1470.25   59.69
   4   0   4 1461.45   63.49
  -4   0  -4 1699.83   62.09
  -4   0   4 1537.65   59.89
   4   0  -4 1497.55   59.69
  -4   0   4 1661.63   61.19
  -4   0  -4 1517.15   69.09
  -4   0  -4 1603.34   62.09
   4   0  -4 1597.94   60.09
  -4   0  -4 1435.46   60.39
   5   0  -4  113.59    7.20
  -5   0  -4  109.09    9.90
   5   0   4  100.79   10.30
   5   0  -4  114.19    8.40
  -5   0   4  112.59    9.80
  -5   0  -4  112.69   11.40
   5   0   4  110.69   10.30
  -5   0  -4  108.09    7.20
  -5   0   4  100.39    8.20
  -5   0   4  102.99    9.00
   5   0  -4  108.79    7.00
   5   0  -4  109.39    9.00
   5   0   4  112.69    9.40
  -5   0   4  103.59    7.20
  -5   0  -4  108.09    9.20
   5   0   4  103.49    8.50
  -6   0  -4   60.59   11.90
   6   0   4   64.29    8.70
   6   0  -4   63.69    5.20
  -6   0  -4   39.30    9.30
   6   0   4   65.49    7.60
  -6   0  -4   45.80    6.40
  -6   0   4   60.29    6.30
  -6   0   4   64.99    9.00
   6   0  -4   58.29    8.30
   6   0  -4   72.09    5.40
   6   0   4   61.59    6.20
  -6   0  -4   52.29    5.00
  -6   0   4   52.49    7.20
   6   0  -4   54.69    7.30
  -6   0   4   46.20    5.90
  -7   0  -4   30.50    5.40
   7   0  -4   43.80    4.70
   7   0  -4   31.30    4.20
   7   0   4   30.30   10.00
   7   0  -4   29.60    8.20
  -7   0   4   48.40    5.40
  -7   0   4   35.60    9.20
  -7   0   4   41.80    7.60
  -7   0  -4   41.30   10.10
   7   0   4   39.70    9.10
   7   0  -4   48.70    7.20
   7   0   4   46.90    5.20
  -7   0  -4   49.50    4.90
   7   0   4   32.90    4.70
  -8   0  -4   62.09   12.30
  -8   0   4   39.30    6.60
   8   0  -4   49.50    5.30
   8   0   4   44.50    5.30
  -8   0   4   47.70    7.80
   8   0   4   43.60    7.00
   8   0  -4   45.70   10.10
   8   0   4   52.19   11.30
   8   0  -4   32.90    4.60
  -8   0   4   45.90    6.90
   8   0  -4   54.49    7.60
  -8   0  -4   42.00    6.20
  -8   0  -4   40.60    6.00
  -9   0   4    6.00    6.80
  -9   0   4   -6.80    5.70
   9   0   4   -0.40    6.00
   9   0  -4   -1.40    3.30
  -9   0  -4    4.40    6.80
  -9   0  -4    0.50    5.20
 -10   0  -4    3.70    8.40
  10   0  -4  -10.40    6.60
 -10   0  -4   -9.70    6.90
  10   0   4   -7.20    8.10
  10   0   4  -11.50    7.80
 -10   0   4   -1.70    7.60
 -10   0   4    4.10    9.10
   0   1   4 5546.74  220.78
   0  -1  -4 6432.16  220.28
   1   1  -4 4971.50  182.88
  -1  -1  -4 4805.82  181.98
   1  -1   4 4926.71  181.68
   1  -1   4 4578.94  184.08
   1  -1   4 5298.37  182.08
  -1  -1  -4 5231.98  184.08
   1   1   4 4660.63  181.88
   1   1   4 4734.03  183.78
  -1  -1   4 4840.72  183.98
   1   1   4 5130.09  182.28
   1  -1  -4 5292.97  182.48
  -2   1   4 3492.45  134.29
  -2   1   4 3514.15  134.89
   2   1  -4 3686.43  133.49
   2  -1   4 3701.83  134.89
  -2  -1  -4 3880.81  134.99
  -2   1   4 3722.13  134.29
   2   1  -4 3462.45  133.29
   2  -1   4 3586.34  136.89
  -2  -1  -4 3610.34  137.09
  -2  -1  -4 3470.25  135.09
   2  -1   4 3667.83  135.19
  -2  -1  -4 3532.85  134.09
   2  -1  -4 3786.02  134.99
  -2  -1   4 3456.85  134.89
   2  -1  -4 3551.04  133.79
   2   1   4 3875.11  135.59
  -2   1  -4 3512.35  134.89
  -2  -1   4 3496.15  133.79
   2   1   4 3577.14  137.49
   2  -1  -4 3786.02  134.09
   2   1   4 3567.44  134.89
   2   1   4 3631.64  134.19
  -2  -1   4 3671.43  136.09
  -2   1  -4 3683.73  137.09
  -2   1  -4 3978.30  134.89
  -2  -1   4 3540.85  134.09
   3   1  -4  508.85   22.80
  -3  -1  -4  484.45   21.30
   3   1  -4  500.35   20.70
  -3  -1  -4  505.35   22.30
  -3  -1  -4  496.35   22.40
  -3   1   4  513.85   21.60
   3   1  -4  512.45   19.90
   3  -1   4  500.35   22.00
  -3  -1  -4  503.35   24.50
   3  -1   4  513.15   23.80
   3   1  -4  510.25   21.10
  -3   1   4  496.85   21.60
  -3   1   4  522.35   21.80
  -3  -1   4  533.75   21.70
  -3  -1   4  462.85   22.10
   3  -1  -4  521.25   21.80
  -3  -1   4  507.95   21.50
   3  -1  -4  490.65   20.90
   3   1   4  496.95   21.40
  -3   1  -4  500.35   22.10
   3   1   4  480.85   24.20
   3   1   4  551.24   23.30
   3   1   4  500.15   22.00
  -3   1  -4  480.55   22.00
  -3  -1   4  508.15   23.50
  -3   1  -4  513.45   24.20
   3  -1  -4  509.45   21.40
  -4   1   4  293.47   20.70
   4  -1   4  317.47   16.40
   4   1  -4  346.37   14.60
  -4  -1  -4  330.47   17.00
   4  -1   4  354.26   17.90
   4   1  -4  335.97   16.10
  -4   1   4  336.17   16.30
   4   1  -4  313.77   15.00
  -4  -1  -4  341.47   17.20
  -4  -1  -4  333.07   15.90
   4  -1   4  337.47   18.10
   4   1  -4  353.06   16.20
  -4  -1  -4  332.37   19.50
  -4   1   4  328.37   15.80
   4  -1   4  333.27   17.60
   4   1   4  355.76   18.00
  -4   1  -4  313.27   16.60
  -4  -1   4  352.36   16.60
  -4  -1   4  337.97   16.10
   4  -1  -4  326.67   15.30
   4  -1  -4  330.07   16.20
   4   1   4  320.67   18.50
  -4  -1   4  310.37   17.60
   4  -1  -4  338.87   16.40
  -4  -1   4  352.16   17.00
   4  -1  -4  304.97   14.60
   4   1   4  329.67   16.50
  -4   1  -4  344.27   17.40
  -4   1  -4  337.87   21.20
  -5  -1  -4  111.49    9.90
   5  -1   4  102.39   10.20
   5   1  -4   92.99    7.10
   5   1  -4  105.49    7.30
  -5  -1  -4   98.59    8.70
  -5   1   4  112.69   10.40
  -5   1   4  108.19    7.20
   5   1  -4  108.19    8.90
  -5  -1  -4  107.99    7.40
   5   1  -4  105.89    6.70
  -5   1   4   99.89    7.50
   5  -1   4  107.29    8.90
   5  -1   4   96.49    8.20
  -5  -1  -4  108.99   12.40
   5  -1   4  106.09    9.80
   5   1   4   98.69    8.90
   5  -1  -4   88.89    8.90
  -5   1  -4  100.69    9.80
  -5   1  -4  103.49   11.70
  -5  -1   4  102.09    9.20
  -5  -1   4   99.79    9.40
   5  -1  -4  107.19    7.10
  -5  -1   4  102.99    7.70
   5  -1  -4  104.19    9.10
  -5  -1   4  112.69    9.50
  -5   1  -4  107.09    9.10
   5   1   4   99.69    8.30
   5   1   4  106.79   10.20
   5  -1  -4   90.79   10.70
  -6  -1  -4  166.78   10.40
  -6  -1  -4  184.28   15.90
  -6   1   4  141.69   10.30
   6  -1   4  168.08   11.30
   6   1  -4  157.18   10.00
   6  -1   4  178.58   13.70
  -6  -1  -4  152.28   11.60
  -6   1   4  153.78   13.40
   6  -1   4  175.38   12.50
   6  -1   4  171.28   13.40
   6   1  -4  179.28   10.20
   6   1  -4  158.08   12.00
  -6  -1  -4  166.38   13.00
   6   1  -4  156.88    9.40
   6  -1  -4  170.78   11.90
  -6   1  -4  164.48    9.90
   6   1   4  153.78   13.70
  -6  -1   4  163.08   11.70
   6   1   4  158.18   10.90
  -6  -1   4  162.28   10.90
  -6   1  -4  153.38   11.40
   6  -1  -4  159.08   10.00
  -6  -1   4  163.08   13.60
  -6   1  -4  166.48   14.50
  -6  -1   4  169.08   12.60
   6  -1  -4  161.68   12.20
   6   1   4  175.68   12.60
  -6   1  -4  156.68   12.90
  -7  -1  -4  127.59   13.90
   7  -1   4   97.19   10.70
   7   1  -4  105.79    7.20
   7  -1   4  111.59    9.30
   7   1  -4   96.69    8.30
  -7   1   4   96.69   13.20
  -7  -1  -4   80.59   10.10
  -7  -1  -4   98.49    7.90
   7  -1   4   98.39    7.20
   7   1  -4  102.09   10.50
  -7   1   4  103.89    8.30
  -7   1   4   99.69    7.60
   7   1  -4   91.99    7.10
   7   1   4  103.09    8.70
  -7   1  -4  104.89    8.10
   7   1   4   87.89    7.10
   7  -1  -4  100.69   11.00
  -7  -1   4  121.19   14.30
  -7   1  -4  105.19   13.60
   7  -1  -4  111.89   10.10
  -7  -1   4   92.59    7.90
   7  -1  -4  109.49    6.80
  -7   1  -4   81.09    8.40
  -7  -1   4  100.59    8.00
  -7  -1   4  100.89   11.00
   7   1   4   85.59   10.80
   7  -1  -4   91.09    6.70
   8   1  -4   47.70    5.60
  -8  -1  -4   49.30    6.10
  -8  -1  -4   57.59    5.90
   8  -1   4   51.39    7.10
  -8   1   4   65.29    7.00
   8   1  -4   64.89   10.70
   8   1  -4   58.29    7.00
  -8  -1  -4   59.09   14.00
  -8   1   4   54.59    6.30
   8   1  -4   42.50    5.60
  -8   1  -4   43.20   11.50
  -8  -1   4   39.20    6.10
   8  -1  -4   40.10   10.50
   8  -1  -4   39.10    5.70
  -8   1  -4   40.90    5.90
   8   1   4   43.50    5.60
   8   1   4   59.19    8.10
  -8  -1   4   48.40    6.70
  -8   1  -4   45.60    6.10
   8  -1  -4   48.40    8.00
   8  -1  -4   43.10    4.70
  -8  -1   4   55.99    9.20
   8   1   4   48.60   10.80
  -9  -1  -4    6.80    5.50
  -9   1   4   21.50    6.10
   9   1  -4   14.10    3.90
  -9  -1  -4   21.10    6.30
   9   1  -4    3.70    5.00
   9  -1   4   17.40    5.50
  -9   1   4   -0.70    6.40
  -9  -1   4    4.00    5.80
   9  -1  -4   34.00   12.70
  -9   1  -4   17.00    6.90
   9   1   4   13.00    6.10
  -9  -1   4   14.30    6.20
   9  -1  -4   14.20    3.60
   9  -1  -4    9.60    5.30
  -9   1  -4   10.50    5.60
 -10   1   4   -8.00    7.50
 -10   1   4    8.50    9.00
 -10  -1  -4   -4.30    7.10
 -10  -1  -4   -3.10    9.20
  10  -1   4   -6.20    8.00
 -10  -1   4    4.60    8.10
 -10   1  -4  -11.20    7.10
  10  -1  -4  -10.40    6.80
 -10   1  -4    5.60    8.40
  10   1   4   -5.60    7.30
  10   1   4   -9.80    8.00
 -10  -1   4   -4.40    7.60
   0   2  -4 1439.86   52.39
   0   2   4 1463.75   53.29
   0  -2  -4 1309.87   53.39
   0  -2  -4 1478.05   53.09
   0  -2  -4 1391.16   53.99
   0   2   4 1471.65   57.59
   0   2   4 1403.46   53.19
   0  -2   4 1320.17   52.59
   0   2   4 1386.86   53.49
   0  -2  -4 1438.96   54.89
   0  -2   4 1370.76   52.69
   0   2   4 1379.46   53.89
   0   2  -4 1353.66   52.29
   0  -2   4 1348.57   52.99
   0   2  -4 1452.65   53.69
   1  -2   4 7539.55  267.07
  -1  -2  -4 7101.29  269.37
   1  -2   4 7699.63  267.77
   1  -2   4 7306.97  266.67
  -1   2   4 6984.60  267.77
   1   2  -4 7346.37  268.07
  -1  -2  -4 7892.41  267.87
  -1   2   4 7813.02  266.97
  -1  -2  -4 6959.10  267.07
  -1  -2   4 6682.53  267.77
  -1  -2   4 7316.67  266.37
   1   2   4 7640.54  267.47
   1   2   4 6751.72  269.57
   1   2   4 6862.91  267.37
   1  -2  -4 7281.97  267.87
   1   2   4 7203.98  267.07
   2  -2   4 3387.06  136.79
   2   2  -4 3515.65  135.69
  -2  -2  -4 3228.88  136.49
  -2   2   4 3692.33  137.69
   2  -2   4 3865.81  139.59
  -2  -2  -4 3547.85  137.39
  -2  -2  -4 3817.72  140.19
   2  -2   4 4047.70  138.39
  -2  -2  -4 3749.22  137.19
  -2   2   4 3812.72  136.79
   2   2  -4 4056.99  138.99
   2  -2   4 3608.74  137.29
   2   2  -4 3619.24  135.79
  -2   2   4 3590.74  136.79
   2  -2  -4 3790.82  137.79
   2  -2  -4 3804.72  136.59
   2  -2  -4 3638.44  136.29
   2   2   4 3670.13  136.99
  -2   2  -4 3774.92  136.99
  -2   2  -4 3733.13  137.19
  -2   2  -4 3519.05  136.09
   2   2   4 3583.44  137.29
  -2  -2   4 3742.23  138.79
  -2  -2   4 3633.54  136.19
   2   2   4 3553.14  137.09
  -2  -2   4 3656.53  136.49
   2   2   4 3881.11  137.79
   2   2   4 3617.14  140.29
  -2  -2   4 3618.54  138.29
   3   2  -4 1636.64   64.49
  -3   2   4 1689.93   65.79
  -3  -2  -4 1665.13   67.19
  -3  -2  -4 1723.13   69.09
   3  -2   4 1640.64   69.89
   3  -2   4 1638.64   65.79
   3   2  -4 1567.74   71.19
  -3   2   4 1759.22   66.39
  -3  -2  -4 1699.73   66.59
   3   2  -4 1787.32   65.09
   3  -2   4 1673.23   66.89
   3  -2   4 1749.62   68.29
  -3  -2  -4 1626.84   65.59
  -3   2   4 1858.81   65.99
  -3   2  -4 1742.53   66.09
  -3   2  -4 1629.34   66.29
  -3  -2   4 1674.53   65.59
   3   2   4 1758.52   69.99
  -3  -2   4 1751.62   67.49
   3  -2  -4 1752.52   65.19
   3  -2  -4 1832.42   66.59
   3   2   4 1629.74   65.99
  -3  -2   4 1698.33   67.79
  -3  -2   4 1789.52   65.49
   3  -2  -4 1808.92   65.59
  -3   2  -4 1745.83   64.99
   3  -2  -4 1500.05   63.19
   3   2   4 1781.72   66.09
   3   2   4 1532.95   70.09
   4  -2   4  154.18    9.50
  -4   2   4  139.99    9.00
   4  -2   4  156.78   10.70
  -4  -2  -4  151.28   10.50
  -4   2   4  148.59   10.30
  -4  -2  -4  133.09    9.40
  -4   2   4  135.99    9.10
   4  -2   4  151.18   11.40
   4   2  -4  144.79    6.90
   4  -2   4  153.18   11.10
   4   2  -4  158.28    8.30
  -4  -2  -4  162.38   13.50
   4   2  -4  148.09    9.70
  -4  -2  -4  140.79    8.70
   4   2   4  157.98   12.20
   4  -2  -4  146.69    8.50
  -4  -2   4  153.48   10.90
  -4  -2   4  148.39   10.40
   4   2   4  139.59    9.20
   4  -2  -4  142.89    7.60
   4   2   4  145.49   11.60
   4   2   4  154.18   10.70
   4  -2  -4  144.69   10.40
  -4  -2   4  144.09    8.90
   4  -2  -4  125.19   11.20
  -4   2  -4  148.89    9.50
  -4   2  -4  153.68   10.60
  -4  -2   4  144.09   12.50
   5  -2   4   31.60    7.40
  -5   2   4   27.40    4.80
  -5  -2  -4   39.10    4.10
   5  -2   4   25.70    7.10
   5   2  -4   31.10    3.90
   5   2  -4   28.90    3.40
   5  -2   4   37.10    5.20
   5  -2   4   31.30    4.90
  -5   2   4   24.90    6.90
  -5  -2  -4   33.70    7.20
  -5  -2  -4   33.00    9.20
  -5  -2  -4   29.10    4.90
  -5   2   4   38.60    3.80
   5   2  -4   25.00    3.50
   5   2  -4   30.50    6.60
   5   2   4   27.20    7.50
   5  -2  -4   31.60    6.90
  -5  -2   4   28.20    7.80
  -5  -2   4   21.50    3.90
  -5  -2   4   32.40    6.90
   5  -2  -4   29.60    3.80
   5   2   4   37.80    6.20
  -5  -2   4   22.10    4.60
   5   2   4   32.10    4.80
   5  -2  -4   34.40    7.00
   5  -2  -4   34.40    5.10
  -5   2  -4   21.00    6.20
   6  -2   4  297.67   18.60
  -6  -2  -4  285.87   17.60
  -6  -2  -4  294.27   16.00
  -6  -2  -4  305.97   21.10
  -6   2   4  295.67   18.60
   6  -2   4  274.27   16.40
   6   2  -4  276.47   13.80
   6  -2   4  294.77   18.30
   6   2  -4  292.27   14.90
   6   2  -4  285.67   16.20
   6  -2   4  317.67   18.00
  -6   2   4  275.37   16.30
   6   2  -4  289.97   16.70
  -6   2   4  292.87   16.80
  -6  -2  -4  296.87   17.20
  -6  -2   4  311.27   18.10
  -6  -2   4  286.77   16.70
   6  -2  -4  298.97   14.20
  -6   2  -4  268.67   16.60
  -6   2  -4  283.27   17.70
  -6  -2   4  296.77   18.80
  -6  -2   4  301.27   18.30
   6  -2  -4  292.97   16.90
   6  -2  -4  314.67   17.60
   6   2   4  283.17   18.50
   6  -2  -4  285.57   15.60
   6   2   4  273.37   16.20
   7  -2   4  119.19   11.10
   7   2  -4  105.49   11.10
   7   2  -4  113.19    8.20
   7  -2   4  113.39    8.80
  -7  -2  -4  110.39    7.80
   7   2  -4  107.39    7.70
  -7  -2  -4  120.19    9.30
   7   2  -4  113.69    8.00
  -7   2   4   98.29    8.50
  -7  -2  -4  114.29   13.40
   7  -2   4   98.69   12.20
  -7   2   4  130.29   15.20
   7  -2  -4  106.09    7.90
  -7  -2   4  105.59    8.40
   7   2   4  113.99   11.50
  -7  -2   4  114.69   14.50
  -7  -2   4   97.79   12.30
   7  -2  -4  115.79   11.20
   7   2   4   86.69    9.70
  -7   2  -4  100.99    9.30
  -7  -2   4  114.89    9.20
   7  -2  -4  122.39   11.50
   8   2  -4  154.68   13.30
   8   2  -4  125.39    9.90
   8   2  -4  122.79    8.80
  -8  -2  -4  105.59    8.70
   8  -2   4  144.09    8.90
  -8   2   4  116.09    8.50
  -8  -2  -4  135.39   27.50
  -8  -2  -4  126.09    9.70
   8  -2   4  130.39   11.10
   8  -2  -4  131.39   15.30
  -8  -2   4  149.49    9.30
   8  -2  -4  115.89    7.50
   8   2   4  140.69   10.30
   8   2   4  135.79    9.60
   8  -2  -4  111.39    8.50
  -8  -2   4  126.69   13.00
   8   2   4  145.29   13.10
  -8  -2   4  129.49    9.10
  -8   2  -4  132.89    8.40
  -8   2  -4  123.89    8.60
   8  -2  -4  154.08   13.20
   9  -2   4   61.89    9.50
   9  -2   4   77.29    7.60
  -9   2   4   92.59    8.50
  -9  -2  -4   85.99    8.00
  -9   2   4   57.69    8.10
  -9  -2  -4   56.49    8.10
  -9  -2   4   84.19    9.80
  -9   2  -4   69.89    8.10
   9  -2  -4   81.79    7.70
   9   2   4   73.49    8.60
  -9  -2   4   79.29    8.10
  -9   2  -4   56.69    8.20
   9   2   4   73.59    8.60
 -10  -2  -4   14.60    7.70
  10   2  -4   23.50    6.80
 -10   2   4   43.80    9.90
  10  -2   4   30.40    8.20
 -10   2   4    2.10    7.80
 -10   2  -4   23.60    7.40
 -10   2  -4   42.40   10.10
 -10  -2   4   20.70    8.70
  10   2   4   20.60    7.80
  10   2   4   23.40    8.10
  10  -2  -4   18.70    7.20
   0   3   4  116.69    7.30
   0   3   4  113.79    8.10
   0   3   4  113.49    7.60
   0  -3   4  126.09    7.70
   0  -3  -4  123.99    8.20
   0  -3  -4  127.09    8.00
   0  -3  -4  116.79    7.50
   0   3  -4  131.19    8.30
   0  -3   4  129.79    7.50
   0  -3  -4  118.89    7.10
   0   3  -4  124.79    7.20
   0   3  -4  112.29    6.80
   0   3   4  128.29    8.20
   0  -3   4  113.19    6.90
   0   3   4  117.79    7.80
   0  -3  -4  120.99    9.50
   0  -3   4  125.99    7.60
   0   3  -4  121.59    6.80
  -1   3   4  666.63   28.50
  -1   3   4  678.93   29.40
   1   3  -4  649.83   27.00
   1   3  -4  687.03   27.60
  -1  -3  -4  688.33   28.90
  -1  -3  -4  675.13   28.80
  -1   3   4  657.63   29.00
   1   3  -4  695.03   29.90
  -1  -3  -4  691.13   31.70
   1  -3   4  655.03   28.40
   1  -3   4  685.33   28.30
  -1   3   4  633.44   29.10
   1   3  -4  729.93   28.00
   1  -3   4  691.13   28.70
  -1  -3  -4  707.43   28.90
  -1   3   4  722.43   28.70
   1  -3   4  714.03   29.20
  -1  -3  -4  749.33   29.00
   1  -3  -4  721.73   28.40
  -1  -3   4  709.23   28.10
   1   3   4  734.63   29.30
   1  -3  -4  695.33   29.50
   1   3   4  736.73   29.00
  -1  -3   4  690.93   27.20
  -1   3  -4  723.03   28.40
   1   3   4  679.03   31.10
  -1  -3   4  672.53   28.00
  -1   3  -4  692.93   28.70
   1  -3  -4  736.63   28.70
   1  -3  -4  685.83   29.50
  -1  -3   4  659.13   29.50
   1   3   4  738.43   29.10
   1   3   4  717.93   29.20
  -1   3  -4  683.73   28.90
  -1   3  -4  707.73   28.30
   2   3  -4  451.35   19.40
   2  -3   4  441.26   19.50
  -2  -3  -4  493.65   24.10
  -2   3   4  489.75   21.50
  -2   3   4  439.36   20.80
  -2  -3  -4  483.75   20.90
   2  -3   4  438.76   19.90
   2  -3   4  468.05   20.70
  -2   3   4  459.95   20.10
  -2   3   4  459.75   20.40
  -2  -3  -4  456.75   20.50
   2   3  -4  439.06   21.60
   2  -3   4  440.96   21.10
   2   3  -4  454.25   19.00
  -2  -3  -4  438.56   20.20
  -2  -3   4  422.96   21.10
   2  -3  -4  449.76   21.30
   2   3   4  460.65   21.20
   2   3   4  431.36   20.00
  -2  -3   4  469.95   22.40
   2   3   4  484.75   20.60
  -2  -3   4  412.66   17.10
  -2   3  -4  468.95   20.30
   2   3   4  432.56   23.10
  -2  -3   4  438.86   19.70
  -2   3  -4  456.75   20.10
   2  -3  -4  422.36   19.50
   2  -3  -4  449.06   19.60
   2  -3  -4  473.85   20.20
  -2   3  -4  445.26   19.90
   2   3   4  448.66   20.90
  -2  -3   4  459.55   19.90
  -3  -3  -4  116.19    7.50
   3   3  -4  102.69    6.60
   3   3  -4  113.89    7.90
  -3  -3  -4  117.99   11.10
  -3  -3  -4  103.29    7.90
  -3  -3  -4  112.29    8.60
  -3   3   4  112.09    8.10
  -3   3   4  112.59    7.50
   3  -3   4  115.29    9.40
   3  -3   4  115.09    8.90
   3   3  -4  114.19    9.90
   3  -3   4  110.29    8.90
   3  -3   4  104.19    7.40
  -3   3   4  112.09    8.90
  -3   3  -4  117.09    8.00
  -3  -3   4  110.59    8.50
   3  -3  -4  117.09    9.20
   3   3   4  111.09    7.10
  -3   3  -4  107.19    8.90
   3  -3  -4  114.09    7.20
  -3  -3   4  111.59    7.10
   3   3   4  115.99    9.40
  -3  -3   4  115.19    8.70
   3  -3  -4  113.39    8.70
  -3  -3   4  111.49   10.40
   3   3   4  113.19   10.30
   3  -3  -4  110.79    7.10
   3   3   4  125.99    9.60
   3   3   4  111.59    7.70
  -4  -3  -4  670.93   29.70
  -4  -3  -4  690.33   33.30
   4  -3   4  635.84   30.70
   4   3  -4  654.93   30.50
   4  -3   4  644.14   29.10
   4   3  -4  687.23   28.60
   4  -3   4  645.04   30.50
  -4   3   4  624.64   28.90
   4  -3   4  666.63   30.10
  -4   3   4  657.13   29.70
   4   3  -4  702.33   31.90
  -4  -3  -4  661.23   29.80
   4   3  -4  691.23   27.80
  -4  -3  -4  660.33   29.10
  -4   3   4  679.33   29.50
   4   3   4  628.34   32.90
  -4  -3   4  626.54   30.70
   4   3   4  677.93   28.50
  -4   3  -4  633.74   29.40
  -4  -3   4  650.73   28.90
   4  -3  -4  692.63   30.30
   4  -3  -4  570.14   26.60
  -4  -3   4  692.73   29.30
  -4  -3   4  590.34   34.00
   4   3   4  648.04   29.20
   4   3   4  676.03   30.70
  -4   3  -4  684.53   28.70
   4  -3  -4  636.24   28.10
  -4   3  -4  668.13   29.60
   4   3   4  660.23   29.90
   4  -3  -4  667.33   29.10
   5  -3   4   16.70    3.60
   5  -3   4   17.70    6.20
   5   3  -4   20.10    5.80
  -5   3   4   28.00    5.00
   5   3  -4   14.40    2.60
  -5   3   4   14.80    6.30
  -5  -3  -4   12.90    6.70
   5   3  -4   15.60    3.60
   5   3  -4   14.50    2.70
  -5  -3  -4   21.60    3.90
  -5   3   4   21.80    4.10
   5   3  -4   15.50    2.50
   5  -3   4   20.80    3.70
  -5  -3  -4   16.50    3.20
  -5  -3  -4   21.70    6.20
   5  -3   4   12.10    7.00
   5  -3  -4    8.50    5.40
   5   3   4   18.80    6.30
   5  -3  -4   18.20    3.60
   5   3   4   20.20    6.30
  -5   3  -4   26.20    7.10
   5  -3  -4   18.20    6.20
  -5   3  -4   14.30    3.60
  -5  -3   4   22.70    6.30
  -5  -3   4   14.20    6.50
  -5  -3   4   19.70    4.50
   5   3   4   10.20    6.60
   6  -3   4  409.66   21.90
  -6   3   4  430.96   23.10
  -6  -3  -4  354.06   22.10
   6  -3   4  407.36   23.50
  -6  -3  -4  439.76   22.00
   6   3  -4  417.16   22.40
  -6   3   4  406.26   21.50
   6  -3   4  415.16   23.40
   6  -3   4  448.56   23.80
  -6  -3  -4  432.86   27.70
   6   3  -4  410.46   17.40
   6   3  -4  416.86   20.10
  -6  -3  -4  405.76   22.20
   6  -3  -4  426.16   18.70
  -6   3  -4  434.16   22.60
  -6  -3   4  422.86   23.10
   6   3   4  434.36   25.80
   6  -3  -4  411.56   20.80
  -6  -3   4  400.46   21.60
  -6  -3   4  440.96   23.20
  -6   3  -4  417.76   23.00
   6  -3  -4  427.46   22.70
   6   3   4  439.76   24.10
   6  -3  -4  414.36   22.50
   6   3   4  414.06   21.60
  -6  -3   4  459.05   25.40
   7   3  -4  137.79    7.80
   7  -3   4  130.59    8.90
  -7  -3  -4  152.88   16.40
  -7   3   4  146.99   10.00
   7   3  -4  126.89   10.80
  -7  -3  -4  144.39    9.10
   7   3  -4  143.39    9.10
   7  -3   4  149.49   10.50
  -7  -3  -4  146.49   10.00
  -7   3   4  120.89    9.90
   7   3  -4  148.69   12.60
  -7   3  -4  131.89    8.70
   7  -3  -4  115.29   12.50
   7  -3  -4  144.89   12.90
  -7  -3   4  135.49   14.90
  -7  -3   4  147.09   10.80
   7   3   4  134.59    9.40
   7  -3  -4  128.89    9.30
  -7  -3   4  137.29   11.10
   7  -3  -4  147.69    8.10
  -8  -3  -4    3.90    5.40
  -8  -3  -4    6.80    4.60
   8   3  -4    0.90    3.80
   8   3  -4   14.00    4.30
  -8   3   4    7.10    5.00
   8   3  -4   16.90    4.90
   8   3  -4   12.00    8.30
   8  -3   4    0.10    4.20
   8  -3   4    5.50    5.10
  -8  -3   4    6.20    6.50
  -8  -3   4    3.40    5.00
   8  -3  -4    3.50    4.90
   8   3   4    3.10    5.20
   8   3   4    4.90    7.50
  -8  -3   4   11.70    5.20
   8   3   4    4.10    4.60
   9   3  -4   -8.90    5.40
  -9  -3  -4    9.20    7.60
  -9   3   4    8.70    7.20
   9   3  -4   -1.70    4.80
  -9  -3  -4    0.20    5.60
   9  -3   4    2.80    5.90
   9   3   4    6.50    6.10
   9   3   4   -5.30    6.60
  -9   3  -4   15.20    7.40
  -9   3  -4   -6.90    5.60
  -9  -3   4    7.20    6.70
  -9  -3   4    1.20    6.30
   9  -3  -4   -5.90    5.80
 -10  -3  -4   -3.90   13.80
 -10  -3  -4   -2.40    7.80
  10  -3   4    3.20    7.80
 -10   3   4   12.40    8.80
  10  -3   4   22.30   12.80
 -10   3   4  -14.40    8.00
  10   3  -4   -5.60    7.00
  10   3   4   -6.30    8.20
  10   3   4   -6.30    7.90
 -10  -3   4   -4.60    8.40
 -10  -3   4    7.00    9.80
  10  -3  -4   -8.20    7.80
 -10   3  -4   -7.50    7.60
 -10   3  -4   20.20    9.70
   0  -4  -4  521.55   23.50
   0   4   4  510.65   23.70
   0  -4   4  532.05   22.60
   0   4  -4  511.65   22.00
   0  -4  -4  534.35   22.90
   0  -4  -4  480.35   25.00
   0  -4  -4  519.15   23.10
   0   4  -4  532.25   23.70
   0   4   4  513.55   23.30
   0   4   4  498.25   23.10
   0  -4   4  480.55   22.90
   0  -4  -4  530.35   22.70
   0   4  -4  536.95   22.40
   0   4  -4  530.45   22.20
   0  -4   4  516.55   22.70
   0   4   4  496.05   24.20
   0  -4   4  516.05   22.40
   0   4   4  510.35   22.70
   1   4  -4  126.69   10.20
   1   4  -4  118.49    6.90
   1  -4   4  125.29    9.10
  -1   4   4  123.39    8.40
   1  -4   4  119.79    7.80
   1  -4   4  138.39    9.20
  -1  -4  -4  135.19    9.50
  -1   4   4  125.89    7.90
  -1  -4  -4  122.79    8.00
  -1   4   4  118.09    9.40
   1   4  -4  122.09    7.30
  -1  -4  -4  134.19   12.60
  -1  -4  -4  134.09    9.00
   1  -4   4  118.79    7.80
  -1  -4  -4  127.49    8.20
   1   4  -4  127.39    8.30
  -1  -4   4  112.09    8.30
  -1  -4   4  117.69    7.50
   1  -4  -4  110.89    8.10
   1   4   4  125.09    8.10
  -1   4  -4  126.19    7.60
  -1   4  -4  132.49    9.40
   1   4   4  120.39    7.90
   1  -4  -4  130.09    8.70
   1  -4  -4  123.59    7.70
  -1   4  -4  117.69    7.70
   1  -4  -4  120.59   12.40
  -1   4  -4  131.99    8.50
  -1  -4   4  121.39    7.40
  -1  -4   4  120.09    8.50
   1   4   4  127.69    9.40
   1  -4  -4  146.09   10.50
   2  -4   4  253.77   13.00
   2   4  -4  237.88   10.80
  -2  -4  -4  261.67   13.80
  -2   4   4  253.77   14.50
   2   4  -4  266.47   13.20
  -2   4   4  255.67   13.80
   2  -4   4  261.27   14.10
  -2  -4  -4  251.57   13.40
  -2   4   4  226.78   13.40
  -2   4   4  225.68   12.90
   2  -4   4  244.68   14.20
  -2  -4  -4  254.07   13.40
  -2  -4  -4  258.87   14.10
   2   4  -4  260.17   15.20
   2   4  -4  261.57   12.20
   2  -4   4  243.18   12.60
  -2  -4  -4  259.27   17.50
   2   4   4  250.57   15.90
  -2  -4   4  243.98   15.90
   2   4   4  250.67   14.10
  -2   4  -4  258.77   13.50
   2   4   4  260.27   14.50
   2   4   4  240.48   12.60
   2  -4  -4  249.97   14.70
   2  -4  -4  207.08   16.20
   2  -4  -4  250.07   13.80
  -2   4  -4  239.78   13.50
   2  -4  -4  244.48   12.60
  -2  -4   4  237.28   12.60
  -2  -4   4  232.08   14.10
  -2   4  -4  249.58   13.00
  -2   4  -4  243.98   16.90
   2   4   4  239.08   13.10
  -2  -4   4  263.37   13.30
  -2  -4   4  252.97   10.90
   3  -4   4   99.49    9.00
  -3   4   4   90.79    7.60
  -3   4   4   94.49    9.20
   3  -4   4   93.69    7.00
  -3  -4  -4   91.59    7.30
  -3   4   4   85.99    6.80
  -3  -4  -4   90.49   11.30
  -3  -4  -4  103.79    7.30
   3   4  -4  105.39    8.20
   3   4  -4   84.59    4.10
   3  -4   4   91.29    9.10
  -3   4   4   96.89    8.60
   3   4  -4   89.19    6.00
   3   4  -4   96.49    9.90
  -3  -4  -4  101.29    8.90
  -3  -4   4   94.69    8.00
   3  -4  -4   89.39    7.80
   3  -4  -4   89.29    9.30
   3   4   4   97.59    9.10
  -3  -4   4   90.99   10.50
   3   4   4   94.59    9.80
   3   4   4   93.89    7.20
   3  -4  -4   85.69    6.70
  -3  -4   4   86.89    6.70
  -3   4  -4  102.89    8.40
  -3   4  -4   87.29    6.80
   3  -4  -4  100.29    8.80
   3   4   4   98.19    9.20
   3   4   4   99.99    6.50
  -3   4  -4   99.69    8.70
  -3   4  -4   95.69    7.50
  -3  -4   4   95.49    8.90
   4   4  -4  118.29    7.40
  -4  -4  -4  114.99    8.30
   4   4  -4  120.29   11.40
   4  -4   4  126.39   11.20
   4  -4   4  103.09    8.50
  -4   4   4  117.79   10.50
   4   4  -4  125.79    9.60
  -4   4   4  116.49    9.50
  -4  -4  -4  120.39    9.40
  -4  -4  -4  128.99   13.80
  -4   4   4  111.09    8.80
   4  -4   4  109.39    9.10
   4  -4   4  114.49   10.70
  -4  -4  -4  120.09   10.30
   4   4   4  117.39    7.70
   4   4   4  118.69   11.50
  -4  -4   4  132.09   10.30
   4  -4  -4  111.59    7.80
   4  -4  -4  109.09   10.60
  -4  -4   4  110.59   13.20
   4   4   4  127.19    9.30
  -4  -4   4  118.49    8.20
  -4  -4   4  104.89    9.60
  -4   4  -4  114.99    9.20
  -4   4  -4  122.49   10.30
   4  -4  -4  111.39    9.80
   4   4   4  112.89   11.20
   4   4   4  114.59   10.80
  -5  -4  -4  237.78   19.40
   5   4  -4  221.98   16.60
   5   4  -4  200.68   13.60
  -5  -4  -4  199.58   13.10
  -5   4   4  196.38   14.60
   5  -4   4  204.98   14.80
  -5  -4  -4  205.98   13.00
  -5   4   4  196.38   13.10
  -5   4   4  208.78   13.00
   5  -4   4  179.28   12.50
   5  -4   4  208.78   13.90
  -5  -4  -4  212.08   15.10
   5  -4   4  230.68   16.40
   5   4  -4  223.98   11.60
   5  -4  -4  210.88   14.70
   5  -4  -4  213.38   14.50
   5  -4  -4  198.88   10.60
   5   4   4  199.98   16.00
  -5   4  -4  221.48   14.10
  -5  -4   4  200.48   14.30
  -5   4  -4  189.38   14.20
   5  -4  -4  195.38   12.30
  -5   4  -4  186.68   12.80
  -5  -4   4  194.98   13.20
   5   4   4  224.38   11.70
  -5  -4   4  192.48   13.70
   5   4   4  191.48   12.40
   5   4   4  209.48   15.80
  -5  -4   4  198.88   18.40
  -6  -4  -4  366.96   21.10
   6   4  -4  416.96   21.70
  -6  -4  -4  430.46   27.40
  -6   4   4  374.16   20.70
   6  -4   4  375.36   23.70
   6   4  -4  398.06   23.00
  -6  -4  -4  378.56   21.30
  -6   4   4  390.46   23.10
  -6   4   4  379.96   21.20
   6   4  -4  406.26   19.70
   6  -4   4  421.96   22.90
   6  -4   4  414.16   21.00
   6   4   4  429.76   24.00
   6  -4  -4  421.06   22.80
  -6  -4   4  418.56   22.90
   6  -4  -4  403.46   20.20
   6  -4  -4  410.86   18.30
  -6   4  -4  426.36   22.00
   6   4   4  400.36   23.80
  -6  -4   4  397.96   22.10
   6   4   4  394.86   19.30
  -6  -4   4  404.96   21.30
  -6  -4   4  410.46   25.50
   6  -4  -4  394.16   22.10
   6   4   4  429.06   25.90
   6   4   4  411.86   21.00
  -6   4  -4  388.96   21.50
  -6   4  -4  374.76   23.20
  -7  -4  -4   36.30    5.20
  -7   4   4   46.80    7.20
   7  -4   4   47.10    5.70
   7  -4   4   48.20    5.80
   7   4  -4   40.20    5.00
   7   4  -4   46.50    2.90
  -7  -4  -4   57.29    6.70
   7   4  -4   43.50    3.20
  -7  -4   4   49.99    5.80
   7   4   4   38.40    5.00
   7  -4  -4   42.10    5.50
   7  -4  -4   40.60   11.00
  -7  -4   4   36.10   11.60
   7   4   4   50.49    4.70
  -7   4  -4   52.99    6.30
  -7   4  -4   35.20    8.20
   8   4  -4   41.80    6.10
  -8   4   4   62.89    6.80
   8  -4   4   68.39    7.50
   8   4  -4   70.69   14.90
   8  -4   4   66.29    7.50
  -8  -4  -4   48.70    7.40
   8   4   4   58.79   11.70
  -8   4  -4   44.30    6.90
  -8   4  -4   87.39   19.40
   8   4   4   64.29    6.00
  -8  -4   4   50.39   14.60
   8  -4  -4   49.50    6.40
  -8  -4   4   46.50    7.30
  -8  -4   4   61.49    8.10
   8   4   4   40.90    7.20
  -9  -4  -4    1.70    6.30
  -9   4   4    4.30    7.70
   9   4  -4   -6.20    5.80
  -9  -4  -4    7.80    7.50
   9  -4   4    1.30    7.00
   9  -4   4   -9.40    6.50
  -9   4  -4    1.60    8.00
  -9  -4   4   -0.80    6.90
  -9  -4   4   10.40    8.00
   9   4   4    2.30    6.20
   9  -4  -4   -1.10    6.30
   9   4   4   -4.00    7.00
   0   5  -4  100.79    6.60
   0   5  -4   95.09    8.70
   0  -5  -4   98.29    7.10
   0  -5   4   98.89    7.00
   0  -5   4   87.99    7.40
   0  -5  -4   98.69    8.60
   0   5   4   98.89    8.60
   0   5  -4   93.99    8.80
   0  -5   4   93.49    8.20
   0  -5  -4  100.29    7.90
   0  -5  -4   77.59   11.30
   0   5   4   98.49    9.20
   0   5   4   97.89    7.50
   0   5  -4   97.69    6.60
   0   5   4   85.19    8.20
   0  -5  -4  104.19    9.20
   0   5   4   98.29    7.30
   0  -5   4  102.49    8.80
  -1   5   4  635.24   29.50
  -1  -5  -4  653.23   30.00
   1   5  -4  693.03   31.40
   1  -5   4  671.63   30.10
  -1  -5  -4  690.53   34.80
   1   5  -4  735.83   29.60
   1  -5   4  657.43   29.30
  -1   5   4  662.03   30.70
  -1  -5  -4  667.13   29.70
  -1   5   4  669.63   30.30
  -1  -5  -4  677.63   29.80
   1  -5   4  647.44   29.70
  -1   5   4  690.73   30.20
  -1  -5  -4  705.13   30.10
   1   5  -4  722.73   28.10
   1  -5   4  681.13   29.80
   1   5  -4  685.93   28.70
   1  -5  -4  664.63   29.30
  -1  -5   4  714.63   34.00
  -1   5  -4  708.73   30.60
   1  -5  -4  703.33   30.70
   1  -5  -4  663.83   31.60
  -1   5  -4  632.84   29.30
   1   5   4  615.04   31.90
   1   5   4  661.83   29.70
   1  -5  -4  704.43   29.90
   1   5   4  699.63   30.60
   1   5   4  674.13   29.70
  -1   5  -4  699.23   29.50
  -1  -5   4  658.43   30.60
  -1   5  -4  666.23   29.10
  -1  -5   4  620.84   29.00
  -1  -5   4  689.03   28.40
  -1  -5   4  692.13   29.60
   1  -5  -4  687.63   30.60
   1   5   4  671.93   30.80
  -2   5   4  206.48   13.60
   2   5  -4  217.08   14.70
   2   5  -4  185.18   16.30
  -2  -5  -4  207.18   12.40
  -2  -5  -4  214.28   12.90
   2  -5   4  197.38   11.90
  -2   5   4  203.38   12.80
  -2   5   4  208.78   13.10
  -2  -5  -4  204.78   13.10
  -2  -5  -4  202.08   17.00
   2   5  -4  213.08   11.20
   2   5  -4  214.78   10.00
   2  -5   4  211.08   13.60
  -2   5   4  204.48   12.00
   2  -5   4  200.28   11.80
   2  -5   4  215.18   13.40
  -2  -5  -4  203.98   12.50
   2   5   4  195.88   13.10
  -2  -5   4  205.78   13.20
   2  -5  -4  224.48   13.10
   2   5   4  202.88   13.70
  -2   5  -4  213.38   12.00
   2   5   4  198.08   12.20
   2   5   4  205.48   11.60
  -2  -5   4  213.08   10.50
  -2  -5   4  201.38   12.60
  -2   5  -4  226.78   13.60
   2  -5  -4  230.78   14.20
  -2   5  -4  215.48   12.90
  -2   5  -4  194.98   12.40
   2   5   4  194.58   14.30
  -2  -5   4  195.38   11.60
   2  -5  -4  215.18   13.80
  -2  -5   4  223.08   16.00
   2  -5  -4  205.08   11.80
  -3  -5  -4   83.49    7.60
  -3  -5  -4   76.39    6.50
  -3   5   4   67.89    8.70
   3  -5   4   69.69    8.80
   3   5  -4   82.39    5.90
  -3   5   4   76.09    9.00
   3  -5   4   74.79    8.70
  -3   5   4   78.39    7.40
   3   5  -4   75.09    5.00
  -3   5   4   71.49    7.40
   3  -5   4   70.59    7.20
   3   5  -4   84.29    8.40
   3   5  -4   74.59    9.50
  -3  -5  -4   77.29    9.50
  -3  -5  -4   72.39   11.90
   3  -5  -4   84.69    6.70
   3   5   4   77.59    7.10
   3   5   4   73.89    8.90
   3  -5  -4   81.99    8.50
  -3  -5   4   77.89    6.40
  -3   5  -4   90.09    8.00
   3   5   4   82.09    9.60
   3   5   4   79.09    5.80
   3   5   4   76.89    8.80
  -3  -5   4   80.49   11.30
  -3   5  -4   73.19    8.40
  -3   5  -4   77.79    6.50
  -3  -5   4   84.79    8.70
  -3  -5   4   76.49    8.00
  -3   5  -4   80.59    8.20
   3  -5  -4   80.49    9.30
   3  -5  -4   81.89    9.30
   4  -5   4   29.20    7.40
  -4   5   4   35.40    9.20
   4   5  -4   31.50    7.20
  -4  -5  -4   23.80    6.70
   4  -5   4   34.40    4.50
  -4   5   4   30.60    7.80
   4  -5   4   19.40    7.60
  -4   5   4   26.00    4.30
  -4  -5  -4   22.60    8.00
  -4  -5  -4   32.50    5.70
   4  -5   4   33.60    5.20
   4   5  -4   21.80    3.30
  -4   5   4   41.00    4.90
   4   5  -4   30.90    8.20
  -4  -5  -4   21.20    4.10
  -4   5  -4   33.70    7.30
   4   5   4   29.10    4.20
   4   5   4   45.50    8.80
   4  -5  -4   28.20    6.20
  -4   5  -4   31.60    7.60
   4   5   4   33.70    3.40
   4  -5  -4   43.10    8.50
   4   5   4   35.80    6.30
  -4   5  -4   29.80    4.70
  -4   5  -4   20.50    4.60
   4  -5  -4   27.60    8.00
  -4  -5   4   27.90    4.60
  -4  -5   4   39.10    4.80
  -4  -5   4   31.70    9.70
   4  -5  -4   33.00    5.00
   4   5   4   21.50    7.20
  -4  -5   4   31.00    8.50
  -5  -5  -4   18.60    4.30
  -5  -5  -4   12.90    6.90
  -5   5   4   21.80    8.00
  -5  -5  -4   15.80    3.30
   5  -5   4   19.10    7.90
   5  -5   4    6.10    6.60
  -5   5   4   25.30    4.30
   5   5  -4   19.90    7.60
  -5  -5  -4   22.00    8.20
   5   5  -4   13.80    6.00
  -5   5   4   14.10    3.70
  -5   5   4   10.00    5.50
   5  -5   4    7.30    3.30
   5  -5   4   17.20    3.90
   5  -5  -4   15.40    3.60
  -5  -5   4   11.00    3.60
  -5   5  -4    5.00    6.30
   5  -5  -4    8.40    5.90
  -5  -5   4   22.30    7.50
  -5  -5   4   12.60    8.10
   5   5   4   16.70    3.30
   5   5   4   17.90    7.10
  -5  -5   4    8.60    3.50
   5   5   4   22.70    5.00
   5  -5  -4   10.00    6.40
   5  -5  -4   14.20    2.90
  -5   5  -4   15.50    5.10
   5   5   4   18.00    7.30
  -6   5   4  114.09    9.20
   6   5  -4   88.49    7.20
  -6  -5  -4  110.89    8.00
   6  -5   4   99.89    7.30
   6  -5   4  106.59    8.80
  -6  -5  -4  106.49    7.50
  -6   5   4   98.29    8.10
   6   5  -4  107.39   11.30
   6   5   4  108.79    7.10
   6  -5  -4  102.19   11.30
  -6   5  -4  103.59    8.40
   6  -5  -4   98.69    6.60
   6  -5  -4  131.09   17.20
  -6  -5   4  119.39   15.20
   6   5   4  124.19   13.30
   6   5   4   84.29    9.40
  -6  -5   4  100.09    8.70
   6  -5  -4   92.89    7.70
  -6  -5   4   99.29    7.70
  -6   5  -4  118.59   11.50
  -6  -5   4  100.29   13.30
   7   5  -4    7.00    7.60
   7  -5   4   11.40    4.30
   7  -5   4   11.20    3.80
  -7  -5  -4   -0.60    6.40
   7   5  -4    6.30    4.00
  -7   5   4    4.50    4.70
   7   5   4    8.00    4.00
  -7   5  -4   11.00    5.30
   7   5   4    5.60    4.80
   7  -5  -4    4.60    2.40
   7   5   4    7.30    4.40
  -7   5  -4   10.60    6.40
  -7  -5   4    9.20    9.20
   7  -5  -4   14.30    4.30
  -7  -5   4    3.90    4.70
  -7  -5   4    9.20    5.40
   8  -5   4   -0.20    5.40
   8  -5   4   -5.50    4.90
  -8   5   4    4.10    5.90
  -8   5   4   10.70    6.70
  -8  -5  -4    3.00    6.20
  -8  -5  -4    4.80    5.60
  -8   5  -4   13.10    6.70
  -8  -5   4    5.50    6.20
   8   5   4    2.40    5.70
   8   5   4   -3.50    5.00
   8  -5  -4    0.90    5.40
  -8  -5   4    7.40    6.00
  -9  -5  -4   39.20   10.30
  -9   5   4   41.30    9.30
   9  -5   4   50.09    8.40
  -9  -5   4   35.90    8.90
  -9  -5   4   23.90    8.20
   9   5   4   21.80    7.00
   9  -5  -4   34.40    8.90
   9   5   4   33.20    7.80
  -9   5  -4   54.09    9.40
   0  -6  -4 1159.38   47.50
   0  -6   4 1140.39   47.20
   0   6  -4 1193.98   47.20
   0   6  -4 1116.39   46.40
   0  -6   4 1077.19   47.80
   0  -6   4 1125.19   47.00
   0  -6  -4 1046.70   47.90
   0   6   4 1092.79   47.50
   0  -6  -4 1135.99   47.80
   0  -6  -4 1189.58   51.39
   0   6  -4 1217.88   49.30
   0  -6  -4 1121.99   47.20
   0  -6   4 1147.09   46.80
   0   6   4 1124.79   47.70
   0   6   4 1144.79   48.70
   0   6   4 1146.69   47.80
   0   6  -4 1115.89   46.30
   1  -6   4  765.92   36.00
   1   6  -4  858.31   35.90
   1  -6   4  808.32   35.80
   1  -6   4  842.82   36.40
   1  -6   4  826.22   36.40
  -1  -6  -4  828.92   36.40
  -1  -6  -4  782.82   40.40
  -1   6   4  812.72   37.30
  -1   6   4  836.32   37.00
  -1   6   4  815.32   36.30
   1   6  -4  867.61   34.30
  -1  -6  -4  746.93   36.60
  -1  -6  -4  849.91   36.40
   1   6  -4  831.12   38.00
   1   6  -4  810.62   34.90
  -1  -6  -4  803.72   36.30
  -1   6   4  833.82   36.70
   1  -6  -4  827.72   37.10
  -1  -6   4  843.52   36.20
   1   6   4  830.42   35.90
   1   6   4  822.02   36.30
  -1  -6   4  791.42   35.50
   1  -6  -4  790.62   35.60
  -1   6  -4  790.22   35.20
  -1   6  -4  861.11   36.00
   1  -6  -4  882.11   39.20
   1   6   4  825.02   39.40
  -1   6  -4  863.31   37.30
   1   6   4  810.22   36.60
   1  -6  -4  858.71   36.50
   1  -6  -4  836.32   37.10
  -1  -6   4  860.31   40.80
  -1  -6   4  810.72   37.20
   1   6   4  820.02   37.50
  -1  -6   4  829.12   34.70
  -1   6  -4  833.32   36.00
   2   6  -4  453.55   25.00
  -2  -6  -4  483.95   24.10
   2   6  -4  466.75   21.60
  -2  -6  -4  481.05   22.90
   2  -6   4  465.05   22.80
  -2   6   4  444.56   23.90
  -2  -6  -4  478.35   23.40
   2  -6   4  437.36   22.50
   2   6  -4  476.15   23.00
  -2   6   4  469.15   23.60
   2  -6   4  467.55   24.10
  -2   6   4  458.55   23.10
  -2   6   4  468.45   24.60
  -2  -6  -4  498.15   29.70
   2   6  -4  469.75   20.10
  -2  -6  -4  427.46   23.20
   2  -6   4  474.55   23.80
   2  -6  -4  484.45   25.10
  -2   6  -4  466.95   23.10
   2  -6  -4  467.05   22.70
  -2   6  -4  462.05   23.30
  -2   6  -4  473.75   22.70
   2  -6  -4  445.06   23.80
  -2  -6   4  452.95   27.20
  -2  -6   4  486.95   20.80
   2  -6  -4  465.15   23.20
   2   6   4  438.16   22.80
  -2  -6   4  459.85   22.80
   2   6   4  442.46   26.20
   2   6   4  453.35   22.00
  -2  -6   4  435.46   24.00
   2   6   4  476.65   24.00
  -2   6  -4  483.45   23.90
  -2  -6   4  460.15   23.10
   2   6   4  479.15   25.10
  -3   6   4  167.48   12.30
   3   6  -4  181.88   15.20
   3  -6   4  170.48   13.90
  -3  -6  -4  182.58   12.60
  -3   6   4  188.48   14.30
   3   6  -4  183.28   10.80
  -3  -6  -4  192.78   18.30
  -3   6   4  195.98   14.10
  -3  -6  -4  180.18   13.40
   3   6  -4  180.78    8.80
   3  -6   4  177.28   11.60
  -3   6   4  175.38   12.00
   3  -6   4  185.58   13.70
  -3  -6  -4  166.18   11.70
   3   6  -4  185.08   13.10
  -3  -6   4  182.98    9.60
  -3  -6   4  183.28   13.90
   3  -6  -4  190.38   14.60
  -3   6  -4  176.58   12.60
   3   6   4  180.28   14.60
   3  -6  -4  192.28   13.80
   3   6   4  187.38   11.00
   3  -6  -4  177.48   11.80
  -3  -6   4  164.28   11.80
   3   6   4  193.48   14.50
  -3  -6   4  171.18   12.60
   3   6   4  199.38   14.80
  -3   6  -4  190.58   13.90
  -3  -6   4  184.48   16.90
   3  -6  -4  191.58   13.40
  -3   6  -4  189.18   12.30
  -3   6  -4  187.18   13.80
   3   6   4  181.88   11.90
   4  -6   4  234.88   16.00
  -4   6   4  222.48   15.70
   4  -6   4  212.28   13.70
   4  -6   4  222.78   16.00
  -4  -6  -4  216.48   14.40
   4   6  -4  225.88   17.50
  -4  -6  -4  231.98   15.80
   4   6  -4  216.58   12.80
  -4   6   4  226.78   16.30
  -4   6   4  212.18   14.90
   4   6  -4  239.68   15.30
  -4   6   4  215.28   13.80
   4   6  -4  208.68    9.90
  -4  -6  -4  225.68   20.40
  -4  -6  -4  219.68   14.00
   4  -6  -4  224.58   16.60
  -4  -6   4  236.78   15.80
  -4  -6   4  236.38   15.70
   4   6   4  226.38   16.20
   4  -6  -4  228.78   15.20
   4   6   4  216.68   17.30
   4  -6  -4  215.88   13.00
   4   6   4  220.78   13.80
   4  -6  -4  239.78   15.90
   4   6   4  225.88   12.20
  -4   6  -4  228.68   15.70
  -4  -6   4  211.78   13.60
  -4   6  -4  211.58   14.80
   4   6   4  243.28   18.10
  -4   6  -4  234.38   15.00
  -4   6  -4  221.48   13.60
  -4  -6   4  218.08   20.00
   5  -6   4  564.14   29.50
  -5  -6  -4  602.04   51.09
  -5  -6  -4  577.34   28.60
  -5   6   4  539.15   30.80
   5   6  -4  546.65   25.90
  -5   6   4  597.24   36.60
  -5   6   4  473.75   31.30
   5   6  -4  591.14   28.00
  -5  -6   4  548.35   29.00
   5  -6  -4  549.45   30.20
  -5   6  -4  542.25   28.30
  -5   6  -4  558.54   27.60
   5   6   4  626.14   41.80
  -5   6  -4  529.75   30.70
   5   6   4  563.64   33.20
   5  -6  -4  557.64   27.00
   5  -6  -4  565.14   29.00
   5  -6  -4  570.34   39.50
   5   6   4  586.84   30.20
   5   6   4  592.74   25.80
  -5  -6   4  578.94   27.90
  -5  -6   4  570.94   34.80
   5   6   4  562.34   27.70
   6  -6   4   62.59    6.60
   6   6  -4   66.59    5.60
  -6   6   4   48.60    5.70
  -6  -6  -4   55.29    6.70
   6  -6   4   57.69    5.10
   6   6  -4   51.49    9.20
  -6   6   4   38.20    5.90
  -6  -6  -4   38.00    6.20
  -6  -6   4   52.69    6.30
   6   6   4   57.69    5.50
  -6  -6   4   62.79    5.50
  -6   6  -4   41.20   10.40
   6   6   4   58.09    5.30
  -6   6  -4   47.60    6.60
   6  -6  -4   46.70    4.80
   6   6   4   60.99   14.80
  -6  -6   4   33.10   13.40
   6   6   4   54.49    7.90
   7   6  -4   34.30   10.70
  -7   6   4   46.20    6.70
  -7   6   4   46.60    6.50
  -7  -6  -4   49.10    6.40
   7   6  -4   33.00    6.50
   7  -6   4   43.10    7.00
   7  -6   4   37.60    6.00
  -7  -6  -4   60.69    7.90
  -7   6  -4   43.70    6.90
   7   6   4   51.69    7.80
   7   6   4   43.90    6.20
   7   6   4   56.09    5.60
   7  -6  -4   40.80    6.60
   7  -6  -4   45.30    5.30
  -7  -6   4   57.59    7.90
   8  -6   4   22.60    6.70
  -8  -6  -4   11.80    5.90
  -8  -6  -4   15.40    7.70
   8  -6   4   13.70    5.60
   8   6  -4    1.60    5.90
  -8  -6   4   18.90    6.50
  -8   6  -4   17.50    6.90
   8   6   4   10.80    6.30
   8  -6  -4   10.60    6.10
  -8  -6   4   20.30    7.80
   8   6   4   15.60    6.90
  -9  -6  -4    1.40    7.90
   9  -6   4   -8.30    9.00
  -9  -6  -4   24.40   13.60
   9   6  -4    4.10    7.50
   9  -6   4   -0.80    8.60
  -9   6   4   10.30   10.60
  -9  -6   4    5.70    9.80
   9  -6  -4    1.20    8.00
   9   6   4   -8.10    7.90
  -9   6  -4    4.70    8.90
  -9  -6   4   10.90    8.50
   0  -7  -4   21.90    4.40
   0  -7  -4   19.20    7.20
   0  -7   4   26.60    4.10
   0   7  -4   25.80    3.40
   0  -7  -4   18.20    6.30
   0  -7  -4   19.50    7.30
   0   7   4   16.30    4.20
   0   7   4   20.80    4.00
   0  -7  -4   27.80    4.30
   0   7  -4   19.50    6.00
   0   7   4   18.70    6.80
   0  -7   4   15.90    3.70
   0  -7   4   19.40    6.80
   0  -7   4   23.90    6.80
   0   7  -4   16.10    6.40
   0   7  -4   15.70    4.20
   0  -7   4   26.50    6.70
   0   7   4   33.00    8.30
   1  -7   4   72.59    9.60
  -1   7   4   69.99    7.10
  -1   7   4   67.59    7.00
  -1  -7  -4   80.09    9.80
  -1   7   4   74.79   10.10
   1  -7   4   77.19    7.40
  -1  -7  -4   77.89    7.60
  -1   7   4   86.69   10.00
   1  -7   4   86.79   11.00
   1   7  -4   77.59   10.70
   1   7  -4   73.09    5.80
  -1  -7  -4   83.59   13.40
   1   7  -4   70.89    7.20
   1   7  -4   74.19    9.00
   1  -7   4   72.99    7.30
  -1  -7  -4   66.29    6.80
  -1  -7  -4   76.59   10.70
   1  -7  -4   76.49    7.70
  -1   7  -4   90.39    9.50
  -1  -7   4   69.39    7.00
   1   7   4   78.39   10.70
   1  -7  -4   66.99    9.80
   1   7   4   81.99    7.20
  -1  -7   4   77.99   10.90
   1  -7  -4   77.79    7.50
   1   7   4   84.99   10.00
  -1   7  -4   79.69   10.50
  -1  -7   4   82.99    8.10
   1   7   4   74.69    7.00
  -1   7  -4   71.89    6.70
  -1  -7   4   78.29    8.40
   1  -7  -4   76.89    9.50
  -1   7  -4   83.69    7.50
  -1  -7   4   91.49   12.00
   1  -7  -4   68.39   11.40
   2   7  -4  289.57   16.20
   2   7  -4  306.37   18.10
  -2  -7  -4  319.77   24.80
   2  -7   4  284.67   17.00
  -2  -7  -4  291.17   17.70
  -2  -7  -4  295.37   17.20
  -2   7   4  311.77   17.80
  -2   7   4  280.27   18.10
  -2   7   4  302.77   18.60
  -2   7   4  294.37   19.00
   2   7  -4  317.27   20.20
   2   7  -4  307.67   14.50
  -2  -7  -4  299.27   18.20
  -2  -7  -4  326.77   18.30
   2  -7   4  302.67   17.10
   2  -7   4  316.77   18.70
   2  -7   4  321.57   19.30
  -2  -7   4  301.07   18.90
   2   7   4  312.37   17.40
   2   7   4  310.37   19.20
   2   7   4  296.17   17.00
   2   7   4  321.77   20.30
   2   7   4  275.67   20.10
   2  -7  -4  289.37   19.10
  -2  -7   4  295.67   18.40
   2  -7  -4  332.17   21.90
  -2   7  -4  328.47   19.80
  -2  -7   4  316.97   15.60
  -2  -7   4  313.27   22.10
   2  -7  -4  304.77   18.70
  -2   7  -4  294.47   18.30
  -2   7  -4  289.07   17.20
  -2   7  -4  295.47   16.60
   2  -7  -4  298.47   16.80
  -2  -7   4  291.47   16.90
  -3  -7  -4  368.56   20.60
  -3  -7  -4  404.56   20.50
  -3  -7  -4  320.47   20.70
   3  -7   4  367.66   22.70
   3   7  -4  393.06   16.50
  -3  -7  -4  384.26   20.90
   3   7  -4  384.66   19.20
  -3  -7  -4  330.97   32.70
   3  -7   4  348.37   20.00
   3   7  -4  344.57   28.10
  -3   7   4  379.26   21.30
   3  -7   4  373.36   22.50
  -3   7   4  362.46   21.60
  -3   7   4  389.16   20.60
   3   7  -4  408.26   21.20
  -3   7   4  354.56   22.30
   3  -7  -4  360.76   19.40
  -3   7  -4  368.26   21.20
   3   7   4  394.36   19.50
  -3   7  -4  386.36   21.80
  -3   7  -4  378.66   20.70
   3  -7  -4  361.86   22.30
   3   7   4  377.26   22.40
   3   7   4  416.36   23.90
  -3  -7   4  394.96   21.30
  -3  -7   4  380.36   26.20
  -3  -7   4  345.77   19.50
  -3  -7   4  375.06   17.30
  -3   7  -4  371.86   20.00
   3   7   4  324.17   23.10
   3  -7  -4  388.66   23.30
  -3  -7   4  369.36   21.60
   3   7   4  373.06   20.30
   3  -7  -4  365.76   21.10
   4   7  -4  130.59    9.00
  -4   7   4  112.39   11.80
  -4  -7  -4  138.59    9.80
   4   7  -4  131.59    6.60
   4   7  -4  132.49   12.50
  -4  -7   4  129.39   13.70
   4   7   4  145.79    9.40
   4  -7  -4  117.69    9.60
  -4  -7   4  122.39   14.00
   4  -7  -4  124.39   13.40
  -4  -7   4  138.79   18.20
  -4  -7   4  130.59    9.50
  -4   7  -4  119.89   12.70
  -4   7  -4  128.69    8.60
  -4   7  -4  142.99   12.50
   4   7   4  125.59   16.90
   4  -7  -4  119.99   12.90
   4   7   4  111.09   10.20
   4   7   4  129.49   14.60
  -5  -7  -4  118.19    8.60
   5   7  -4  115.89    8.00
  -5   7   4  114.89    8.80
   5  -7   4   99.49    8.00
   5  -7   4  124.89   10.00
  -5   7   4  119.09    7.90
   5   7  -4  106.39   11.00
  -5   7  -4  107.99    8.00
   5   7   4  126.29    8.20
  -5  -7   4  120.79    8.60
   5   7   4   97.29    7.60
   5   7   4  117.79   10.20
   5  -7  -4  104.39    9.50
  -5   7  -4  125.19   12.70
  -5  -7   4  110.09    8.80
   5  -7  -4  125.29   11.70
  -6   7   4   23.30    6.10
   6  -7   4   45.30    6.50
  -6  -7  -4   39.60    7.40
   6   7  -4   43.40   12.00
  -6   7   4   43.10    6.80
   6   7  -4   31.60    6.10
   6  -7   4   23.50    7.00
   6  -7  -4   21.20    5.40
   6  -7  -4   35.20    6.20
   6   7   4   47.00    5.50
   6   7   4   27.70    5.80
  -6  -7   4   32.10    6.70
   6   7   4   46.90    9.10
  -7   7   4   -6.70    6.60
   7  -7   4   -1.00    5.00
  -7  -7  -4    0.50    6.40
  -7   7   4    0.40    7.30
  -7  -7  -4    4.70    5.70
   7   7  -4    1.80    5.30
   7  -7   4    5.10    6.20
   7   7   4    2.40    5.00
   7  -7  -4    0.20    5.70
  -7  -7   4    3.50    5.90
  -7   7  -4    3.30    6.30
   7   7   4   -7.50    5.70
   7   7   4   -0.90    5.70
  -7  -7   4   15.40    6.30
   7  -7  -4    2.60    3.50
  -8  -7  -4    3.50    8.10
   8  -7   4    4.50    6.90
   8   7  -4   -8.30    6.70
   8  -7   4   -3.50    6.20
  -8   7   4   -0.20    8.50
  -8  -7  -4   -4.10    7.10
   8   7   4  -12.40    8.00
  -8   7  -4   11.70    7.80
  -8  -7   4    5.10    7.60
  -8  -7   4    1.40    8.70
   8   7   4   -5.90    7.80
   8  -7  -4   -5.40    7.20
   0  -8  -4   54.49    6.10
   0   8  -4   41.40    9.80
   0  -8  -4   41.20    9.10
   0   8  -4   36.30    4.50
   0  -8  -4   40.40   10.10
   0  -8   4   57.29    9.10
   0  -8   4   33.30    9.30
   0  -8   4   44.30    6.20
   0  -8   4   62.39   12.00
   0  -8   4   45.20    5.60
   0   8   4   33.90    5.30
   0   8   4   30.60    8.60
   0   8  -4   39.50    4.50
   0  -8  -4   50.99   13.30
   0   8  -4   42.70    8.20
  -1  -8  -4  195.68   16.00
  -1  -8  -4  202.98   12.90
  -1  -8  -4  187.18   20.30
   1  -8   4  190.48   19.20
  -1   8   4  179.28   12.80
   1   8  -4  186.48   14.50
   1  -8   4  188.68   16.20
   1  -8   4  186.48   12.70
   1  -8   4  163.68   12.20
  -1   8   4  206.78   12.70
   1  -8   4  193.68   14.80
  -1  -8  -4  208.98   15.60
   1   8  -4  181.58   11.50
   1   8  -4  183.38   11.00
   1   8  -4  177.48   16.40
  -1  -8  -4  205.08   12.20
  -1  -8   4  188.28   13.00
   1  -8  -4  189.98   13.20
   1   8   4  213.28   12.90
   1  -8  -4  183.08   17.80
  -1   8  -4  170.08   16.10
   1   8   4  199.38   16.60
  -1   8  -4  177.18   11.70
   1  -8  -4  174.38   15.20
   1   8   4  171.98   11.70
  -1  -8   4  175.38   16.00
  -1   8  -4  181.18   14.10
   1  -8  -4  183.98   12.10
  -1   8  -4  195.68   12.20
  -1  -8   4  179.38   12.30
   1  -8  -4  177.18   14.50
  -1  -8   4  174.38   12.00
   2  -8   4  482.85   26.30
   2  -8   4  464.45   23.70
  -2  -8  -4  480.95   24.40
   2  -8   4  482.85   31.10
  -2  -8  -4  470.55   24.70
   2   8  -4  484.45   25.10
  -2   8   4  432.76   26.90
  -2  -8  -4  498.95   24.70
   2  -8   4  491.55   24.80
   2   8  -4  483.65   21.50
  -2   8   4  441.36   24.60
  -2  -8  -4  445.46   35.20
   2   8  -4  459.45   22.80
  -2   8  -4  459.35   26.20
  -2   8  -4  469.45   23.90
   2  -8  -4  514.55   29.00
  -2   8  -4  495.55   25.00
   2  -8  -4  434.46   27.00
   2   8   4  467.55   23.60
  -2  -8   4  453.75   26.30
  -2  -8   4  474.65   22.40
   2   8   4  439.36   24.30
   2  -8  -4  463.35   23.40
  -2   8  -4  461.95   25.30
  -2  -8   4  435.26   25.60
   2  -8  -4  466.65   25.50
   2   8   4  469.55   28.10
  -2  -8   4  482.05   24.00
   3   8  -4  174.48   10.70
  -3  -8  -4  184.38   14.00
  -3   8   4  169.88   11.60
  -3  -8  -4  201.08   12.60
   3   8  -4  177.48    9.40
  -3   8   4  187.08   11.20
   3   8  -4  178.48   14.00
  -3  -8  -4  159.78   15.10
   3  -8   4  174.08   10.90
  -3  -8   4  193.58   11.90
  -3   8  -4  191.68   16.50
   3   8   4  198.38   10.80
   3  -8  -4  160.88   16.70
  -3   8  -4  176.78   15.80
   3   8   4  180.78   11.50
  -3   8  -4  176.58   11.60
   3  -8  -4  171.38   12.30
  -3  -8   4  166.88   12.40
   3   8   4  159.38   14.30
  -4   8   4   10.40    4.90
  -4  -8  -4   15.40    4.40
   4   8  -4   12.00    7.50
   4  -8   4    7.20    3.90
   4   8  -4    8.60    3.90
   4   8  -4    8.00    2.30
  -4   8   4    9.10    4.70
  -4  -8  -4    1.40    4.10
   4  -8  -4    5.60    5.90
  -4  -8   4    6.40    4.30
  -4   8  -4    6.70    4.20
   4   8   4    0.50    4.20
   4   8   4    8.70    3.90
   4   8   4    9.50    4.50
  -4   8  -4    6.90    5.00
  -4  -8   4   21.60    5.50
   4  -8  -4    0.80    3.90
  -5  -8  -4  246.98   15.10
  -5   8   4  235.28   14.50
  -5   8   4  232.98   14.70
   5   8  -4  238.38   18.70
  -5  -8  -4  249.38   13.80
   5   8  -4  238.88   13.60
   5  -8   4  246.28   15.00
   5   8   4  278.97   14.10
   5   8   4  251.77   18.40
  -5  -8   4  245.08   15.00
  -5  -8   4  255.17   13.80
   5  -8  -4  253.07   18.20
  -5   8  -4  239.78   14.50
  -5   8  -4  248.28   15.50
   5  -8  -4  243.38   13.50
   5   8   4  243.08   13.90
   6  -8   4   26.20    8.10
  -6   8   4   38.80    7.20
   6   8  -4   40.30    6.70
  -6   8   4   57.09    7.40
  -6  -8  -4   38.20    7.40
  -6  -8  -4   40.10    7.20
   6  -8   4   32.50    6.40
   6   8   4   30.00    6.20
   6   8   4   29.40    6.80
   6   8   4   41.50    8.40
  -6  -8   4   37.40    7.20
  -6  -8   4   53.99    7.80
   6  -8  -4   43.20    7.30
   6  -8  -4   43.90    6.70
  -7   8   4   36.50    8.10
  -7   8   4   35.10    7.90
   7  -8   4   40.00    9.70
  -7  -8  -4   35.00    8.60
  -7  -8  -4   36.10    8.70
   7   8  -4   40.50    8.60
   7  -8   4   38.70    9.40
   7  -8  -4   49.99    8.90
  -7  -8   4   43.10    9.30
   7   8   4   22.50    6.70
  -7   8  -4   32.90    8.20
  -7  -8   4   38.90    8.70
   7   8   4   25.70    7.00
  -8  -8  -4   -3.70    8.10
  -8  -8   4    1.80    9.70
   0  -9   4    2.30    3.70
   0   9   4    2.10    4.00
   0  -9  -4   -3.20    3.60
   0   9   4    4.70    4.50
   0   9  -4   -8.30    6.80
   0  -9   4   -4.40    3.60
   0  -9   4   -2.30    6.60
   0  -9  -4    5.50    3.90
   0   9  -4    3.80    3.70
   0   9  -4    1.00    3.60
   0  -9  -4    8.90    9.70
   1  -9   4  113.89    8.50
  -1   9   4  135.39    9.40
   1  -9   4  105.49    8.30
  -1  -9  -4  109.89   12.40
  -1  -9  -4  123.69    8.70
   1  -9   4  108.99   13.60
   1   9  -4  117.89    8.10
  -1   9   4  114.39    8.00
  -1  -9  -4  125.29    8.60
   1   9  -4  116.19    8.50
   1   9  -4  117.79   13.30
  -1  -9   4  137.09   11.60
  -1  -9   4  109.09    8.10
   1   9   4  110.49    7.60
  -1   9  -4  105.99    8.30
   1  -9  -4  101.69   17.10
   1  -9  -4  110.89    8.50
   1  -9  -4  109.49    7.50
  -1  -9   4  116.19    7.50
  -1   9  -4  110.99   14.60
   1   9   4  121.99    8.30
  -1   9  -4  121.89    8.80
   2   9  -4   13.50    4.20
   2  -9   4    7.10    4.00
  -2  -9  -4   12.40    3.90
  -2   9   4    8.20    4.30
  -2  -9  -4   11.70    4.30
  -2  -9  -4    4.30    7.10
   2   9  -4   17.50    8.60
   2   9  -4    6.30    3.50
  -2   9  -4    9.40    4.50
   2   9   4   14.30    4.30
  -2  -9   4   13.60    6.00
   2  -9  -4    5.10    4.00
  -2   9  -4   11.40    4.60
  -2  -9   4    2.90    4.10
   2  -9  -4   -0.20    7.50
  -2  -9   4   12.60    4.20
   2   9   4   11.10    4.10
   3   9  -4   27.90    4.30
  -3  -9  -4   23.10    5.30
  -3   9   4   38.00    5.70
   3   9  -4   22.80    8.90
  -3  -9  -4   44.70    9.20
   3  -9   4   41.20    5.20
  -3  -9  -4   39.60    5.90
   3   9  -4   31.20    5.50
  -3  -9   4   24.80    6.10
   3  -9  -4   38.40    5.30
   3  -9  -4   18.10    7.70
   3   9   4   39.40    5.30
  -3   9  -4   40.50    6.60
  -3   9  -4   25.40    5.60
  -3  -9   4   33.90    6.10
  -3  -9   4   30.30    5.50
  -4   9   4   75.89    7.00
   4  -9   4   73.99    6.60
   4   9  -4   55.69   10.00
  -4  -9  -4   80.29    6.90
   4   9  -4   76.39    5.10
  -4  -9  -4   84.49    8.10
  -4   9   4   70.79    7.00
  -4  -9   4   77.09    7.90
   4  -9  -4   72.69   13.60
  -4   9  -4   59.09    7.90
   4  -9  -4   65.79    6.20
   4   9   4   78.29    6.90
  -4   9  -4   78.09    7.80
  -4  -9   4   65.79    7.20
   4   9   4   62.49    6.90
  -5  -9  -4    9.80    5.40
   5   9  -4   -3.40    5.40
   5  -9   4   -2.10    5.90
  -5   9   4    3.70    6.70
  -5  -9  -4   15.00    6.20
  -5   9   4    2.10    5.80
  -5  -9   4   -1.90    5.70
  -5   9  -4    9.60    6.80
   5  -9  -4   14.10    6.00
   5   9   4    3.90    5.70
   5   9   4   16.40    5.30
   5   9   4   -0.30    6.20
  -5  -9   4    4.90    6.00
  -5   9  -4    4.20    5.80
   6   9  -4   20.00    6.40
  -6  -9  -4   14.90    7.00
   6  -9   4   19.80    6.50
  -6  -9  -4   24.50    7.30
  -6   9   4   20.80    7.90
  -6   9   4   19.00    7.70
   6  -9   4   26.00    7.20
   6  -9  -4   16.00    6.80
  -6  -9   4    8.60    7.20
  -6  -9   4   14.40    7.20
   6   9   4   18.90    7.30
   6   9   4   36.50    7.20
  -7  -9  -4   -0.10    7.80
  -7   9   4    1.40   14.70
   7  -9   4    2.10    7.50
   7   9  -4    8.90    7.30
  -7  -9  -4   22.80   11.00
  -7   9   4   18.90    9.50
  -7  -9   4   25.80    9.60
   7   9   4    4.80    8.80
   7   9   4    0.00    8.00
  -7   9  -4   29.70    9.60
  -7  -9   4   10.40    8.50
   7  -9  -4    3.20    8.10
   0  10   4   45.20    6.30
   0  10   4   55.89    7.00
   0  10  -4   51.79    6.30
   0 -10   4   43.70    6.00
   0 -10  -4   49.90    6.10
   0 -10   4   65.49   12.60
   0 -10  -4   49.00    6.40
   0  10  -4   52.49    6.90
   0 -10   4   53.19    6.30
   1  10  -4    2.00    4.90
  -1  10   4    6.60    5.00
  -1  10   4   10.20    5.90
  -1 -10  -4   10.90    5.00
   1 -10   4   16.00    4.80
   1  10  -4   11.40    4.70
   1 -10   4    4.40    4.50
  -1 -10   4   -0.30    4.70
   1  10   4   -1.90    5.00
  -1 -10   4    8.20    7.80
  -1 -10   4   14.90    5.30
   1 -10  -4    0.40    4.50
  -1  10  -4    7.50    5.20
  -1  10  -4   -2.60    5.00
   1  10   4    5.50    5.60
   1 -10  -4    9.60    5.30
  -2  10   4   24.00    5.90
   2  10  -4   15.80    4.60
   2 -10   4   16.60    5.60
  -2 -10  -4   27.40    6.40
  -2  10   4   24.90    6.40
  -2 -10  -4   38.60    7.40
  -2 -10   4   29.00    6.30
   2 -10  -4   18.60    5.10
   2  10   4   25.50    6.20
  -2 -10   4   38.90    8.90
   2  10   4   26.90    5.80
  -2 -10   4   31.00    7.70
  -2  10  -4   18.00    5.90
  -2  10  -4   15.20    5.00
  -3 -10  -4   37.20    6.90
  -3  10   4   44.60    6.90
   3  10  -4   35.20    5.70
   3 -10   4   44.70    6.40
  -3 -10  -4   28.10    7.20
  -3  10   4   47.20    7.10
  -3 -10   4   37.00    7.10
   3  10   4   24.00    6.20
   3 -10  -4   35.70    7.60
  -3  10  -4   41.30    6.90
  -4  10   4   49.80    9.10
  -4 -10  -4   53.49    7.90
   4 -10   4   45.70    7.10
  -4 -10  -4   38.40    9.10
   4  10  -4   23.10    6.30
  -4  10   4   51.39    9.30
   4  10   4   44.70    7.90
   4  10   4   34.20    8.80
  -4  10  -4   29.00    6.40
  -4  10  -4   38.10    7.90
   4 -10  -4   34.70    8.40
  -4 -10   4   57.79    8.30
  -4 -10   4   33.90    8.10
  -5 -10  -4    3.50    6.80
   5  10  -4   -5.20    6.60
  -5  10   4   -4.20    8.10
  -5  10   4    5.50    8.20
   5 -10   4   -1.60    6.70
  -5 -10  -4    6.00    7.50
   5  10   4   -7.80    6.90
  -5 -10   4    0.60    7.00
   5  10   4   12.90    6.60
   5 -10  -4    1.10    6.60
  -5 -10   4    8.00    8.10
  -5  10  -4   -5.30    7.80
   6 -10   4   28.90    9.50
  -6 -10  -4   15.70    7.90
  -6 -10  -4   31.80   14.50
   6 -10   4   -0.30    7.90
   6  10  -4   14.10    7.90
   6  10   4   13.40    8.10
   6 -10  -4    9.60    8.30
  -6 -10   4   19.60    8.50
  -6  10  -4   -0.90    8.60
   0  11  -4    4.20    6.40
   0 -11  -4    4.40    5.50
   0  11   4    9.50    6.90
   0  11  -4   14.70    5.80
   0 -11  -4    2.90    6.10
   0 -11   4    5.50    5.70
   0  11   4    6.20    7.20
   1  11  -4   21.90    6.30
   1 -11   4   30.50    7.00
   1 -11   4    4.60    5.80
  -1 -11  -4   30.30    7.30
  -1  11   4   28.20    7.90
  -1  11   4   20.60    6.90
  -1 -11  -4   18.80    5.60
   1  11  -4   41.70   10.40
   1 -11  -4   28.90    7.30
  -1  11  -4   17.10    6.50
   1 -11  -4   12.10    5.60
   1  11   4   20.70    6.30
   1  11   4   32.60    7.10
  -1 -11   4   37.90    8.80
  -1 -11   4   19.10    5.80
  -1  11  -4   17.70    6.60
  -2  11   4    6.20    7.40
   2  11  -4   20.80    5.80
   2 -11   4   10.90    6.90
   2 -11   4    6.10    5.80
  -2 -11  -4   11.40    6.00
  -2  11   4    6.00    7.40
   2  11  -4   14.20    6.40
  -2 -11  -4   15.20    6.50
  -2 -11   4    7.80    6.10
   2 -11  -4    6.80    6.20
  -2 -11   4   18.40    7.30
   2  11   4    9.50    7.30
  -2  11  -4    7.20    6.20
   2  11   4   13.10    6.60
  -2  11  -4   13.00    6.80
   3  11  -4   12.30    6.80
  -3 -11  -4    9.30    7.30
  -3 -11  -4   12.20    7.00
   3 -11   4   26.20    7.40
  -3  11   4    8.50    8.00
  -3  11   4   12.40    8.10
   3 -11  -4   12.40    7.20
  -3 -11   4    4.90    6.80
  -3 -11   4   -0.60    7.20
  -3  11  -4    3.50    8.10
   3  11   4   -0.90    7.00
  -3  11  -4    2.40    7.40
   3  11   4   16.60    7.10
  -4  11   4    7.40    7.90
   4  11  -4    3.20    7.40
   4 -11   4   17.60    7.20
  -4  11   4   28.70    9.00
  -4 -11  -4   12.50    9.00
  -4 -11  -4   -0.60    7.90
   4  11   4   -3.10    8.30
   4  11   4   11.30    7.70
  -4  11  -4   -0.70    8.60
  -4 -11   4   20.90    7.90
  -4 -11   4    8.00    7.40
   4 -11  -4    7.10    8.10
  -4  11  -4    6.20    8.70
   0  12   4   65.89   11.20
   0 -12   4   87.49    9.70
   0 -12   4   81.29   11.30
   0 -12  -4  100.69    9.70
   0 -12  -4   96.99    9.90
   0  12  -4   80.09    9.70
   0  12  -4   65.49   10.90
  -1 -12  -4   22.00    8.70
  -1  12   4    7.90    8.60
  -1 -12  -4   21.00    7.60
   1  12  -4   11.80    8.10
   1 -12   4   30.20    8.50
   1  12  -4   26.50    7.60
  -1  12   4   17.60    8.20
   1 -12   4   13.70    7.40
  -1 -12   4   26.40    7.30
   1  12   4   14.60    9.00
   1  12   4   32.40    7.90
   1 -12  -4   33.40    8.80
  -1  12  -4   11.50    8.00
  -1  12  -4   15.10    8.30
   2  12  -4    7.60    8.20
   2 -12   4   20.70    8.60
  -2 -12  -4   18.00    9.20
  -2  12   4   14.70    9.50
  -2 -12  -4   40.10   10.10
  -2  12   4   12.00    9.10
   2  12   4   11.90    8.90
   2  12   4   19.50    8.30
  -2  12  -4    9.50    8.70
   2 -12  -4   22.30    8.00
  -2 -12   4   17.10    8.50
  -2  12  -4    3.80    7.90
  -2 -12   4   25.40    9.10
   0   0  -5    2.40    2.20
   0   0   5    0.20    2.20
   1   0   5   36.00    4.90
  -1   0   5   33.40    3.70
  -1   0  -5   32.10    3.30
   1   0   5   33.90    4.10
  -1   0   5   30.40    3.70
   1   0  -5   33.10    3.60
  -1   0  -5   38.00    5.30
  -1   0  -5   33.60    3.20
   1   0   5   33.40    3.60
  -2   0  -5   86.69    5.80
   2   0   5   86.09    6.90
   2   0  -5   92.59    4.20
  -2   0   5   91.29    5.20
   2   0  -5   87.69    4.10
  -2   0  -5   76.59    4.30
  -2   0  -5   87.89    5.80
   2   0  -5   89.69    5.40
   2   0   5   84.89    7.10
  -2   0   5   91.49    4.90
  -2   0  -5   89.89    7.90
  -2   0   5   79.59    5.50
   2   0   5   89.09    5.70
  -2   0   5   88.29    5.40
   3   0   5 1233.38   51.19
   3   0   5 1329.67   49.60
  -3   0  -5 1319.07   51.59
  -3   0  -5 1278.37   49.10
  -3   0  -5 1118.29   47.00
   3   0  -5 1276.47   47.20
   3   0  -5 1264.27   47.50
  -3   0  -5 1281.77   48.70
  -3   0   5 1152.28   47.20
  -3   0   5 1231.38   47.90
  -3   0   5 1239.98   47.80
  -3   0   5 1128.49   46.60
   3   0   5 1186.08   48.50
   4   0  -5  359.26   16.20
   4   0  -5  377.06   17.10
   4   0  -5  369.36   16.80
  -4   0   5  400.66   17.80
  -4   0  -5  364.06   18.30
  -4   0   5  374.56   16.50
  -4   0  -5  368.36   20.70
   4   0   5  377.06   20.20
   4   0   5  386.26   19.50
  -4   0   5  369.96   17.40
  -4   0   5  355.06   16.20
  -4   0  -5  361.06   18.10
  -4   0  -5  377.96   16.80
   4   0   5  347.37   17.80
   5   0   5  372.06   20.10
  -5   0   5  365.46   20.10
   5   0   5  342.67   18.30
  -5   0  -5  352.96   19.00
  -5   0  -5  367.66   21.70
  -5   0   5  361.76   18.80
  -5   0   5  344.17   16.70
  -5   0  -5  363.06   17.00
  -5   0   5  358.36   17.80
  -5   0  -5  344.57   18.80
   5   0  -5  365.86   17.10
   5   0   5  364.96   20.50
   5   0  -5  343.77   16.40
  -5   0   5  347.87   16.40
   5   0  -5  345.37   16.20
  -6   0  -5   52.39   10.50
   6   0   5   44.30    8.00
  -6   0   5   32.10    5.10
  -6   0  -5   33.10    5.20
   6   0   5   41.10    5.40
   6   0  -5   47.50    4.30
  -6   0   5   29.20    8.00
  -6   0   5   32.20    5.60
   6   0  -5   44.30    4.20
  -6   0   5   46.30    6.60
   6   0  -5   49.40    7.50
  -6   0  -5   49.80    4.20
  -6   0  -5   48.00    9.70
  -7   0   5   47.00    5.40
   7   0   5   49.90    6.50
   7   0  -5   52.19    5.30
  -7   0  -5   51.79   12.20
   7   0   5   47.70    8.20
  -7   0   5   60.49    7.80
   7   0  -5   53.69    7.10
  -7   0   5   43.70   11.80
   7   0  -5   49.20    4.40
  -7   0  -5   42.30    8.90
  -7   0   5   43.90    6.30
   7   0  -5   52.09    8.50
  -8   0   5  136.39   10.50
   8   0  -5  121.09    7.50
  -8   0   5  105.09    8.40
   8   0  -5  129.39   12.40
   8   0   5  111.69    8.20
   8   0   5  113.19   11.10
  -8   0  -5  142.49   17.30
   8   0  -5  115.39    9.80
  -8   0   5  124.59    9.30
  -8   0  -5  119.99    8.50
  -8   0  -5  139.39    8.50
   8   0  -5  123.39    8.00
   8   0   5  107.29   16.60
  -9   0   5    6.00    6.10
   9   0   5   -7.40    6.10
  -9   0  -5   -7.50    5.40
  -9   0  -5    7.90    6.30
   9   0   5   -5.50    5.60
  -9   0   5   -2.70    5.80
   9   0  -5    3.10    3.90
 -10   0  -5   -6.00    7.30
  10   0   5   -7.10    7.30
 -10   0  -5    3.20    8.50
 -10   0   5   -1.50    8.20
  10   0   5   -6.70    8.00
 -10   0   5  -10.90    8.20
   0  -1   5 1471.85   58.09
   0  -1   5 1631.64   59.49
   0   1   5 1521.15   58.79
   0  -1   5 1539.85   58.09
   0  -1  -5 1626.74   60.39
   0   1   5 1562.74   58.79
   0  -1  -5 1534.45   58.39
   0  -1  -5 1615.54   58.39
   0   1   5 1626.44   60.29
   0   1   5 1558.54   60.69
   0   1  -5 1690.83   59.49
   0  -1  -5 1615.64   60.69
  -1  -1  -5 1298.47   49.80
   1  -1   5 1392.06   50.39
  -1   1   5 1355.46   49.90
   1  -1   5 1308.37   52.99
  -1   1   5 1150.08   50.09
  -1   1   5 1400.96   49.90
   1  -1   5 1153.68   49.40
  -1   1   5 1320.67   51.29
  -1  -1  -5 1402.06   53.19
  -1  -1  -5 1423.66   50.49
  -1  -1  -5 1375.36   50.59
   1  -1   5 1426.76   50.69
   1   1  -5 1410.96   51.79
  -1   1  -5 1416.96   50.09
  -1  -1   5 1284.07   49.90
   1  -1  -5 1409.66   51.29
   1   1   5 1411.46   53.19
   1   1   5 1443.06   50.99
   1  -1  -5 1318.67   49.20
   1  -1  -5 1323.77   49.20
  -1  -1   5 1267.77   51.59
  -1   1  -5 1273.37   49.50
  -1  -1   5 1237.48   48.90
  -1   1  -5 1370.16   50.19
   1   1   5 1358.26   49.99
   1  -1  -5 1194.88   50.09
   2  -1   5  551.54   26.10
  -2   1   5  556.64   23.80
   2   1  -5  570.84   22.20
  -2  -1  -5  548.95   22.90
   2  -1   5  582.44   24.50
  -2   1   5  544.35   23.90
  -2  -1  -5  581.74   24.00
   2   1  -5  566.24   21.80
   2  -1   5  605.34   24.10
  -2   1   5  608.84   23.40
   2   1  -5  594.84   21.90
  -2  -1  -5  588.04   24.30
  -2  -1  -5  643.54   27.10
  -2   1  -5  590.14   24.10
   2  -1  -5  598.84   22.80
  -2   1  -5  601.24   26.70
  -2  -1   5  552.74   22.80
  -2  -1   5  554.44   24.10
   2  -1  -5  624.34   24.50
   2   1   5  606.54   24.20
   2   1   5  607.84   24.70
  -2  -1   5  567.44   22.30
   2   1   5  519.55   22.90
   2  -1  -5  590.04   22.70
  -2   1  -5  553.04   22.30
  -2  -1   5  579.34   23.10
  -2   1  -5  621.34   24.00
   3  -1   5 1992.40   74.19
  -3   1   5 1904.51   73.39
   3   1  -5 1902.01   72.29
   3  -1   5 2057.49   74.99
  -3  -1  -5 2023.20   77.19
  -3  -1  -5 1878.01   74.29
  -3   1   5 1999.80   73.39
   3  -1   5 1950.50   76.59
  -3  -1  -5 1809.82   72.79
  -3   1   5 1734.73   73.29
  -3  -1  -5 2020.30   74.19
   3   1  -5 1863.31   71.59
  -3  -1   5 1900.51   73.19
   3   1   5 1900.81   72.89
   3   1   5 1922.41   77.29
   3  -1  -5 2021.70   73.79
   3   1   5 1860.11   74.09
  -3  -1   5 2065.29   73.19
  -3   1  -5 2060.49   77.09
  -3  -1   5 1825.92   75.29
   3   1   5 2078.29   75.09
   3  -1  -5 1805.52   72.39
  -3  -1   5 1793.32   73.59
  -3   1  -5 2013.30   74.09
  -3   1  -5 1942.21   74.29
  -3  -1   5 1707.53   71.49
   3  -1  -5 2039.80   72.89
   4   1  -5  395.96   16.70
  -4  -1  -5  367.96   19.10
   4   1  -5  394.66   17.90
   4  -1   5  380.16   20.20
  -4   1   5  381.96   18.10
   4  -1   5  388.96   19.00
  -4  -1  -5  421.76   19.70
  -4   1   5  396.06   18.50
   4   1  -5  393.06   17.20
  -4  -1  -5  387.06   17.90
   4  -1   5  368.56   20.60
  -4  -1  -5  394.16   22.20
  -4   1   5  389.66   23.70
   4  -1  -5  382.16   17.40
  -4   1  -5  397.36   19.30
  -4  -1   5  406.26   19.50
  -4  -1   5  360.66   19.80
  -4   1  -5  417.06   19.60
   4  -1  -5  402.96   18.40
   4  -1  -5  422.76   18.90
   4   1   5  410.26   19.20
   4   1   5  442.56   22.30
   4   1   5  414.16   20.40
  -4  -1   5  375.16   18.20
  -4   1  -5  399.46   21.80
  -4  -1   5  418.06   18.90
  -5  -1  -5  892.81   37.80
  -5  -1  -5  903.61   40.80
  -5   1   5  885.91   37.00
   5   1  -5  868.01   35.00
  -5   1   5  816.72   36.60
   5  -1   5  782.52   37.00
  -5   1   5  882.21   36.10
   5   1  -5  872.41   34.30
   5  -1   5  793.12   38.90
  -5  -1  -5  885.21   36.10
   5  -1   5  867.61   38.40
  -5  -1  -5  848.82   37.70
   5  -1   5  863.21   38.20
   5   1  -5  890.61   37.10
   5   1  -5  854.71   35.80
  -5  -1   5  859.41   36.60
   5  -1  -5  765.42   33.30
  -5   1  -5  860.91   37.40
  -5   1  -5  923.41   40.50
   5   1   5  862.51   38.40
   5  -1  -5  854.01   36.00
  -5  -1   5  910.61   37.20
  -5  -1   5  849.41   39.10
  -5  -1   5  901.41   36.70
   5  -1  -5  791.72   38.80
   5  -1  -5  834.72   35.20
  -5   1  -5  848.12   37.60
   5   1   5  858.81   40.30
   5   1   5  858.41   37.30
   6   1  -5   15.80    5.50
  -6  -1  -5   11.10    3.40
  -6  -1  -5   17.70    3.40
  -6  -1  -5   23.00    7.00
   6   1  -5   18.20    3.10
   6  -1   5   14.40    3.90
  -6   1   5   24.60    3.40
   6   1  -5   20.20    5.00
  -6  -1  -5   14.80    7.10
   6  -1   5   17.70    7.20
   6  -1   5   22.30    7.70
  -6   1   5   16.10    3.90
   6   1  -5   13.60    2.90
  -6   1   5   18.00    7.50
   6  -1  -5   16.70    5.50
   6  -1  -5   18.80    3.40
  -6  -1   5   20.10    7.10
  -6   1  -5    8.20    3.80
   6   1   5   18.30    6.90
  -6  -1   5   12.70    3.70
  -6  -1   5   15.20    3.90
  -6   1  -5   19.00    7.00
  -6   1  -5   21.50    3.20
  -6  -1   5   12.90    4.60
   6   1   5   15.10    3.80
   6  -1  -5   26.80    7.10
  -6   1  -5   17.10    7.10
  -7   1   5   38.20    5.40
  -7   1   5   39.20   10.10
  -7  -1  -5   30.70    7.80
   7  -1   5   19.70    8.00
  -7  -1  -5   43.80   10.30
  -7   1   5   36.60    5.10
   7   1  -5   35.10    7.90
   7   1  -5   37.40    8.30
   7   1  -5   33.90    4.20
   7  -1   5   37.50    5.70
   7  -1  -5   35.90    4.60
   7   1   5   27.40    7.60
  -7   1  -5   42.80    4.90
  -7   1  -5   24.50    7.90
  -7  -1   5   44.30   11.90
   7  -1  -5   29.80    8.10
  -7  -1   5   30.10    4.90
   7  -1  -5   37.90    7.30
  -7  -1   5   18.80    8.50
   7  -1  -5   39.40    3.50
  -7  -1   5   22.80    5.60
  -8   1   5   78.19    6.90
   8   1  -5   83.19   10.00
   8  -1   5   69.69    5.90
  -8   1   5   73.19    7.30
   8   1  -5   61.99    7.70
   8   1  -5   59.49    5.80
   8   1  -5   65.19    6.10
  -8  -1  -5   51.29    6.40
   8  -1   5   54.79    8.00
  -8  -1  -5   67.89    6.50
  -8  -1  -5   82.09   18.80
  -8   1  -5   71.89   14.10
   8  -1  -5   65.59    4.80
  -8  -1   5   74.19    7.00
   8  -1  -5   74.09   10.90
   8  -1  -5   62.89    6.10
   8   1   5   61.29    7.00
  -8  -1   5   69.09    6.20
  -8  -1   5   71.39    9.50
  -8   1  -5   64.69    6.40
   8   1   5   69.29    8.80
   8  -1  -5   83.59    8.60
   8   1   5   64.79   10.80
  -8   1  -5   71.29    6.60
   9   1  -5   -1.90    7.50
  -9  -1  -5    1.00    7.80
  -9   1   5  -10.50    6.20
   9  -1   5   -1.60    6.10
  -9   1   5    3.40    6.80
  -9  -1  -5    6.20    6.50
   9  -1  -5    1.10    4.90
  -9  -1   5   -4.70    6.30
  -9  -1   5    7.50    7.00
  -9   1  -5    0.20    5.70
   9   1   5   -2.50    5.60
  -9   1  -5   -0.10    6.50
 -10   1   5   -9.30    8.20
 -10  -1  -5    1.40    9.30
 -10  -1  -5   -7.30    7.30
 -10   1   5    5.40    8.30
  10   1   5   -6.20    8.30
 -10  -1   5    2.80    8.40
 -10   1  -5    6.20    9.40
  10  -1  -5   -8.10    6.60
 -10  -1   5   -0.80    7.70
  10   1   5  -11.00    8.30
   0  -2   5 4078.09  149.99
   0   2   5 4049.09  151.08
   0  -2  -5 4143.19  152.28
   0  -2   5 4005.40  149.99
   0  -2   5 3542.55  151.28
   0   2   5 3978.30  152.58
   0  -2  -5 3751.72  151.48
   0   2  -5 4197.58  149.49
   0   2   5 4185.98  150.68
   0  -2  -5 4212.48  151.78
   0   2   5 4024.70  151.78
   0   2  -5 4165.68  151.18
   0   2   5 4327.37  150.78
   0  -2  -5 4442.46  150.48
  -1   2   5  679.13   27.60
   1  -2   5  685.53   27.50
   1   2  -5  675.43   25.90
  -1  -2  -5  680.43   30.10
   1  -2   5  710.33   28.80
   1  -2   5  736.13   27.90
   1   2  -5  678.33   25.90
   1  -2   5  667.33   27.30
  -1   2   5  629.64   27.80
   1   2  -5  752.52   29.20
  -1  -2  -5  685.53   27.90
  -1  -2  -5  652.23   27.80
  -1   2   5  643.24   28.50
  -1  -2  -5  711.33   27.90
  -1   2   5  715.43   27.60
   1   2   5  642.94   30.40
   1   2   5  698.13   28.20
  -1  -2   5  714.53   27.00
  -1   2  -5  688.83   27.40
   1   2   5  695.13   28.00
   1   2   5  689.53   27.90
   1  -2  -5  685.43   27.40
   1   2   5  707.63   28.80
  -1  -2   5  680.93   28.80
  -1   2  -5  738.33   27.40
  -1   2  -5  654.13   29.90
   1  -2  -5  722.03   28.80
  -1  -2   5  701.23   26.80
   1  -2  -5  720.63   28.10
   1  -2  -5  734.83   27.30
   2   2  -5  876.51   32.70
  -2  -2  -5  851.31   37.30
  -2   2   5  879.81   34.20
   2  -2   5  917.41   35.10
   2  -2   5  822.52   37.00
  -2  -2  -5  892.51   34.90
   2  -2   5  817.42   35.40
   2   2  -5  854.01   32.60
  -2  -2  -5  836.82   34.00
   2   2  -5  838.12   36.10
  -2   2   5  873.71   34.10
  -2  -2  -5  884.21   34.60
   2  -2   5  862.91   34.40
  -2   2   5  887.21   35.10
   2  -2  -5  884.41   35.20
  -2  -2   5  770.52   35.50
   2   2   5  837.32   34.90
  -2   2  -5  911.11   34.40
   2   2   5  854.51   34.60
  -2  -2   5  895.71   33.60
   2  -2  -5  898.51   33.80
  -2   2  -5  860.31   34.40
   2  -2  -5  773.02   32.70
   2  -2  -5  860.31   33.50
  -2  -2   5  835.12   33.60
   2   2   5  787.32   37.50
  -2  -2   5  823.62   35.60
   2   2   5  891.31   35.40
  -2   2  -5  861.81   33.40
   2   2   5  864.51   34.20
  -3  -2  -5  507.85   23.90
  -3   2   5  584.04   24.70
  -3  -2  -5  563.94   28.10
  -3   2   5  514.15   24.70
   3  -2   5  548.95   24.70
   3   2  -5  577.34   26.80
   3  -2   5  600.84   26.30
   3   2  -5  566.84   23.10
   3  -2   5  537.45   26.80
  -3   2   5  594.74   24.60
  -3  -2  -5  551.64   25.10
   3   2   5  631.74   28.90
  -3  -2   5  592.14   24.40
   3   2   5  583.34   26.00
  -3   2  -5  578.04   23.70
   3   2   5  537.35   24.80
  -3  -2   5  562.04   26.50
   3   2   5  588.64   24.70
   3  -2  -5  625.94   25.70
   3  -2  -5  585.84   24.20
  -3   2  -5  554.04   24.80
   3  -2  -5  570.34   23.70
  -3  -2   5  597.64   26.40
  -3   2  -5  588.24   25.00
  -3  -2   5  581.54   24.20
  -4   2   5 1124.59   46.80
   4  -2   5 1092.69   49.20
  -4  -2  -5 1120.49   47.60
   4   2  -5 1038.80   42.90
  -4   2   5 1136.29   47.00
   4   2  -5 1179.78   45.70
  -4   2   5 1199.48   46.90
   4   2  -5 1154.38   45.20
   4  -2   5 1108.69   47.00
   4  -2   5 1228.78   48.30
  -4  -2  -5 1193.58   46.60
  -4  -2  -5 1204.88   47.50
  -4  -2  -5 1177.08   50.79
   4  -2   5 1186.58   48.70
  -4  -2   5 1107.79   48.50
  -4   2  -5 1193.88   47.40
  -4   2  -5 1121.49   47.30
   4  -2  -5 1144.99   45.70
  -4  -2   5 1167.78   49.00
   4  -2  -5 1179.68   47.20
   4   2   5 1226.08   48.60
   4   2   5 1114.29   47.10
   4  -2  -5 1189.98   46.40
  -4  -2   5 1164.98   46.70
   4   2   5 1153.38   46.80
   4   2   5 1112.59   50.89
   5  -2   5   16.10    3.50
  -5  -2  -5   11.20    3.50
  -5   2   5   12.00    3.30
   5  -2   5   10.40    6.20
   5  -2   5    7.40    3.60
   5  -2   5    4.80    6.10
   5   2  -5   12.10    2.70
  -5  -2  -5   10.50    6.40
  -5  -2  -5   18.20    5.90
  -5   2   5    7.90    2.30
  -5   2   5   16.00    6.20
  -5  -2  -5   12.10    2.70
  -5  -2   5    8.30    4.80
   5   2   5   23.60    7.20
   5  -2  -5   15.30    3.60
   5  -2  -5   12.60    2.80
   5   2   5   11.20    6.30
   5   2   5   12.30    3.80
   5  -2  -5   15.10    5.10
  -5  -2   5   10.10    3.20
  -5  -2   5    9.20    5.60
  -5   2  -5    4.10    3.30
  -5   2  -5   17.80    6.10
   5  -2  -5    5.20    4.90
  -6  -2  -5  753.92   35.50
   6  -2   5  794.62   36.70
   6  -2   5  738.13   34.80
  -6  -2  -5  735.23   33.70
  -6   2   5  778.52   35.70
  -6  -2  -5  746.73   35.50
   6  -2   5  744.93   36.20
   6  -2   5  775.12   37.20
  -6   2   5  783.12   34.50
   6   2  -5  795.72   34.50
  -6  -2  -5  803.12   40.00
   6   2  -5  775.62   33.80
   6   2  -5  749.42   32.50
  -6   2   5  748.33   34.70
   6   2  -5  771.32   30.80
  -6   2  -5  751.92   35.40
   6   2   5  850.61   40.30
   6  -2  -5  704.23   30.40
   6   2   5  793.62   37.10
   6  -2  -5  738.03   32.90
   6   2   5  729.03   34.70
  -6  -2   5  782.02   34.90
   6  -2  -5  812.62   34.60
  -6  -2   5  801.22   35.90
  -6  -2   5  744.63   36.60
  -6   2  -5  739.23   35.10
  -6  -2   5  799.12   35.70
   6  -2  -5  807.62   34.90
  -7  -2  -5   31.00    4.80
   7  -2   5   30.70    4.70
   7  -2   5   37.00    4.60
  -7   2   5   40.80    5.80
  -7   2   5   29.40   10.60
   7   2  -5   19.80    4.10
   7   2  -5   26.00    4.60
  -7  -2  -5   23.20    4.90
  -7  -2  -5   16.10    7.30
   7   2  -5   31.40    7.70
   7  -2   5   26.60    9.40
  -7  -2   5   32.90   10.10
  -7  -2   5   23.10    6.50
  -7  -2   5   31.90    4.70
  -7   2  -5   21.20    4.90
   7  -2  -5   25.50    4.20
  -7  -2   5   34.20    6.60
   7  -2  -5   18.90    6.90
   7   2   5   30.20    4.70
   7  -2  -5   36.90    8.50
   8  -2   5   96.59    9.90
   8   2  -5   97.89    7.40
  -8  -2  -5  118.59    9.00
   8   2  -5  106.79    7.70
  -8   2   5  108.09    7.90
   8  -2   5  111.39    8.70
  -8  -2  -5  114.79    9.10
   8   2  -5  117.29    8.70
   8   2  -5  118.39   12.00
   8   2   5  117.99   12.70
  -8   2  -5  108.09    8.20
  -8   2  -5  117.39    9.00
  -8  -2   5  120.29    8.90
   8  -2  -5  103.49   11.40
   8   2   5  129.59   11.30
   8  -2  -5  101.89   12.50
  -8  -2   5  108.59    8.50
   8   2   5   92.69    8.10
  -8  -2   5  123.19   12.60
   8  -2  -5  107.49    7.80
   9  -2   5  104.19   11.50
   9  -2   5  155.58   10.80
  -9  -2  -5  157.58   11.10
  -9   2   5  129.29   10.80
  -9  -2  -5  124.89    9.90
  -9   2   5   99.09    9.50
  -9  -2   5  130.69    9.80
   9   2   5  120.09    9.40
   9   2   5  136.99   12.70
   9  -2  -5  120.19    9.20
  -9  -2   5  130.29   10.70
  -9   2  -5  140.29   13.30
  -9   2  -5  133.19   11.00
 -10  -2  -5   -4.80    7.40
  10  -2   5   -5.20    7.60
 -10   2   5   -9.00    7.70
  10   2  -5   -2.40    6.70
 -10  -2  -5   14.80    9.80
  10   2   5  -12.20    7.50
  10  -2  -5  -10.50    7.20
 -10  -2   5    7.70    9.70
 -10  -2   5    3.00    8.30
 -10   2  -5   15.30    8.90
  10   2   5    0.10    8.60
 -10   2  -5    0.90    7.30
   0   3   5  249.88   13.60
   0   3   5  251.17   13.10
   0  -3  -5  241.68   11.90
   0  -3   5  248.58   11.70
   0  -3   5  257.87   12.00
   0   3   5  262.87   12.70
   0  -3  -5  255.07   13.20
   0  -3   5  234.78   12.30
   0  -3  -5  249.78   12.60
   0  -3  -5  255.27   14.40
   0   3  -5  253.47   12.30
   0  -3   5  249.88   12.10
   0   3  -5  245.98   12.90
   0   3   5  245.48   12.20
   0   3  -5  252.47   11.50
   0  -3  -5  252.97   12.40
  -1   3   5 2583.34  110.29
  -1  -3  -5 2940.41  110.39
  -1   3   5 2988.70  110.09
  -1   3   5 3057.19  110.29
  -1  -3  -5 3016.30  110.49
   1  -3   5 2983.10  110.09
   1  -3   5 3074.79  110.89
  -1  -3  -5 3135.69  113.69
  -1   3   5 3114.99  111.19
  -1  -3  -5 3079.99  110.19
   1   3  -5 2832.12  108.79
   1   3  -5 3093.59  111.59
   1   3  -5 2864.01  109.09
   1  -3   5 2890.01  109.79
  -1   3   5 3005.80  111.49
   1  -3   5 2865.31  110.09
  -1  -3  -5 3112.59  110.99
   1  -3  -5 3041.40  111.49
   1   3   5 2888.61  110.39
   1  -3  -5 2884.41  109.59
   1  -3  -5 3153.88  109.99
  -1   3  -5 2851.01  109.99
   1  -3  -5 2669.33  110.79
   1   3   5 2690.73  110.59
   1   3   5 3116.99  110.79
  -1   3  -5 2976.80  109.69
  -1  -3   5 2704.73  108.49
  -1  -3   5 3024.80  111.59
  -1  -3   5 2801.82  109.39
  -1   3  -5 3014.10  109.69
   1   3   5 2853.61  110.49
   1   3   5 2686.03  113.09
  -1  -3   5 2857.01  109.29
   2   3  -5 1691.23   64.59
   2  -3   5 1812.62   66.59
  -2  -3  -5 1779.02   74.19
  -2   3   5 1682.63   67.09
  -2   3   5 1751.32   65.89
  -2  -3  -5 1669.13   66.39
   2  -3   5 1628.84   65.79
  -2   3   5 1645.34   65.89
   2  -3   5 1719.13   65.49
  -2  -3  -5 1755.72   66.19
   2  -3   5 1754.12   67.29
   2   3  -5 1660.53   64.39
  -2  -3  -5 1741.43   66.29
   2   3  -5 1836.12   68.19
   2   3   5 1720.73   66.39
  -2  -3   5 1715.13   68.39
  -2  -3   5 1616.44   67.49
   2  -3  -5 1746.63   65.39
   2   3   5 1599.44   69.99
  -2   3  -5 1817.92   65.69
  -2  -3   5 1531.25   62.69
   2  -3  -5 1629.04   65.49
   2  -3  -5 1840.92   65.79
  -2  -3   5 1762.02   65.39
   2   3   5 1781.42   66.59
   2   3   5 1682.73   66.69
  -2  -3   5 1594.84   65.29
   2  -3  -5 1832.32   67.49
  -2   3  -5 1794.62   65.99
   2   3   5 1505.85   65.99
   3   3  -5    9.20    3.60
   3   3  -5    6.80    4.60
   3  -3   5   16.30    3.20
   3  -3   5   11.30    2.60
  -3  -3  -5   10.30    4.50
  -3   3   5   13.40    2.80
  -3  -3  -5   10.70    2.30
  -3  -3  -5   11.30    3.00
   3  -3   5   14.80    5.20
   3   3  -5   10.40    2.10
   3  -3   5   11.00    5.00
  -3   3   5    6.30    2.60
  -3  -3  -5   17.00    5.60
  -3   3   5    8.60    4.60
   3   3   5   10.70    2.70
   3   3   5   10.20    4.90
  -3  -3   5    7.10    4.30
  -3   3  -5   12.20    2.50
   3  -3  -5   15.10    5.20
   3   3   5   12.00    2.60
   3   3   5   10.80    4.00
  -3  -3   5   15.70    3.00
   3  -3  -5   12.80    2.20
  -3  -3   5   10.80    4.30
  -3  -3   5   10.00    2.30
  -3   3  -5   10.90    3.30
   3   3   5    6.10    2.90
  -3   3  -5   14.10    4.30
   3  -3  -5    6.20    2.50
   3  -3  -5   18.50    5.10
   4  -3   5  267.87   15.90
  -4   3   5  282.67   15.10
  -4   3   5  239.48   13.60
   4   3  -5  266.57   16.70
   4  -3   5  249.88   14.00
  -4  -3  -5  251.07   14.40
  -4   3   5  249.28   14.20
   4   3  -5  242.48   12.20
  -4  -3  -5  245.08   13.40
  -4  -3  -5  268.87   18.50
  -4  -3  -5  266.67   15.10
   4   3  -5  273.87   13.90
   4  -3   5  258.37   15.80
   4  -3   5  270.87   15.50
   4  -3  -5  231.28   11.40
  -4  -3   5  251.87   13.60
   4  -3  -5  277.87   15.40
   4  -3  -5  252.17   11.50
   4   3   5  247.68   14.20
   4   3   5  255.67   15.70
  -4  -3   5  270.27   14.60
  -4  -3   5  241.08   15.20
  -4   3  -5  266.17   13.80
   4   3   5  249.28   18.90
  -4  -3   5  223.88   19.50
   4  -3  -5  257.47   14.40
   4  -3  -5  253.47   13.10
   4   3   5  255.57   13.50
  -4   3  -5  262.67   15.00
  -4   3  -5  252.37   14.20
   4   3   5  220.18   16.70
   5   3  -5  435.46   19.60
  -5  -3  -5  425.16   22.20
   5  -3   5  432.26   23.10
  -5   3   5  434.06   22.40
  -5  -3  -5  449.16   26.70
   5  -3   5  416.56   21.50
   5  -3   5  438.26   23.90
  -5   3   5  416.36   21.80
   5  -3   5  446.96   23.70
  -5  -3  -5  437.26   22.70
  -5  -3  -5  419.46   21.10
  -5   3   5  420.06   21.60
   5   3   5  424.16   21.60
  -5  -3   5  450.55   23.40
   5   3   5  428.16   23.30
   5  -3  -5  417.96   18.00
  -5  -3   5  424.96   21.60
  -5   3  -5  437.86   22.40
   5  -3  -5  443.26   22.50
  -5  -3   5  420.16   24.60
  -5  -3   5  448.96   22.50
   5   3   5  430.86   26.00
  -5   3  -5  451.15   21.10
  -5   3  -5  434.36   22.10
   5  -3  -5  444.26   21.80
   5   3   5  434.96   22.20
   5  -3  -5  412.56   20.10
  -6   3   5  613.34   30.00
   6  -3   5  627.14   30.20
   6  -3   5  643.44   32.10
   6  -3   5  626.54   41.00
  -6  -3  -5  644.14   29.90
   6   3  -5  622.14   27.70
  -6  -3  -5  652.23   35.20
   6   3  -5  628.34   24.30
   6   3  -5  651.43   29.30
  -6   3   5  666.03   30.20
   6  -3   5  644.04   32.20
  -6  -3  -5  603.44   30.60
  -6   3   5  655.43   30.90
   6   3  -5  589.94   24.20
  -6  -3  -5  586.34   31.10
   6   3   5  619.14   32.10
   6  -3  -5  596.34   25.90
  -6  -3   5  647.94   31.10
   6  -3  -5  665.23   31.10
  -6  -3   5  639.24   30.00
  -6  -3   5  653.73   32.80
  -6   3  -5  614.74   30.50
  -6   3  -5  646.44   31.00
   6   3   5  622.94   30.00
   6   3   5  694.93   35.70
   6  -3  -5  640.44   29.90
  -6  -3   5  648.04   32.40
   6  -3  -5  630.84   28.50
  -7  -3  -5    0.80    3.50
   7  -3   5    0.60    3.50
   7   3  -5    3.80    3.30
   7   3  -5    4.90    2.30
   7  -3   5    4.60    4.00
  -7   3   5   10.30    3.90
   7   3  -5    5.00    5.80
  -7  -3  -5   -0.10    8.20
  -7   3   5    1.20    4.00
  -7  -3  -5   -0.60    4.70
  -7  -3   5    6.40    3.80
   7   3   5   11.10    3.60
  -7  -3   5    1.30   13.60
   7  -3  -5   -2.00    6.80
  -7  -3   5   -0.10    6.20
   7  -3  -5   -1.20    6.00
   7  -3  -5    6.00    3.40
  -7   3  -5    1.20    4.10
  -7  -3   5    6.00    5.40
   8   3  -5   34.60    6.20
  -8   3   5   61.69    6.30
  -8  -3  -5   38.20    6.60
   8   3  -5   44.30    8.30
   8  -3   5   53.99    5.80
  -8  -3  -5   55.49    6.80
   8   3  -5   50.69   10.10
   8   3   5   57.49    6.00
   8  -3  -5   34.90    5.80
  -8  -3   5   28.70    8.10
   8   3   5   49.50   10.50
   8   3   5   57.69    7.40
  -8  -3   5   49.99    7.50
  -8  -3   5   58.79    8.00
   8  -3  -5   38.50    5.80
  -8   3  -5   40.80    6.50
   9  -3   5   54.09    8.70
  -9  -3  -5   44.80    8.30
  -9  -3  -5   41.30    8.30
   9  -3   5   30.70    6.00
  -9  -3   5   64.59    9.80
  -9   3  -5   35.00    8.10
  -9  -3   5   50.19    8.70
   9   3   5   40.20    8.90
   9  -3  -5   45.10    7.30
  10  -3   5   -1.40    8.80
 -10  -3  -5   -1.40    7.70
 -10   3   5  -15.40    8.30
  10   3  -5  -11.50   10.80
 -10   3   5   12.20    9.10
 -10  -3   5    9.00    9.90
 -10  -3   5   -4.00    8.50
 -10   3  -5   -9.00    7.70
  10  -3  -5   -7.40    7.60
 -10   3  -5   11.50   11.30
   0  -4  -5  897.91   35.10
   0  -4  -5  843.82   35.60
   0  -4   5  824.72   34.50
   0   4   5  850.71   35.80
   0  -4  -5  894.31   35.00
   0  -4   5  790.02   35.20
   0   4   5  829.62   35.00
   0  -4   5  860.61   34.70
   0   4   5  749.03   35.20
   0  -4   5  870.81   34.80
   0   4   5  884.51   37.10
   0   4  -5  907.21   34.50
   0   4  -5  872.51   34.50
   0  -4  -5  718.83   38.20
   0   4   5  859.01   35.90
   0   4  -5  916.51   36.40
   0   4  -5  856.91   34.10
   1  -4   5  118.79    7.40
   1   4  -5  107.89    6.60
  -1  -4  -5  110.59    7.50
   1  -4   5  110.89    8.60
  -1   4   5  106.09    7.20
  -1  -4  -5  100.29   10.00
   1  -4   5  116.59    8.40
  -1   4   5  110.39    7.90
  -1  -4  -5  121.09    8.80
  -1   4   5  104.69    9.90
  -1   4   5  111.69    8.80
   1   4  -5  115.99    6.60
   1  -4   5   99.69    7.10
  -1  -4  -5  117.59    7.50
   1   4  -5  113.49    7.60
  -1   4   5  116.09    8.20
  -1  -4   5  101.69    6.90
  -1   4  -5  112.89    7.00
  -1  -4   5  103.69    8.00
  -1  -4   5  103.69    7.80
  -1   4  -5  111.89    8.10
   1  -4  -5  112.39    7.00
  -1  -4   5   93.99    6.60
   1   4   5  102.69    7.30
  -1   4  -5  116.59    9.00
   1  -4  -5  115.89    8.10
   1   4   5  114.89    8.90
   1   4   5  116.69    7.70
   1  -4  -5  112.19    8.90
   1   4   5  108.79    8.70
  -1   4  -5  109.39    7.40
   2  -4   5  587.14   25.90
  -2  -4  -5  583.24   29.70
  -2  -4  -5  545.45   27.70
  -2   4   5  572.14   25.60
   2   4  -5  577.44   23.70
  -2  -4  -5  569.44   25.30
   2  -4   5  594.54   26.50
   2  -4   5  582.54   24.80
  -2  -4  -5  594.24   25.60
  -2   4   5  533.15   25.70
   2   4  -5  590.84   24.40
  -2   4   5  546.75   25.00
   2  -4   5  544.45   24.80
  -2   4   5  582.44   26.40
   2   4  -5  567.94   27.00
  -2  -4  -5  568.54   25.40
  -2  -4   5  592.34   28.40
   2   4   5  520.95   28.00
   2  -4  -5  549.85   24.40
  -2   4  -5  483.15   28.80
  -2   4  -5  578.84   25.00
  -2  -4   5  603.64   25.00
   2  -4  -5  578.24   25.60
   2  -4  -5  587.84   25.70
   2  -4  -5  588.84   26.50
  -2   4  -5  605.54   25.50
   2   4   5  529.65   25.10
   2   4   5  576.74   26.10
   2   4   5  539.75   25.00
  -2  -4   5  533.45   24.40
  -2  -4   5  549.95   26.40
   2   4   5  579.94   26.00
  -2  -4   5  571.94   22.30
   3  -4   5 1061.19   46.50
  -3  -4  -5 1221.58   52.19
   3   4  -5 1228.18   49.90
  -3   4   5 1084.79   46.70
   3   4  -5 1199.68   45.90
  -3  -4  -5 1188.18   47.50
   3   4  -5 1120.09   45.10
  -3   4   5 1185.38   47.20
  -3   4   5 1213.08   49.00
  -3   4   5 1130.69   47.90
   3  -4   5 1198.28   47.90
  -3  -4  -5 1133.79   47.50
  -3  -4  -5 1061.89   46.80
   3  -4   5 1164.38   48.40
   3   4   5 1147.99   47.60
   3   4   5 1103.19   47.70
   3  -4  -5 1170.18   46.70
   3  -4  -5 1131.09   45.70
   3   4   5 1098.79   46.50
  -3  -4   5 1201.88   50.19
  -3   4  -5 1198.98   46.70
  -3   4  -5 1167.78   47.00
  -3  -4   5 1139.69   46.60
  -3  -4   5 1011.80   48.10
  -3  -4   5 1217.48   46.60
   3   4   5 1050.39   50.89
  -3   4  -5 1182.58   47.20
   3  -4  -5 1149.58   48.20
   3  -4  -5 1088.99   45.90
   3   4   5 1132.19   47.20
  -4  -4  -5  178.78   12.50
  -4   4   5  192.28   12.10
   4  -4   5  194.38   13.50
  -4  -4  -5  201.18   17.00
  -4  -4  -5  190.88   11.50
   4  -4   5  188.58   13.20
   4   4  -5  175.18   14.30
  -4  -4  -5  186.98   13.70
   4  -4   5  180.88   11.90
   4   4  -5  193.48   10.10
   4  -4   5  199.58   14.20
  -4   4   5  203.88   14.00
  -4   4   5  186.28   12.50
   4  -4  -5  192.28   10.90
  -4   4  -5  199.08   12.20
   4   4   5  199.98   14.10
  -4  -4   5  183.18   11.20
   4  -4  -5  191.48   13.60
  -4  -4   5  205.78   12.80
   4   4   5  182.28   13.20
   4   4   5  187.68   15.60
  -4   4  -5  190.08   12.90
  -4   4  -5  171.48   11.80
   4  -4  -5  200.08   12.90
   4   4   5  183.48   11.00
  -4  -4   5  178.48   13.20
  -4  -4   5  198.18   15.80
   4  -4  -5  178.98   10.70
   4   4   5  178.58   12.00
  -5   4   5  114.39    9.00
   5   4  -5  112.49    7.70
   5   4  -5  138.79   10.40
  -5  -4  -5  130.19   11.50
  -5  -4  -5  130.29   15.80
   5  -4   5  134.69   12.40
   5  -4   5  109.79    9.30
  -5  -4  -5  113.99    9.80
  -5   4   5  126.09   12.00
   5  -4   5  123.49   11.00
  -5   4   5  118.29    8.80
   5  -4   5  118.09   11.30
   5   4  -5  125.49   12.80
  -5  -4  -5  135.09    9.50
  -5   4  -5  117.59   11.30
  -5  -4   5  132.89    9.50
  -5  -4   5  126.19   10.40
  -5   4  -5  125.19   10.20
   5   4   5  121.89    9.20
   5   4   5  136.09   11.90
  -5  -4   5  127.39   15.70
  -5  -4   5  127.39   11.40
   5   4   5  114.39   12.70
   5  -4  -5  133.79   11.50
   5  -4  -5  123.49   11.40
   5   4   5  131.49    7.90
  -5   4  -5  117.19    9.50
   5  -4  -5  119.99    7.90
   5  -4  -5   98.49    8.20
   5  -4  -5  121.49    9.00
  -6  -4  -5  581.34   33.90
   6   4  -5  572.14   25.50
  -6   4   5  555.64   27.90
   6  -4   5  517.05   29.80
   6  -4   5  562.14   29.40
  -6  -4  -5  562.64   27.40
   6  -4   5  550.14   27.90
  -6   4   5  552.34   27.30
  -6   4   5  545.15   28.90
  -6  -4  -5  559.84   27.80
   6   4   5  587.74   32.60
   6   4   5  601.54   29.70
  -6  -4   5  598.14   32.30
  -6  -4   5  615.14   29.60
  -6   4  -5  606.94   27.80
  -6  -4   5  587.54   28.10
  -6   4  -5  578.14   28.10
  -6   4  -5  537.55   29.30
   6   4   5  541.15   27.10
   6  -4  -5  579.24   28.20
  -6  -4   5  524.75   29.00
   6   4   5  546.05   26.20
   6  -4  -5  550.54   26.10
   6  -4  -5  563.74   28.70
   7  -4   5   27.90    6.00
   7  -4   5   40.90    4.90
  -7  -4  -5   31.70    5.50
   7   4  -5   29.90    4.50
  -7   4   5   34.00    8.30
  -7  -4  -5   32.40    6.40
  -7  -4   5   27.30    8.60
  -7   4  -5   29.80    7.80
   7  -4  -5   25.10    4.20
  -7  -4   5   20.50    5.20
   7   4   5   37.50    4.60
   7  -4  -5   42.40   10.20
   7   4   5   24.00    5.00
  -7   4  -5   37.10    5.40
  -7  -4   5   28.60    5.70
   8  -4   5   -0.50    4.40
   8   4  -5    6.50    4.60
  -8   4   5   10.60    5.50
   8  -4   5    7.00    5.50
  -8  -4  -5    6.20    5.20
  -8  -4  -5   14.60    5.90
   8   4  -5    5.40    9.40
  -8   4   5    4.80    5.80
  -8   4  -5   11.70    8.70
  -8   4  -5   15.10    5.60
   8   4   5   -3.70    5.70
  -8  -4   5   -2.10    8.50
  -8  -4   5   -2.40    5.90
   8  -4  -5   -0.80    4.60
   8   4   5    4.50    5.00
   9   4  -5    1.70    5.90
  -9  -4  -5   15.60    7.60
  -9  -4  -5   13.90    6.40
   9  -4   5    9.40    6.60
  -9   4   5   15.20    7.00
   9   4   5    3.80    7.20
  -9  -4   5    8.80    7.00
   9  -4  -5    7.30    6.40
   9   4   5   12.00    6.80
  -9   4  -5   14.60    7.50
  -9  -4   5   17.60    7.60
   0   5  -5  533.75   22.70
   0  -5  -5  503.95   23.10
   0   5   5  492.05   23.70
   0   5   5  517.35   24.80
   0   5  -5  519.25   24.60
   0   5   5  511.25   23.60
   0  -5  -5  525.65   27.50
   0   5   5  487.95   23.70
   0  -5   5  484.05   22.70
   0  -5  -5  529.05   24.50
   0  -5   5  510.75   23.30
   0  -5   5  518.65   23.20
   0   5   5  481.35   25.20
   0  -5  -5  527.45   23.70
   0  -5  -5  480.65   23.70
   0   5  -5  508.45   22.30
   0   5  -5  536.85   23.10
   0  -5   5  487.35   23.70
   1   5  -5  559.14   23.10
  -1   5   5  505.85   25.30
   1  -5   5  510.55   24.60
  -1  -5  -5  592.44   25.50
   1  -5   5  543.95   25.20
   1   5  -5  581.14   24.40
  -1  -5  -5  545.05   24.90
  -1  -5  -5  473.25   24.70
   1  -5   5  528.95   24.40
   1   5  -5  560.74   23.60
  -1  -5  -5  571.14   25.60
  -1   5   5  528.95   24.70
   1   5  -5  576.44   26.80
   1  -5   5  560.34   25.20
  -1  -5  -5  533.15   29.10
  -1   5   5  549.85   25.60
  -1   5   5  576.34   26.30
   1  -5  -5  539.65   24.30
   1   5   5  566.04   26.20
   1   5   5  530.65   25.00
   1  -5  -5  564.54   27.10
  -1   5  -5  541.85   24.10
  -1   5  -5  545.25   24.70
  -1   5  -5  567.64   25.70
  -1  -5   5  558.84   23.60
  -1  -5   5  520.15   24.20
   1  -5  -5  553.74   25.90
   1  -5  -5  547.05   25.60
  -1  -5   5  554.74   24.80
   1   5   5  536.95   25.40
  -1  -5   5  526.25   25.80
   1   5   5  514.65   27.10
   1  -5  -5  573.44   25.30
  -1   5  -5  533.35   24.60
   1   5   5  521.65   24.80
   2   5  -5  284.37   12.60
   2   5  -5  268.07   17.60
   2  -5   5  282.87   15.10
  -2   5   5  279.87   16.10
  -2   5   5  294.37   16.20
   2  -5   5  290.77   16.70
   2   5  -5  290.87   13.90
  -2  -5  -5  269.67   20.00
   2  -5   5  305.87   16.50
   2  -5   5  278.17   14.80
  -2  -5  -5  273.87   15.40
  -2  -5  -5  302.57   16.10
  -2  -5  -5  273.07   15.30
  -2   5   5  279.97   16.70
   2   5  -5  301.07   15.10
  -2  -5  -5  287.47   16.00
  -2   5   5  274.67   15.10
   2  -5  -5  305.77   16.90
   2   5   5  290.67   16.90
  -2   5  -5  280.57   15.50
  -2  -5   5  267.57   16.50
   2   5   5  280.47   16.50
  -2   5  -5  308.57   16.30
  -2  -5   5  278.67   14.80
  -2   5  -5  293.87   16.00
   2  -5  -5  288.87   14.90
   2  -5  -5  300.77   16.10
  -2  -5   5  292.07   15.40
  -2  -5   5  307.97   19.40
   2   5   5  270.77   14.80
  -2   5  -5  281.97   14.80
   2   5   5  290.27   15.60
  -2  -5   5  295.97   13.20
   2  -5  -5  291.27   17.30
   2   5   5  276.27   18.00
  -3   5   5   32.70    7.10
   3  -5   5   35.10    5.20
  -3   5   5   27.90    5.20
   3   5  -5   30.90    7.60
   3   5  -5   45.10    8.40
  -3  -5  -5   43.50   10.80
  -3  -5  -5   36.10    7.20
  -3  -5  -5   33.00    4.50
   3  -5   5   34.50    8.40
  -3   5   5   30.70    7.20
   3  -5   5   30.40    7.80
  -3   5   5   28.30    5.40
   3   5  -5   32.90    3.40
  -3  -5  -5   31.70    4.90
   3  -5  -5   29.80    6.50
  -3   5  -5   28.20    6.70
  -3  -5   5   36.90    7.80
   3  -5  -5   32.50    3.80
  -3   5  -5   24.60    3.90
  -3  -5   5   33.20    5.50
   3   5   5   40.30    5.80
   3  -5  -5   37.70    7.00
  -3   5  -5   32.60    6.20
   3   5   5   40.80    3.80
   3   5   5   33.70    7.50
   3   5   5   24.40    6.70
  -3  -5   5   38.20    9.50
   3  -5  -5   35.10    7.70
  -3  -5   5   37.40    4.30
   4  -5   5  210.68   15.40
   4   5  -5  211.78   13.20
  -4   5   5  189.58   13.10
  -4  -5  -5  198.28   14.50
   4  -5   5  198.48   12.60
   4  -5   5  206.58   14.70
   4   5  -5  203.78   11.20
  -4  -5  -5  207.18   18.20
   4  -5   5  212.38   15.50
  -4  -5  -5  211.48   13.30
  -4   5   5  213.48   12.80
  -4   5   5  200.08   14.50
   4   5  -5  196.28   16.00
  -4   5   5  217.18   15.60
  -4  -5  -5  187.58   13.00
  -4  -5   5  224.38   15.00
   4   5   5  219.88   12.10
   4   5   5  209.38   15.90
  -4  -5   5  193.18   17.30
  -4   5  -5  205.88   13.40
  -4  -5   5  190.38   13.00
   4  -5  -5  207.68   15.30
  -4   5  -5  210.28   14.70
   4  -5  -5  213.08   12.50
   4   5   5  198.18   12.70
   4  -5  -5  200.88   12.70
  -4  -5   5  190.88   14.10
   4  -5  -5  219.48   14.30
   4   5   5  221.88   16.60
   4   5   5  220.58   15.40
   5  -5   5    3.40    2.80
   5   5  -5   -4.20    5.40
  -5   5   5   -4.00    5.80
   5   5  -5   -3.50    6.50
  -5   5   5    4.50    3.60
  -5  -5  -5   -9.60    6.00
   5  -5   5   -2.40    6.30
  -5  -5  -5   -0.30    8.00
  -5   5   5   -1.40    3.80
  -5   5   5   -9.00    6.10
  -5  -5  -5    0.70    3.70
  -5   5  -5   -1.00    5.50
  -5   5  -5   -5.00    3.30
  -5   5  -5   -3.40    4.30
   5  -5  -5    0.10    1.60
   5  -5  -5   -2.60    5.90
   5  -5  -5   -3.80    2.90
  -5  -5   5   14.80    7.70
   5  -5  -5   -5.80    4.90
  -5  -5   5  -10.20    6.30
   5   5   5   -1.60    3.60
   5   5   5    1.00    2.90
   5   5   5    1.80    7.60
   5   5   5   -6.50    6.00
  -5  -5   5   -4.00    3.60
  -6   5   5  494.25   27.10
  -6  -5  -5  491.45   25.70
   6  -5   5  497.15   26.90
   6   5  -5  505.75   25.20
   6   5  -5  501.55   23.40
   6  -5   5  483.65   24.60
  -6  -5  -5  506.85   25.20
  -6   5   5  485.95   25.20
   6   5   5  532.95   27.70
  -6  -5   5  510.35   25.40
   6   5   5  460.55   34.60
   6  -5  -5  518.25   24.50
  -6  -5   5  518.15   31.30
   6  -5  -5  482.55   26.20
   6  -5  -5  489.25   22.60
   6   5   5  504.85   25.10
  -6  -5   5  503.85   28.00
   6  -5  -5  492.25   21.90
  -6   5  -5  486.85   26.10
   6   5   5  524.75   23.90
  -6   5  -5  503.95   25.60
  -6  -5   5  529.55   26.70
  -7   5   5   20.90    5.70
  -7   5   5   28.10    5.70
   7   5  -5   21.30    4.90
   7  -5   5   23.20    5.20
   7  -5   5   16.00    4.10
  -7  -5  -5   14.90    4.40
   7   5   5   23.40   10.30
  -7   5  -5   17.10    6.40
   7   5   5   23.80    5.20
  -7  -5   5   16.60    5.00
   7  -5  -5   23.50    3.50
  -7  -5   5   20.70    4.80
   7   5   5   12.30    5.00
  -7  -5   5   12.40    9.30
  -7   5  -5   29.30    5.90
   8  -5   5   48.50    9.00
  -8   5   5   36.50    7.40
  -8  -5  -5   47.50    7.70
  -8   5   5   53.09    7.20
   8  -5   5   36.00    6.60
  -8  -5  -5   33.40    8.20
   8   5  -5   27.00    6.30
   8   5  -5   69.89   18.10
   8  -5  -5   44.10    6.70
   8   5   5   33.50    6.40
  -8   5  -5   49.30    7.60
   8   5   5   42.40    6.00
   8   5   5   24.30    6.40
  -8  -5   5   29.30    6.10
  -9  -5  -5   17.00    9.30
   9  -5   5    0.50    7.20
  -9  -5  -5   -3.00    7.00
  -9   5   5    3.40    7.80
  -9  -5   5   -2.40    7.70
  -9  -5   5    3.20    8.20
   9   5   5   21.90   12.40
   9   5   5  -10.00    7.90
  -9   5  -5    6.20    9.00
   9  -5  -5   -5.20    6.80
   0  -6  -5  219.18   13.70
   0   6   5  212.48   13.00
   0  -6   5  221.18   14.20
   0  -6   5  202.88   13.20
   0   6  -5  230.28   14.90
   0  -6  -5  197.68   13.30
   0  -6  -5  195.78   16.30
   0  -6   5  194.38   12.20
   0  -6  -5  217.38   14.10
   0   6   5  204.58   13.00
   0  -6   5  198.78   12.80
   0   6   5  212.88   14.10
   0   6  -5  219.28   12.00
   0   6   5  215.48   14.70
   0  -6  -5  211.38   12.60
   0   6   5  205.78   13.70
   0   6  -5  220.78   13.40
   0   6  -5  207.58   11.70
  -1   6   5  280.57   16.00
   1   6  -5  289.47   14.60
  -1  -6  -5  276.47   16.40
   1  -6   5  274.17   15.50
  -1   6   5  290.57   16.70
   1   6  -5  300.87   18.10
  -1  -6  -5  261.17   20.50
   1  -6   5  289.97   15.80
   1  -6   5  279.57   17.00
  -1   6   5  282.07   17.20
  -1  -6  -5  288.67   17.00
   1   6  -5  303.87   16.10
  -1  -6  -5  267.97   16.00
  -1   6   5  278.37   17.50
   1  -6   5  306.07   16.90
   1   6  -5  294.17   13.90
  -1  -6  -5  291.07   16.70
   1   6   5  288.37   15.80
  -1  -6   5  262.67   14.80
  -1   6  -5  297.47   16.10
  -1  -6   5  293.67   16.60
  -1   6  -5  293.77   17.50
   1   6   5  285.57   17.70
  -1  -6   5  295.37   15.10
  -1  -6   5  283.47   19.60
   1  -6  -5  262.77   16.30
   1   6   5  279.57   16.00
   1   6   5  290.87   17.10
   1  -6  -5  286.57   15.60
   1  -6  -5  287.47   19.30
  -1   6  -5  284.47   15.20
  -1  -6   5  275.87   16.80
   1  -6  -5  279.77   17.10
  -1   6  -5  277.57   14.90
   1   6   5  270.37   18.20
   1  -6  -5  301.07   17.00
  -2  -6  -5    5.20    3.00
   2   6  -5    6.80    5.90
  -2  -6  -5    7.70    3.70
   2   6  -5    2.90    5.00
  -2   6   5    2.90    3.20
  -2   6   5    1.10    4.70
   2  -6   5    5.00    3.10
  -2   6   5    0.60    5.50
  -2  -6  -5    2.70    7.00
   2   6  -5    3.30    1.50
  -2  -6  -5    3.90    5.40
  -2  -6  -5    9.00    6.40
   2   6  -5    5.50    2.10
  -2   6   5    2.30    3.10
   2  -6   5    5.00    5.50
   2  -6   5    2.30    2.10
   2  -6   5    8.60    6.50
  -2   6  -5    6.40    2.30
  -2   6  -5    3.30    5.20
   2  -6  -5    7.20    4.90
   2   6   5    0.40    2.60
  -2  -6   5    5.60    3.80
  -2  -6   5    4.90    3.40
   2   6   5    3.10    5.50
  -2  -6   5    4.00    5.70
  -2   6  -5    2.80    3.20
  -2  -6   5    5.90    2.80
   2  -6  -5    7.30    5.70
   2   6   5    3.80    5.70
   2   6   5   -0.10    2.70
  -2   6  -5   -2.60    4.50
   2  -6  -5    5.60    3.60
  -2  -6   5   13.00    6.10
   2  -6  -5    6.50    5.50
  -3   6   5  229.98   15.10
  -3  -6  -5  261.27   15.40
   3  -6   5  228.18   14.10
  -3  -6  -5  221.78   14.30
  -3   6   5  240.48   14.50
   3   6  -5  250.07   17.70
   3   6  -5  246.58   13.10
  -3  -6  -5  248.18   16.70
   3  -6   5  252.97   16.50
  -3   6   5  252.77   16.40
   3  -6   5  241.18   16.90
  -3   6   5  250.67   16.60
   3   6  -5  250.67   15.30
  -3  -6  -5  265.37   21.60
  -3  -6   5  239.18   15.80
  -3   6  -5  245.08   16.00
  -3   6  -5  236.68   14.30
  -3  -6   5  228.18   14.30
   3   6   5  262.37   17.40
  -3  -6   5  247.28   15.70
   3  -6  -5  240.68   16.60
  -3   6  -5  259.37   15.40
  -3  -6   5  234.88   19.00
   3   6   5  245.58   17.60
   3   6   5  245.78   14.90
   3  -6  -5  252.27   16.10
   3   6   5  251.27   14.00
   3  -6  -5  246.68   14.50
  -3  -6   5  242.98   11.50
   3   6   5  262.77   16.90
   3  -6  -5  244.88   15.40
  -3   6  -5  252.67   15.70
   4  -6   5  419.26   24.10
  -4   6   5  408.86   23.90
  -4  -6  -5  406.16   21.60
  -4   6   5  420.66   22.80
  -4  -6  -5  417.16   28.20
  -4   6   5  443.26   23.50
  -4   6   5  399.16   21.70
  -4  -6  -5  424.76   23.20
   4   6  -5  430.76   22.00
   4   6  -5  410.16   25.20
   4  -6   5  406.16   21.60
   4   6  -5  420.56   19.90
   4  -6   5  410.76   24.00
  -4  -6  -5  409.56   22.30
  -4   6  -5  402.56   22.50
   4   6   5  441.76   25.10
   4  -6  -5  388.06   20.50
   4  -6  -5  391.56   23.80
  -4   6  -5  420.66   21.90
   4  -6  -5  389.36   26.40
  -4  -6   5  446.26   24.00
   4   6   5  442.26   26.60
   4  -6  -5  443.46   22.90
   4   6   5  377.06   23.40
  -4  -6   5  424.16   28.00
   4   6   5  420.36   22.00
  -4   6  -5  447.36   22.90
  -4  -6   5  402.66   21.70
  -4  -6   5  413.46   22.80
   4   6   5  408.86   20.40
   5   6  -5   32.90    8.10
  -5  -6  -5   31.10    7.20
   5  -6   5   47.00    5.30
  -5  -6  -5   35.00    5.60
   5  -6   5   46.50    6.00
   5   6  -5   43.60    4.70
   5   6   5   44.40    4.60
  -5  -6   5   38.80   10.50
  -5  -6   5   30.40    5.80
   5   6   5   60.29   10.40
  -5  -6   5   44.00   13.40
  -5   6  -5   39.90   10.00
  -5  -6   5   40.30    5.70
   5  -6  -5   42.40    5.10
   5  -6  -5   35.00    8.00
  -5   6  -5   37.70    9.00
   6  -6   5  319.57   18.50
  -6  -6  -5  280.97   17.00
   6   6  -5  306.77   17.70
   6   6  -5  295.77   15.30
  -6  -6  -5  295.37   17.50
  -6   6   5  277.17   16.30
  -6   6   5  286.97   17.90
   6  -6   5  288.07   16.10
  -6   6  -5  300.77   19.10
   6  -6  -5  277.07   16.00
   6  -6  -5  279.27   14.70
   6   6   5  291.37   20.20
   6  -6  -5  294.97   16.30
  -6  -6   5  294.87   17.60
  -6  -6   5  319.07   17.30
   6   6   5  302.47   21.90
   6   6   5  319.47   15.90
   6   6   5  282.17   16.60
  -6  -6   5  296.47   27.60
  -6   6  -5  295.27   17.60
   7   6  -5   97.39    8.10
   7  -6   5   85.39   11.40
   7   6  -5   93.69   13.00
  -7   6   5   94.89    7.80
  -7   6   5  106.89    8.30
  -7  -6  -5   80.89    8.10
   7  -6   5   93.49    7.20
   7  -6  -5   86.89    6.40
  -7  -6   5  102.39    8.50
  -7  -6   5   99.69    7.60
   7   6   5  107.79    7.20
   7  -6  -5   78.39    7.80
   7   6   5   90.89    7.30
  -7   6  -5  104.99    9.00
   8  -6   5   37.30    8.70
  -8  -6  -5   43.70    8.90
  -8  -6  -5   29.60    7.90
   8  -6   5   23.70    6.30
   8   6   5   21.30    7.00
  -8  -6   5   23.80    7.10
  -8  -6   5   53.29    8.40
   8  -6  -5   40.90    8.00
  -8   6  -5   45.10    9.90
   9  -6   5    2.20    7.30
  -9   6   5   22.20   13.60
  -9  -6  -5   -1.20    8.30
   9  -6   5   19.80    8.60
  -9   6  -5    9.70   10.00
   9   6   5   -1.00    8.10
  -9  -6   5   26.90    9.10
   9  -6  -5    1.00    7.90
  -9  -6   5   16.00    8.80
   0   7  -5   63.89    9.20
   0  -7  -5   83.19    7.70
   0  -7   5   60.89    9.50
   0   7  -5   73.99   10.40
   0  -7   5   67.09    6.90
   0  -7  -5   61.79   12.50
   0  -7  -5   68.09    9.30
   0   7  -5   72.69    6.60
   0  -7   5   66.29    6.70
   0   7   5   64.89    6.80
   0   7   5   78.09    9.70
   0  -7   5   75.19    9.50
   0   7   5   70.89   10.50
   0  -7  -5   76.99    6.70
   0  -7   5   81.59   11.70
   0   7  -5   72.79    5.70
   0   7   5   56.69    7.20
   0  -7  -5   67.39   10.00
   1  -7   5  416.16   22.20
  -1  -7  -5  434.46   22.70
   1   7  -5  465.85   25.10
   1   7  -5  433.26   20.80
   1   7  -5  451.45   22.40
  -1   7   5  405.36   22.50
   1  -7   5  457.05   23.20
  -1   7   5  417.86   22.10
   1  -7   5  417.16   21.80
  -1  -7  -5  445.96   23.20
   1  -7   5  417.96   22.80
  -1   7   5  426.86   23.90
  -1  -7  -5  432.76   29.60
  -1   7   5  441.86   23.20
  -1  -7  -5  424.96   22.00
   1   7  -5  435.86   20.00
  -1  -7  -5  437.36   22.90
  -1   7  -5  437.66   21.50
  -1   7  -5  431.16   22.10
   1  -7  -5  421.16   22.60
   1   7   5  440.36   24.50
  -1   7  -5  412.96   21.50
  -1  -7   5  412.86   21.40
   1   7   5  428.86   22.20
  -1  -7   5  415.86   26.50
  -1  -7   5  440.16   21.10
  -1  -7   5  417.36   23.10
   1   7   5  401.86   23.30
   1  -7  -5  432.86   21.80
   1  -7  -5  423.16   22.80
  -1  -7   5  422.36   22.40
   1   7   5  404.66   21.90
   1  -7  -5  437.46   27.10
   1   7   5  396.26   24.50
   1  -7  -5  422.96   24.00
  -1   7  -5  422.96   23.60
  -2   7   5  195.98   13.10
  -2   7   5  208.38   15.00
  -2  -7  -5  205.98   13.80
   2   7  -5  199.98   14.40
   2   7  -5  224.68   10.80
   2  -7   5  222.98   16.00
  -2  -7  -5  225.98   15.10
   2  -7   5  214.98   13.70
  -2  -7  -5  217.98   13.60
  -2   7   5  218.08   15.90
   2  -7   5  223.18   16.40
   2  -7   5  180.28   12.80
  -2  -7  -5  224.68   20.10
  -2  -7  -5  219.28   14.90
   2   7  -5  196.08   12.10
   2   7  -5  217.18   16.60
  -2   7   5  188.78   14.00
   2   7   5  211.98   13.50
  -2   7  -5  198.98   13.40
  -2  -7   5  201.78   15.60
  -2   7  -5  219.48   13.10
   2   7   5  204.48   16.70
  -2  -7   5  191.08   12.80
   2   7   5  206.78   13.10
   2  -7  -5  213.38   12.90
   2  -7  -5  205.08   14.70
  -2  -7   5  212.58   18.20
  -2   7  -5  220.78   15.10
   2  -7  -5  214.58   17.30
  -2  -7   5  209.48   12.30
   2  -7  -5  204.58   15.50
   2   7   5  213.48   15.30
  -2  -7   5  211.58   14.80
   2   7   5  212.38   16.50
  -2   7  -5  221.38   15.60
  -3   7   5  357.36   19.50
   3   7  -5  343.47   18.00
   3   7  -5  363.16   19.80
   3  -7   5  348.57   21.40
   3   7  -5  356.36   15.40
  -3  -7  -5  360.56   20.00
   3  -7   5  349.47   22.60
  -3   7   5  341.77   21.30
  -3  -7  -5  357.06   21.00
  -3   7   5  339.37   20.30
   3  -7   5  342.37   19.20
  -3  -7  -5  362.26   20.00
   3   7   5  345.57   22.70
   3   7   5  360.86   18.50
  -3  -7   5  352.06   16.20
   3  -7  -5  369.96   20.20
   3  -7  -5  342.37   18.80
  -3  -7   5  352.46   21.00
  -3  -7   5  353.56   19.20
  -3   7  -5  357.26   20.60
  -3   7  -5  354.16   21.20
   3   7   5  383.16   23.10
  -3  -7   5  343.57   20.20
  -3  -7   5  335.87   25.20
   3  -7  -5  343.37   22.50
   3   7   5  353.56   19.30
  -3   7  -5  358.16   19.10
  -3   7  -5  358.76   20.00
   4   7  -5   33.90    8.40
  -4  -7  -5   24.80    6.20
   4   7  -5   35.40    4.60
   4  -7   5   22.90    4.80
  -4  -7  -5   31.20    4.70
  -4   7   5   33.30    6.10
  -4   7   5   19.10    4.80
  -4   7  -5   36.70    5.30
  -4   7  -5   32.50    8.30
  -4   7  -5   23.90    7.80
   4  -7  -5   29.40    5.30
  -4   7  -5   22.60    7.00
  -4  -7   5   35.50    5.60
   4   7   5   33.30    4.70
   4   7   5   23.80    8.90
   4  -7  -5   39.70   10.50
  -4  -7   5   18.40    8.60
   4   7   5   31.00    7.60
  -4  -7   5   20.30   10.10
  -5  -7  -5   60.29    5.80
  -5  -7  -5   39.50    8.70
   5   7  -5   48.90    9.00
  -5   7   5   47.70    5.60
   5  -7   5   41.10    5.80
  -5   7   5   49.20    6.30
   5   7  -5   48.10    5.00
   5  -7   5   50.79    5.40
   5   7   5   54.29    5.40
  -5  -7   5   50.59    6.30
   5  -7  -5   35.60    7.50
  -5   7  -5   38.80    9.10
   5   7   5   55.89    5.10
   5  -7  -5   54.19    8.50
   5   7   5   49.60    6.50
  -5  -7   5   34.50    6.00
  -6  -7  -5   38.90    6.50
   6  -7   5   55.69    6.90
  -6   7   5   47.20    6.20
  -6  -7  -5   42.00    6.30
  -6   7   5   45.40    7.40
   6  -7   5   48.10    8.10
   6   7  -5   37.60    5.60
   6   7  -5   50.19   10.20
  -6  -7   5   45.00    6.90
   6   7   5   47.50    7.30
   6  -7  -5   38.20   10.00
   6  -7  -5   31.70    6.30
  -6  -7   5   56.09    7.50
   6   7   5   31.60    6.00
   6   7   5   42.80    5.30
  -6   7  -5   48.80    7.50
   6  -7  -5   33.50    5.10
   7  -7   5    9.30    6.30
  -7   7   5   -4.30    6.70
   7  -7   5   -0.30    5.10
  -7  -7  -5   -1.10    5.50
   7   7  -5    1.70    5.30
  -7  -7  -5   -0.50    6.60
  -7   7   5    3.80    7.00
  -7   7  -5   12.50    7.00
  -7  -7   5   -2.50    6.20
   7   7   5    6.90    6.10
   7  -7  -5    6.20    5.60
   7   7   5    2.20    5.40
  -7  -7   5   11.90    7.10
   7   7   5   -6.90    5.90
  -8  -7  -5    4.90    6.70
   8  -7   5   17.90    7.00
  -8  -7  -5   17.40    8.20
  -8   7   5   12.70    9.30
   8   7  -5    2.00    6.50
   8  -7   5    4.60    6.50
  -8   7  -5    8.90    8.80
   8  -7  -5   17.90    7.30
  -8  -7   5   20.00    8.90
   8   7   5    0.20    7.60
   8   7   5   -4.10    8.10
  -8  -7   5   19.60    7.40
   0   8   5   79.49   12.90
   0  -8   5   73.19   11.10
   0   8   5   90.19    7.70
   0  -8   5   64.49   12.90
   0   8  -5   83.99   10.50
   0  -8   5   95.89   10.30
   0   8  -5   85.69   11.70
   0   8   5   88.39    7.00
   0  -8  -5   80.09   10.70
   0  -8  -5   74.49   13.40
   0  -8   5   69.99    7.50
   0  -8  -5   90.09    7.60
   0  -8   5   76.69    7.50
   0  -8  -5   89.29   10.90
   0  -8  -5   91.59    7.50
   0   8  -5   73.29    6.80
   0   8  -5   88.19    6.90
   1  -8   5  432.36   23.40
   1   8  -5  395.86   22.00
   1  -8   5  388.76   21.80
  -1  -8  -5  398.66   28.50
   1  -8   5  391.76   23.20
  -1  -8  -5  395.86   23.40
  -1  -8  -5  405.16   22.80
   1   8  -5  396.66   19.10
   1   8  -5  392.16   20.10
  -1  -8  -5  402.46   21.00
  -1   8   5  382.46   21.90
   1  -8   5  411.46   21.50
  -1  -8  -5  371.36   21.60
  -1   8   5  405.46   21.10
   1   8  -5  390.06   24.80
  -1   8   5  379.76   24.00
   1  -8  -5  396.16   22.50
  -1   8  -5  404.56   21.80
  -1  -8   5  404.06   20.70
   1  -8  -5  439.16   22.30
  -1  -8   5  385.66   21.80
  -1   8  -5  389.36   20.60
   1   8   5  403.56   21.00
   1  -8  -5  403.46   26.00
   1   8   5  389.36   24.50
  -1   8  -5  391.66   21.00
   1  -8  -5  413.06   24.20
  -1  -8   5  400.46   21.00
  -1  -8   5  395.06   22.70
   1  -8  -5  398.36   20.90
   1   8   5  407.26   21.20
  -1   8  -5  413.66   24.50
  -2  -8  -5  384.66   21.60
   2   8  -5  358.66   20.70
   2  -8   5  348.67   22.10
  -2   8   5  361.06   24.20
   2  -8   5  394.06   20.70
   2  -8   5  369.66   22.60
  -2  -8  -5  366.56   20.70
   2   8  -5  373.56   17.20
  -2  -8  -5  348.77   20.30
   2   8  -5  358.96   18.40
   2  -8   5  426.66   33.70
  -2   8  -5  358.76   21.20
  -2   8  -5  351.56   19.10
   2  -8  -5  374.96   24.80
   2   8   5  361.06   19.30
   2  -8  -5  354.76   21.40
  -2  -8   5  364.26   19.20
   2  -8  -5  368.26   19.30
  -2  -8   5  373.36   18.40
  -2   8  -5  359.46   20.20
   2   8   5  344.97   23.10
  -2   8  -5  373.26   22.40
   2   8   5  336.87   24.00
  -2  -8   5  304.87   25.60
  -2  -8   5  351.96   22.60
   3   8  -5  149.88   13.20
   3   8  -5  142.49    7.70
   3  -8   5  147.99    9.10
   3   8  -5  164.88    9.50
  -3  -8  -5  165.08   13.50
  -3   8   5  140.19    9.30
  -3  -8  -5  151.48   12.50
  -3   8   5  158.68    9.80
  -3  -8  -5  149.49   10.50
  -3   8  -5  153.28    9.70
  -3  -8   5  126.39   12.80
   3   8   5  139.69   10.90
  -3   8  -5  130.09   14.50
  -3   8  -5  157.28   14.90
  -3  -8   5  129.09   10.50
   3   8   5  158.68    9.90
   3  -8  -5  160.78   10.90
  -3  -8   5  147.89    9.60
   3  -8  -5  140.79   15.10
   3   8   5  134.99    9.40
  -3   8  -5  140.19   13.70
   4   8  -5   40.30    5.00
  -4   8   5   36.40    5.40
  -4  -8  -5   47.60    6.50
  -4  -8  -5   40.80    5.40
   4  -8   5   35.30    5.00
   4   8  -5   25.70    7.60
   4   8  -5   36.90    3.00
  -4   8   5   25.10    5.40
  -4   8  -5   32.10    5.50
  -4  -8   5   43.00    5.80
  -4   8  -5   17.90   11.50
   4   8   5   32.90    5.10
   4   8   5   35.30    6.10
   4  -8  -5   33.90    4.80
   4  -8  -5   32.40    9.00
  -4  -8   5   36.20    5.40
   4   8   5   34.00    6.30
  -5  -8  -5  135.89    9.20
  -5  -8  -5  120.59    8.10
   5  -8   5  129.89    9.70
   5   8  -5  141.59    8.90
   5  -8   5  121.79    8.90
  -5   8   5  128.19    8.70
  -5   8   5  123.39   10.00
   5   8  -5  154.98   14.50
   5   8   5  138.09    8.90
   5   8   5  122.39   10.50
  -5  -8   5  128.99    8.40
   5  -8  -5  123.19   13.60
   5   8   5  122.89    8.90
  -5  -8   5  142.89    9.70
   5  -8  -5  148.79    9.60
  -5   8  -5  129.89    9.70
   6  -8   5    7.60    5.40
  -6   8   5   16.70    5.90
  -6  -8  -5    9.00    6.20
   6   8  -5    8.10    5.20
  -6  -8  -5    2.50    5.80
  -6   8   5    4.60    6.70
   6  -8  -5    7.80    3.90
  -6  -8   5   10.40    6.30
   6  -8  -5   10.40    5.60
   6   8   5   -2.90    5.80
  -6  -8   5   13.70    6.10
   6   8   5   17.20    5.30
   6   8   5    7.40    5.80
   7  -8   5   68.09    9.70
  -7  -8  -5   63.89   10.90
  -7   8   5   39.40   10.20
   7   8  -5   37.20    7.80
  -7  -8  -5   37.90    8.60
   7  -8   5   66.09   10.20
  -7   8   5   54.29    9.20
   7   8   5   56.59   10.40
  -7   8  -5   50.69    8.90
   7   8   5   44.00    8.40
   7  -8  -5   52.39    8.90
  -7  -8   5   70.49   10.60
  -7  -8   5   50.59    9.60
   0   9  -5    8.30    4.00
   0   9  -5    7.00    4.10
   0   9   5   -2.80    4.00
   0   9  -5   -7.50    7.10
   0  -9  -5    1.40    4.00
   0  -9  -5   -4.90    3.60
   0  -9   5   -1.90    4.00
   0  -9   5    0.60    3.90
   0  -9   5    6.10    7.00
  -1   9   5   46.50    5.30
   1  -9   5   43.60   10.20
  -1   9   5   54.79    5.40
  -1  -9  -5   48.90    5.30
   1  -9   5   48.80    6.60
  -1  -9  -5   49.90   11.00
   1   9  -5   42.90    9.00
   1   9  -5   54.29    5.30
   1  -9   5   34.90    5.10
   1   9  -5   52.19    5.70
  -1  -9  -5   38.80    6.00
   1  -9  -5   38.80    5.40
  -1  -9   5   42.20    5.00
  -1   9  -5   48.70   11.10
  -1  -9   5   48.70    8.60
  -1  -9   5   39.20    5.40
  -1   9  -5   46.50    5.60
   1   9   5   37.50    6.10
  -1   9  -5   42.90    5.60
   1  -9  -5   52.49    5.00
  -2   9   5    6.10    4.90
  -2  -9  -5   10.00    8.90
  -2   9   5    8.00    4.40
   2   9  -5   13.50    3.40
   2  -9   5    0.50    3.80
  -2  -9  -5   10.80    4.90
   2  -9   5    4.10    4.10
   2   9  -5    9.60    4.00
   2   9  -5   10.00    7.80
  -2   9  -5    6.80    6.90
   2   9   5    4.00    4.60
   2  -9  -5   10.80    4.10
  -2   9  -5   15.30    5.00
  -2  -9   5   21.60    5.40
  -2  -9   5    7.80    4.30
   2  -9  -5   12.20    7.90
   2   9   5   14.70    4.30
  -2  -9   5    4.90    5.60
  -3  -9  -5   40.30    5.70
   3  -9   5   29.30    5.40
  -3   9   5   40.50    6.00
   3   9  -5   29.40    9.10
  -3   9   5   24.00    5.80
   3   9  -5   31.20    5.60
  -3  -9  -5   32.30    5.80
  -3  -9  -5   39.30    9.60
   3   9  -5   32.90    4.20
   3  -9  -5   24.40    8.10
  -3   9  -5   23.20    5.10
   3   9   5   37.20    5.60
  -3  -9   5   30.20    6.10
  -3  -9   5   40.60    6.30
  -3   9  -5   39.30    6.60
  -3  -9   5   33.90    5.60
   3   9   5   32.50    5.60
   3  -9  -5   35.60    5.30
  -4  -9  -5   41.20    7.70
   4  -9   5   41.80    6.00
  -4   9   5   36.20    7.60
  -4  -9  -5   42.30    6.90
   4   9  -5   52.79   13.30
   4   9  -5   42.80    3.70
   4   9  -5   40.20    6.70
  -4   9   5   30.30    7.60
  -4   9  -5   39.40    6.60
  -4  -9   5   46.00    7.60
   4  -9  -5   34.50    5.80
   4   9   5   31.20    6.40
   4   9   5   31.30    7.60
   4  -9  -5   27.20    9.40
  -4   9  -5   36.60    7.50
   4   9   5   46.40    6.20
  -4  -9   5   32.60    7.00
  -5   9   5    1.10    7.20
   5  -9   5   14.00    6.00
  -5   9   5   -0.10    6.10
  -5  -9  -5   -1.00    5.80
  -5  -9  -5    5.60    6.40
   5   9  -5    6.10    8.30
   5   9   5   -7.50    6.50
   5   9   5    2.20    5.70
  -5  -9   5   -3.50    6.20
  -5   9  -5   -3.40    5.90
  -5  -9   5    7.30    6.10
   5   9   5    4.20    6.00
   5  -9  -5    3.10    6.00
   6  -9   5    0.20    7.20
  -6   9   5    4.10    7.90
   6  -9   5    3.60    6.10
  -6   9   5    2.50    7.90
   6   9  -5   -3.70    6.20
  -6  -9  -5   -0.40    6.50
  -6  -9  -5   -4.10    7.60
   6   9   5    7.40    6.50
   6  -9  -5    0.50    6.90
  -6  -9   5    5.90    7.20
   6   9   5   -1.80    7.50
   6   9   5   -5.50    7.40
  -6  -9   5   -2.60    6.90
  -7  -9  -5   13.30    8.40
   7  -9   5   11.60    7.80
   7  -9  -5    6.50    8.30
   7   9   5    5.00    9.10
  -7   9  -5   16.40    8.80
   7   9   5   15.70    9.50
   0  10   5    3.80    5.60
   0 -10   5    3.70    4.90
   0 -10  -5    0.80    4.70
   0 -10   5   -0.10    9.80
   0 -10   5   10.70    5.00
   0  10  -5    5.50    5.10
   0  10   5    9.90    5.80
   0  10  -5    3.40    4.50
   0 -10  -5   11.60    5.00
  -1  10   5    6.80    5.70
  -1 -10  -5   -3.10    4.70
  -1  10   5   -0.80    5.60
   1 -10   5    5.70    4.90
   1 -10   5    0.30    5.00
  -1 -10  -5   -2.10    5.20
   1  10  -5    8.90    5.00
   1  10  -5    9.80    4.50
   1 -10  -5    6.30    4.90
  -1 -10   5    1.70    5.00
   1  10   5   -0.90    5.10
  -1 -10   5   -1.50    7.50
   1  10   5    1.40    5.70
  -1  10  -5    0.60    5.40
   1 -10  -5   -3.90    4.50
  -1 -10   5    0.20    4.90
  -1  10  -5    2.10    5.20
  -2 -10  -5    9.10    4.90
   2 -10   5   16.40    5.60
  -2 -10  -5   10.60    6.10
   2  10  -5   10.40    5.20
  -2  10   5   16.10    6.10
  -2  10   5    2.90    6.00
   2  10  -5   11.20    4.40
   2 -10   5    4.40    4.70
  -2 -10   5   12.70    5.30
  -2 -10   5    2.20    5.00
   2  10   5    6.20    5.40
   2  10   5    6.40    5.30
  -2  10  -5    8.80    5.50
  -2  10  -5    6.90    5.40
   2 -10  -5   11.40    5.60
  -2 -10   5   24.80    6.90
   3  10  -5   35.70    5.10
  -3 -10  -5   19.10    5.30
  -3  10   5   23.50    6.00
   3 -10   5   19.80    5.50
  -3  10   5   31.90    8.20
  -3 -10  -5   35.10    8.40
   3  10  -5   14.20    5.40
   3 -10  -5   25.40    6.50
   3  10   5   27.80    6.90
  -3  10  -5   32.40    6.80
   3  10   5   27.20    7.00
  -3  10  -5   23.70    6.20
  -3 -10   5   25.20    6.80
   4 -10   5   -0.80    6.00
  -4 -10  -5    5.50    6.00
  -4  10   5    8.30    7.40
  -4  10   5    5.60    6.40
   4  10  -5    7.50    5.90
  -4 -10  -5    7.90    7.40
   4  10   5    3.40    6.30
  -4  10  -5   -0.70    6.30
   4 -10  -5    6.20    6.50
  -4  10  -5   17.20    7.30
   4  10   5    6.00    6.30
  -4 -10   5    5.20    6.50
  -4 -10   5    5.20    6.30
  -5 -10  -5    4.70    7.40
  -5  10   5   14.80    8.20
  -5  10   5   19.00    8.00
  -5 -10  -5   24.70    7.70
   5 -10   5   21.00    6.80
   5  10  -5   16.50    6.60
  -5 -10   5   20.50    8.20
  -5 -10   5   10.20    7.60
   5  10   5   19.60    7.40
   5  10   5   40.20    7.90
  -5  10  -5    4.70    8.10
   5 -10  -5   22.40    7.40
   6  10  -5    9.20    7.60
  -6 -10  -5   -3.40    8.40
   6 -10   5   -3.00    7.50
   6  10   5   -1.50    8.30
   6 -10  -5    1.80    8.60
   0  11  -5    2.70    6.10
   0 -11   5    2.90    6.10
   0  11   5    0.90    7.10
   0 -11  -5   -4.60    5.70
   0  11  -5    1.80    6.40
   0 -11   5    1.80    6.20
   0  11   5    5.90    6.30
   0 -11  -5    2.50    6.20
  -1  11   5   36.00    9.10
   1 -11   5   18.00    6.10
  -1 -11  -5   19.70    6.00
   1 -11   5   39.40    7.20
   1  11  -5   21.50    6.40
  -1  11   5   22.20    6.60
   1  11  -5   19.70    7.70
   1  11   5   28.70    7.80
  -1 -11   5   19.10    6.20
   1  11   5   25.80    6.60
   1 -11  -5   32.40    8.70
  -1  11  -5   26.00    6.70
  -1  11  -5   23.60    6.60
  -1 -11   5   31.10    6.90
   2 -11   5   -2.10    6.30
   2  11  -5   -1.70    5.60
  -2 -11  -5    3.30    7.50
   2  11  -5   -2.30    6.40
  -2  11   5    8.50    7.80
  -2 -11  -5   -4.50    6.20
   2 -11   5   -2.70    5.80
  -2  11   5   -1.80    7.60
  -2  11  -5   -3.30    6.10
  -2 -11   5   -2.10    6.50
  -2 -11   5   15.90    7.40
   2  11   5   -0.40    7.30
   2  11   5   12.20    6.70
   2 -11  -5    0.10    7.10
  -2  11  -5   -2.00    6.90
   3  11  -5   90.09    9.30
  -3  11   5   80.09   10.70
  -3 -11  -5   82.49    9.30
  -3 -11  -5   77.29    9.20
   3  11   5   88.59    9.30
   3 -11  -5   78.09   10.00
  -3  11  -5   65.59    9.10
  -3  11  -5   69.99   10.10
  -3 -11   5   81.09   11.30
  -3 -11   5   63.79    9.00
  -4 -11  -5   37.60   10.10
  -4  11   5   47.10    9.90
  -4 -11  -5   24.30    7.50
   4 -11   5   38.90    8.90
  -4  11   5   46.00    9.90
   4  11   5   37.30    9.20
   4  11   5   23.30    7.80
  -4 -11   5   47.40    9.60
  -4 -11   5   33.10    8.20
   0 -12  -5    6.10    7.80
   0  12   5    1.80    8.90
   0  12   5    2.80    8.20
   0 -12   5    7.10    8.60
   0  12  -5   -1.00    8.20
   0  12  -5    3.50    8.20
   0 -12  -5   10.00    8.00
   0 -12   5    6.00    7.20
   1 -12   5   20.50    8.60
  -1  12   5    9.70    8.90
  -1  12   5   -0.40    8.40
  -1 -12  -5    9.10    8.20
   1  12  -5    4.60    8.00
   1 -12   5   -6.50    7.70
   1  12  -5   16.80    7.50
  -1 -12  -5    3.30    7.30
  -1  12  -5    1.30    8.30
  -1 -12   5    7.60    7.40
   1  12   5    6.20    8.20
   1 -12  -5   12.90    8.00
  -1 -12   5   20.00    8.70
   1  12   5    7.20    9.10
  -1  12  -5   -0.70    8.00
  -2 -12  -5   17.20    7.60
   2  12  -5   10.40    8.40
  -2  12   5   35.70   12.80
   2 -12   5   35.30   12.50
   2 -12   5   16.10    7.50
  -2  12   5   23.60    9.40
  -2 -12  -5   45.60   12.10
   2  12   5   14.50    8.90
  -2  12  -5    5.50    9.50
   2  12   5   21.40    9.40
   2 -12  -5   22.80    9.00
  -2 -12   5   34.30    9.40
  -2  12  -5    8.30    8.50
   0   0   6 7941.61  293.67
  -1   0  -6 2685.03  103.59
   1   0  -6 2989.40  104.59
   1   0   6 2668.33  106.79
  -1   0   6 2756.72  104.69
   1   0   6 2905.81  103.99
  -1   0   6 2653.63  105.89
  -1   0  -6 2905.31  106.99
   1   0   6 2832.12  104.19
  -1   0  -6 2903.51  103.49
  -2   0   6 1248.28   44.00
   2   0   6 1140.69   45.30
  -2   0   6 1103.19   43.90
   2   0   6 1108.79   48.20
  -2   0  -6 1163.08   45.00
  -2   0  -6 1136.59   48.40
  -2   0  -6 1166.88   45.30
   2   0  -6 1201.88   44.80
   2   0   6 1234.98   46.00
  -3   0  -6  653.43   28.10
  -3   0   6  687.63   27.20
   3   0   6  706.63   29.20
  -3   0   6  674.23   26.90
   3   0  -6  673.83   26.90
  -3   0   6  643.94   27.00
  -3   0  -6  711.63   28.20
  -3   0   6  611.64   26.10
  -3   0  -6  645.74   26.20
   3   0   6  681.23   28.20
   3   0  -6  683.43   26.00
   3   0  -6  642.94   25.80
   3   0   6  656.03   30.70
  -3   0  -6  657.03   30.90
  -4   0  -6  206.58   10.40
  -4   0   6  209.98   11.20
   4   0   6  196.08   13.80
   4   0   6  227.98   13.80
   4   0   6  207.58   12.20
  -4   0   6  213.88   10.30
   4   0  -6  212.98   10.20
  -4   0  -6  217.38   12.70
  -4   0  -6  210.18   12.30
  -4   0   6  216.08   12.20
  -4   0  -6  226.38   15.50
   4   0  -6  225.78   11.30
   4   0  -6  216.68   11.10
  -4   0   6  219.18   10.70
   5   0  -6  578.54   25.00
  -5   0   6  595.14   24.90
   5   0  -6  621.64   25.90
  -5   0   6  626.64   27.60
  -5   0  -6  604.14   31.00
  -5   0  -6  642.64   26.10
  -5   0   6  615.24   25.50
   5   0   6  586.34   30.20
   5   0   6  602.14   29.20
  -5   0  -6  571.14   27.80
  -5   0   6  550.14   29.10
  -5   0  -6  588.04   28.00
  -5   0   6  584.24   26.70
   5   0  -6  611.44   26.00
   5   0   6  579.64   27.50
   6   0   6   -4.90    5.50
  -6   0  -6    2.90    3.20
  -6   0  -6    5.30    2.10
  -6   0   6   -3.90    6.50
   6   0   6   -0.20    3.20
   6   0  -6    5.10    5.10
   6   0  -6    0.20    2.10
  -6   0   6   -2.70    3.10
  -6   0   6    4.40    3.00
  -6   0  -6    1.70    5.40
   6   0   6    0.80    6.00
  -6   0  -6    3.00    6.20
   6   0  -6   -1.10    4.20
  -6   0   6    4.40    3.00
   7   0  -6   10.30    5.10
   7   0   6    8.30    3.90
  -7   0  -6    6.70    2.80
   7   0  -6    8.70    5.70
  -7   0   6    1.30    3.90
  -7   0   6   11.50    8.50
  -7   0  -6    3.90    6.30
   7   0  -6    5.20    2.90
   7   0   6    1.30    6.50
  -7   0   6   10.40    3.60
   8   0  -6   43.80    8.90
  -8   0  -6   44.50    6.10
   8   0   6   33.80    7.40
  -8   0   6   44.60    5.80
   8   0  -6   43.20    5.00
   8   0  -6   62.09    7.40
  -8   0  -6   54.19    7.10
  -8   0   6   49.80    7.00
   8   0   6   48.10    5.50
  -8   0   6   40.90    6.50
  -8   0  -6   48.70   18.80
  -9   0  -6   66.69    8.00
   9   0  -6   94.99   24.20
   9   0  -6   54.89    7.20
  -9   0  -6   48.10    7.50
  -9   0   6   65.99    9.50
  -9   0   6   62.89    7.70
   9   0   6   65.49    7.40
 -10   0   6    5.00    9.30
  10   0   6   -8.60    8.60
  10   0   6  -11.40    8.20
 -10   0   6  -12.60    7.80
 -10   0  -6    0.20    8.70
 -10   0  -6   -7.10    7.10
   0  -1  -6  214.08   11.30
   0   1   6  207.88    9.20
   0   1   6  206.38   11.30
   0   1  -6  210.78    9.80
   0  -1   6  203.98    8.20
   0  -1   6  207.88    8.20
   0  -1  -6  218.88    8.40
   0   1   6  217.78    9.30
   0  -1   6  211.78   10.00
   0  -1  -6  212.38   10.80
   0  -1  -6  216.18    8.40
   0   1   6  199.28   10.70
  -1  -1  -6 1823.32   66.69
   1  -1   6 1824.72   63.69
   1  -1   6 1660.23   63.29
  -1   1   6 1560.94   64.29
  -1  -1  -6 1604.74   63.39
  -1  -1  -6 1783.02   63.29
  -1   1   6 1728.33   62.69
  -1   1   6 1716.43   62.79
  -1  -1  -6 1557.34   62.69
   1  -1   6 1697.73   66.99
   1  -1   6 1580.94   62.39
  -1   1   6 1560.04   63.59
   1   1   6 1826.42   63.99
  -1  -1   6 1654.03   64.69
  -1   1  -6 1571.34   62.39
   1   1   6 1685.43   63.59
  -1  -1   6 1721.03   63.29
   1   1   6 1600.94   62.89
  -1   1  -6 1699.73   62.99
   1  -1  -6 1758.52   64.59
   1   1   6 1802.12   66.69
   1  -1  -6 1753.62   63.79
  -1   1  -6 1719.43   62.79
  -2   1   6  567.24   25.20
   2  -1   6  666.33   25.90
  -2  -1  -6  642.84   25.50
   2  -1   6  555.54   27.50
  -2  -1  -6  587.54   28.10
  -2   1   6  659.13   24.50
  -2  -1  -6  569.84   23.80
   2  -1   6  606.74   25.10
  -2  -1  -6  612.84   25.20
   2   1   6  633.94   26.10
  -2   1  -6  596.44   25.00
   2   1   6  571.94   23.90
  -2  -1   6  554.74   23.60
   2  -1  -6  619.94   25.40
  -2  -1   6  635.44   23.90
  -2  -1   6  622.24   24.00
  -2   1  -6  589.74   23.20
  -2   1  -6  676.33   28.70
   2   1   6  558.94   27.50
  -2  -1   6  666.23   26.90
   2   1   6  635.84   25.40
   2  -1  -6  630.74   23.40
   2  -1  -6  595.24   23.30
  -2   1  -6  638.74   25.00
  -3  -1  -6  375.76   19.50
  -3   1   6  406.06   17.80
   3   1  -6  414.56   16.30
   3  -1   6  388.16   18.30
  -3   1   6  393.76   18.00
   3   1  -6  378.96   16.10
  -3  -1  -6  357.76   24.00
  -3   1   6  408.16   17.70
  -3  -1  -6  437.96   19.00
   3  -1   6  395.16   20.80
   3  -1   6  404.16   19.50
  -3  -1  -6  387.96   18.50
   3   1  -6  396.96   16.20
  -3   1  -6  399.86   22.80
  -3  -1   6  415.06   17.50
  -3  -1   6  386.66   18.20
   3   1   6  420.66   21.60
   3  -1  -6  423.36   17.10
  -3   1  -6  417.26   18.60
  -3  -1   6  425.06   17.60
   3   1   6  402.76   18.50
  -3   1  -6  408.96   18.50
   3   1   6  390.16   17.10
  -3  -1   6  385.76   19.60
   3   1   6  383.26   20.40
   3  -1  -6  421.46   18.30
  -3  -1   6  394.06   16.30
   3  -1  -6  384.96   17.40
   4  -1   6 1107.29   49.60
  -4  -1  -6 1203.78   45.60
   4   1  -6 1061.29   44.30
  -4   1   6 1177.98   46.20
  -4   1   6 1130.69   46.20
  -4  -1  -6 1210.78   50.89
  -4  -1  -6 1166.38   47.10
  -4  -1  -6 1140.69   47.40
   4   1  -6 1190.98   45.00
   4  -1   6 1111.49   46.90
   4   1  -6 1203.38   44.30
  -4   1   6 1144.89   47.20
   4   1   6 1146.59   47.20
  -4  -1   6 1015.30   45.00
  -4  -1   6 1143.79   46.10
   4   1   6 1156.08   50.49
  -4   1  -6 1194.58   50.59
   4  -1  -6 1217.98   46.50
   4  -1  -6 1142.09   44.90
  -4  -1   6 1142.09   46.60
  -4  -1   6 1079.49   48.40
  -4   1  -6 1121.99   47.20
  -4  -1   6 1231.48   46.30
  -4   1  -6 1159.88   47.00
   4  -1  -6 1191.58   45.50
   4   1   6 1214.18   48.30
   5   1  -6  533.95   22.90
  -5  -1  -6  522.45   24.90
   5  -1   6  523.45   26.00
  -5   1   6  522.05   24.50
  -5  -1  -6  502.05   22.70
  -5  -1  -6  530.85   28.60
  -5  -1  -6  503.75   24.80
   5  -1   6  509.05   26.70
   5   1  -6  521.45   21.90
   5   1  -6  533.05   21.70
   5  -1   6  517.75   24.90
  -5   1   6  523.75   23.20
   5   1   6  469.25   24.20
   5   1   6  504.85   25.80
  -5   1  -6  524.05   25.10
   5   1   6  528.95   28.00
  -5   1  -6  500.05   22.40
  -5  -1   6  505.85   23.60
   5  -1  -6  506.85   22.10
  -5  -1   6  490.35   26.10
   5  -1  -6  452.15   25.10
  -5   1  -6  526.15   28.30
   5  -1  -6  479.55   25.90
  -5   1  -6  484.85   24.60
  -5  -1   6  532.45   23.90
  -5  -1   6  528.25   24.20
   6  -1   6   51.89    9.00
  -6   1   6   51.29   10.10
  -6   1   6   48.80    4.50
  -6  -1  -6   44.70   11.00
  -6  -1  -6   40.00    5.40
   6   1  -6   42.10    7.30
  -6  -1  -6   40.90    9.10
   6  -1   6   42.20    6.60
   6  -1   6   50.79    6.30
   6   1  -6   44.30    4.20
   6  -1   6   57.49   10.20
  -6  -1  -6   49.60    4.30
   6   1  -6   50.79    5.90
  -6   1   6   46.30    5.60
   6   1   6   37.80    8.60
   6  -1  -6   48.90    7.00
   6   1   6   36.40    5.90
  -6  -1   6   39.80    5.80
  -6   1  -6   61.49   12.60
   6  -1  -6   48.90    4.50
   6  -1  -6   46.60    7.20
  -6  -1   6   51.79    9.10
  -6   1  -6   51.69    4.30
  -6  -1   6   47.10    7.50
  -6   1  -6   44.00    8.90
  -6  -1   6   46.50    6.10
  -6   1  -6   33.60    5.50
   7  -1   6  158.48   12.20
   7   1  -6  143.99    9.40
  -7   1   6  135.89    9.90
   7  -1   6  140.29   13.50
  -7  -1  -6  155.58    9.60
  -7  -1  -6  154.18   15.40
  -7   1   6  149.09   15.20
   7   1  -6  131.39   10.80
   7   1  -6  128.19    8.20
   7  -1   6  130.19    9.50
  -7  -1  -6  119.69   11.70
  -7   1   6  123.29   12.10
  -7  -1   6  120.79   13.00
  -7  -1   6  141.49   10.60
  -7   1  -6  106.89   13.70
  -7  -1   6  153.28   11.70
   7   1   6  137.59   10.40
   7  -1  -6  128.39    8.40
   7  -1  -6  140.39   11.00
  -7   1  -6  144.29   14.70
   7  -1  -6  145.19   11.80
  -7  -1   6  132.79   12.00
   7   1   6  134.39   12.00
  -7   1  -6  135.69    8.70
   8   1  -6   67.49    6.20
   8   1  -6   70.69    7.90
   8  -1   6   77.59    6.90
  -8   1   6   74.39    7.30
  -8   1   6   81.49    6.90
  -8  -1  -6   80.29    6.60
   8   1  -6   86.09    9.40
  -8  -1  -6   73.99    6.70
   8  -1   6   56.49    8.50
   8  -1  -6   77.49    9.90
  -8  -1   6   77.99    7.00
  -8   1  -6   84.89   15.30
   8   1   6   79.59   14.00
   8  -1  -6   95.09    9.50
  -8  -1   6   99.29   10.60
   8   1   6   64.59    6.40
  -8   1  -6   68.59    6.60
   8  -1  -6   67.79    6.20
  -8   1  -6   84.99    6.80
   8   1   6   85.89    9.70
  -8  -1   6   93.99    7.90
  -9  -1  -6   -5.20    5.20
  -9  -1  -6    3.30    7.20
  -9   1   6    4.40    6.90
  -9   1   6   -5.10    6.00
   9  -1   6   -9.00    5.70
  -9   1  -6   -5.70    5.30
  -9  -1   6    6.30    6.40
  -9   1  -6   -2.10    7.20
  -9  -1   6  -10.10    6.20
   9   1   6    1.50    6.80
   9   1   6   -4.50    6.50
 -10   1   6   23.80    9.30
 -10   1   6    0.10    8.30
 -10  -1  -6   15.30    7.10
 -10  -1  -6   20.00    8.70
  10  -1   6    5.00    8.40
  10   1  -6    8.90    7.00
 -10  -1   6    4.50    8.60
  10   1   6   10.70    7.70
  10   1   6   17.60    8.70
 -10   1  -6   22.40    7.20
  10  -1  -6    8.80    6.60
 -10  -1   6   20.80    9.40
 -10   1  -6   20.70    9.50
   0   2   6   34.00    3.80
   0   2   6   31.80    4.40
   0  -2   6   36.90    3.50
   0   2   6   33.60    4.50
   0   2   6   32.90    4.20
   0   2   6   31.60    4.10
   0  -2  -6   31.60    4.10
   0  -2  -6   31.60    4.70
   0  -2  -6   38.20    5.10
   0  -2   6   33.90    3.30
   0  -2  -6   31.30    3.80
   0   2  -6   30.80    2.10
   0   2  -6   34.30    4.10
   0   2  -6   32.90    2.10
   0  -2   6   31.40    3.50
  -1   2   6  816.22   32.50
  -1  -2  -6  831.12   35.50
  -1  -2  -6  795.22   32.50
  -1  -2  -6  823.92   32.80
   1   2  -6  888.11   34.30
  -1  -2  -6  848.52   32.80
   1  -2   6  875.51   32.90
   1  -2   6  840.92   32.50
   1  -2   6  794.62   32.30
  -1   2   6  753.82   33.30
  -1   2   6  862.31   32.70
  -1   2   6  784.12   33.90
   1   2   6  825.72   33.30
  -1   2  -6  868.81   32.50
   1   2   6  752.92   35.30
   1  -2  -6  809.92   33.10
  -1  -2   6  818.72   31.80
  -1   2  -6  781.52   32.10
   1   2   6  849.22   34.20
   1  -2  -6  818.42   31.90
  -1  -2   6  814.12   34.00
  -1   2  -6  888.61   32.30
   1   2   6  862.21   33.20
  -1  -2   6  826.72   31.60
   1  -2  -6  842.42   34.00
   1   2   6  836.42   32.80
   1  -2  -6  880.41   32.10
   2   2  -6 3815.82  135.09
  -2  -2  -6 3392.66  132.29
  -2   2   6 3440.36  133.79
   2  -2   6 3770.42  133.49
   2  -2   6 3583.84  132.99
  -2   2   6 3765.62  132.69
  -2  -2  -6 3519.15  133.39
  -2  -2  -6 3647.33  136.89
  -2  -2  -6 3709.93  133.19
  -2   2   6 3532.45  132.59
   2  -2   6 3741.83  136.69
   2  -2  -6 3217.98  131.09
   2  -2  -6 3497.65  132.19
   2   2   6 3722.53  133.59
  -2  -2   6 3435.06  133.09
  -2   2  -6 3748.43  133.09
   2  -2  -6 3586.24  131.89
  -2   2  -6 3366.46  131.69
   2   2   6 3390.16  132.49
  -2   2  -6 3568.24  132.59
  -2  -2   6 3469.25  131.69
  -2  -2   6 3086.99  130.29
  -2  -2   6 3506.75  134.89
   2  -2  -6 3707.23  133.89
   2   2   6 3579.14  137.09
   2   2   6 3665.73  134.39
   2   2   6 3844.12  134.19
   3  -2   6   93.39    6.80
   3  -2   6  102.39    9.70
   3  -2   6  105.39    8.70
  -3   2   6   98.19    6.50
  -3   2   6  104.49    7.80
   3   2  -6   98.59    6.00
  -3  -2  -6   91.99    8.50
  -3  -2  -6   98.29    6.90
   3  -2   6  111.79    9.20
  -3  -2  -6   93.89    6.20
  -3   2   6   91.49    6.60
   3   2  -6  101.99    6.00
  -3  -2  -6   99.99   10.10
   3  -2  -6   90.79    8.00
  -3  -2   6   90.69    7.70
  -3   2  -6  104.49    6.40
   3   2   6  103.69    7.40
  -3   2  -6  100.79    7.60
  -3   2  -6   98.29    6.60
   3   2   6   98.49    7.20
  -3  -2   6  105.29    7.40
   3   2   6  109.89    9.40
   3  -2  -6   98.79    5.90
  -3  -2   6   99.99    6.30
   3  -2  -6  105.19    6.90
  -3  -2   6   96.19    9.00
   4   2  -6  167.58    9.60
  -4   2   6  174.88   10.90
   4   2  -6  158.88    6.70
  -4  -2  -6  177.08   11.60
   4   2  -6  172.08    8.50
  -4   2   6  165.38   10.10
  -4  -2  -6  172.18    9.50
   4  -2   6  174.28   12.10
   4  -2   6  170.28   12.50
   4  -2   6  161.98   11.90
  -4   2   6  163.08    9.80
  -4  -2  -6  166.68   14.30
   4  -2   6  172.98   10.60
  -4  -2  -6  154.38   10.50
   4  -2  -6  175.08   10.50
   4   2   6  174.68   12.30
   4  -2  -6  169.18    8.90
   4  -2  -6  168.18   11.10
  -4   2  -6  170.28   10.30
  -4  -2   6  161.88   12.20
  -4   2  -6  165.68   11.20
  -4  -2   6  171.68    9.60
  -4   2  -6  164.08    9.60
   4   2   6  170.68   10.80
   4   2   6  165.58   12.80
   4   2   6  153.38   10.30
  -4  -2   6  172.38   12.10
  -4  -2   6  168.88   11.90
  -5  -2  -6  335.07   21.80
   5  -2   6  314.07   19.10
  -5  -2  -6  313.07   15.90
  -5   2   6  342.07   18.40
  -5  -2  -6  320.67   18.20
   5  -2   6  329.67   19.30
   5   2  -6  324.27   13.50
   5   2  -6  332.07   16.30
  -5   2   6  331.17   16.80
  -5  -2  -6  333.87   18.40
   5  -2   6  307.57   17.50
   5  -2   6  319.17   19.40
  -5   2   6  310.67   16.80
   5   2  -6  324.87   14.90
   5  -2  -6  313.17   15.40
  -5   2  -6  319.87   18.40
   5   2   6  322.67   17.70
  -5  -2   6  335.87   19.00
  -5  -2   6  305.47   18.60
  -5   2  -6  321.87   17.70
   5  -2  -6  345.97   17.80
  -5  -2   6  337.77   18.00
   5   2   6  335.77   19.30
  -5  -2   6  323.87   16.70
   5   2   6  324.97   21.20
   5  -2  -6  326.47   16.80
   6   2  -6  526.15   24.30
   6   2  -6  521.95   23.00
   6  -2   6  527.45   28.20
  -6  -2  -6  536.75   30.60
  -6   2   6  518.75   26.60
  -6  -2  -6  524.95   26.90
   6  -2   6  498.05   25.50
  -6   2   6  515.35   25.10
  -6  -2  -6  499.35   25.80
   6  -2   6  555.24   27.70
   6   2  -6  540.65   21.40
  -6  -2  -6  521.45   24.40
   6  -2   6  513.75   27.40
   6   2   6  493.15   25.50
  -6   2  -6  503.75   26.00
   6  -2  -6  559.34   25.90
  -6   2  -6  500.55   25.90
  -6  -2   6  557.84   26.40
   6  -2  -6  510.65   23.40
  -6  -2   6  492.75   25.10
  -6  -2   6  481.95   32.60
   6   2   6  521.85   28.00
   6   2   6  523.35   29.90
  -6  -2   6  501.85   27.70
   6  -2  -6  530.15   25.20
  -7  -2  -6  108.29    8.20
  -7  -2  -6   95.99    8.50
  -7   2   6  103.79   13.80
   7   2  -6  103.39    7.20
   7   2  -6  112.79   10.40
   7  -2   6   98.59    6.70
   7  -2   6  133.39   18.20
  -7   2   6  105.49    8.20
   7   2  -6  109.39    7.00
   7  -2   6  116.29    9.30
  -7   2   6  103.59    7.80
  -7  -2  -6  109.99   16.90
   7  -2  -6  100.19    7.30
  -7  -2   6  111.49    7.80
  -7   2  -6  102.49    8.20
   7  -2  -6  109.79   11.10
  -7  -2   6  104.29   12.10
  -7   2  -6  117.59    8.20
  -7  -2   6  102.09    8.40
   7   2   6   97.79    8.20
  -7  -2   6  113.29   12.70
   7  -2  -6  102.39   11.20
  -8  -2  -6   33.30    6.20
   8   2  -6   26.80    4.70
  -8  -2  -6   38.70    6.00
   8   2  -6   31.20    6.20
  -8   2   6   26.50    5.90
   8  -2   6   42.10    5.60
  -8   2  -6   30.80    6.20
  -8  -2   6   36.60    5.90
   8  -2  -6   19.90    8.00
  -8   2  -6   23.80    6.20
   8  -2  -6   40.90    9.30
  -8  -2   6   35.20    6.60
   8   2   6   28.00    7.50
   8   2   6   37.30   10.00
   8  -2  -6   39.20    5.30
  -8  -2   6   23.30    6.60
  -9  -2  -6   19.90    6.20
  -9   2   6   12.80    7.10
  -9   2   6   -6.80    6.20
   9   2  -6    3.60    4.80
  -9  -2  -6   17.90    7.60
   9  -2   6    7.60    5.90
  -9  -2   6   14.50    6.60
   9   2   6    5.80    6.00
   9  -2  -6   10.80    5.50
  -9  -2   6   -1.50    6.10
  -9   2  -6   14.00    6.70
  -9   2  -6   -3.00    5.40
 -10   2   6    8.30    9.40
 -10   2   6  -10.50    8.60
  10  -2   6  -12.20    7.80
 -10  -2  -6    7.20   10.20
 -10  -2  -6   -3.20    7.40
 -10  -2   6   -7.90    8.90
 -10   2  -6   -4.70    7.40
 -10  -2   6    5.30    8.80
  10   2   6   16.20    8.40
 -10   2  -6    9.50    9.80
   0   3   6 1046.50   45.90
   0   3   6 1152.68   44.80
   0   3  -6 1122.19   44.70
   0   3  -6 1109.89   42.80
   0   3   6 1145.99   44.30
   0  -3  -6 1137.79   43.80
   0  -3  -6 1183.48   43.90
   0   3  -6 1147.39   42.80
   0  -3   6 1098.89   43.90
   0  -3   6 1069.69   43.30
   0   3   6 1137.49   45.50
   0  -3   6 1058.59   44.40
   0   3   6 1106.09   44.10
   0  -3  -6 1202.38   46.70
   0  -3  -6 1077.49   44.30
   0  -3   6 1147.29   43.50
   0  -3  -6 1092.29   45.20
   1   3  -6 1281.17   49.30
   1  -3   6 1302.87   50.89
   1  -3   6 1284.97   51.89
   1   3  -6 1327.77   52.49
  -1  -3  -6 1338.67   51.29
  -1  -3  -6 1364.36   54.49
   1   3  -6 1283.97   49.30
   1  -3   6 1318.27   50.79
  -1   3   6 1247.28   52.29
  -1  -3  -6 1418.56   52.49
  -1   3   6 1229.58   51.59
  -1   3   6 1326.87   51.19
  -1   3   6 1420.06   52.49
  -1  -3  -6 1365.46   51.39
  -1  -3  -6 1382.06   51.29
   1  -3   6 1322.07   51.09
  -1   3   6 1328.97   51.09
  -1  -3   6 1316.27   50.29
   1  -3  -6 1281.67   52.19
   1   3   6 1326.37   51.79
  -1   3  -6 1377.56   51.29
  -1  -3   6 1289.27   52.49
   1   3   6 1301.17   51.49
   1  -3  -6 1294.27   50.49
   1   3   6 1215.78   51.89
   1   3   6 1126.19   53.99
  -1  -3   6 1263.27   49.70
  -1  -3   6 1279.17   50.19
   1  -3  -6 1365.46   50.69
   1  -3  -6 1316.37   52.39
   1   3   6 1310.77   51.39
  -1   3  -6 1345.77   50.49
  -2  -3  -6  473.65   20.60
   2  -3   6  442.86   19.20
  -2   3   6  465.85   20.30
  -2   3   6  457.75   20.00
  -2   3   6  439.46   21.00
   2  -3   6  443.76   19.90
  -2  -3  -6  447.76   20.30
   2   3  -6  444.76   18.30
   2  -3   6  454.75   20.80
   2   3  -6  453.95   18.40
  -2  -3  -6  461.35   20.00
   2   3   6  438.56   20.30
  -2  -3   6  418.86   19.20
   2  -3  -6  446.36   19.10
  -2  -3   6  428.56   21.50
   2  -3  -6  474.25   19.80
  -2   3  -6  472.85   20.10
   2   3   6  452.65   20.50
  -2  -3   6  440.66   22.60
  -2   3  -6  447.86   19.80
  -2   3  -6  459.45   19.70
   2   3   6  405.56   20.30
  -2  -3   6  445.26   17.10
  -2  -3   6  441.86   19.40
  -3   3   6 1843.42   76.89
   3   3  -6 1914.61   73.99
   3  -3   6 1867.61   79.29
  -3  -3  -6 1993.40   76.39
  -3   3   6 1924.01   75.89
   3   3  -6 1958.80   73.89
   3  -3   6 2009.70   76.99
  -3  -3  -6 1962.40   76.79
   3  -3   6 1941.01   77.79
  -3   3   6 1835.32   76.79
   3   3  -6 2041.10   78.79
  -3  -3  -6 1959.80   75.79
   3  -3   6 1932.61   76.09
  -3  -3  -6 2055.49   80.69
   3   3   6 1978.20   76.59
  -3   3  -6 2035.40   76.09
  -3  -3   6 1797.12   77.79
  -3  -3   6 1970.70   75.49
  -3  -3   6 2001.10   78.39
  -3   3  -6 2011.10   76.39
   3  -3  -6 1884.71   74.79
   3   3   6 2019.00   76.79
   3  -3  -6 2091.09   75.49
   3   3   6 2013.20   77.39
  -3   3  -6 2004.10   74.99
   3  -3  -6 2003.90   77.09
   3   3   6 2035.60   81.89
   3  -3  -6 1786.02   73.59
   3   3   6 1976.20   76.19
  -3  -3   6 2072.79   75.49
   4  -3   6   37.00    5.40
  -4  -3  -6   43.40    7.10
   4   3  -6   49.99    8.60
  -4   3   6   42.60    4.70
  -4   3   6   43.30    7.00
   4  -3   6   37.20    5.00
  -4  -3  -6   35.30    5.00
   4   3  -6   43.00    3.50
   4  -3   6   43.70    7.80
  -4  -3  -6   40.60    9.30
   4  -3   6   47.30    8.70
  -4  -3  -6   48.20    4.20
  -4   3   6   41.90    4.30
  -4  -3   6   39.20    4.40
   4   3   6   52.29    4.60
  -4  -3   6   51.09    6.80
   4  -3  -6   37.40    6.80
   4   3   6   50.09    8.70
  -4   3  -6   44.00    5.60
  -4   3  -6   51.89    7.80
  -4  -3   6   29.00    9.40
   4   3   6   46.80    7.40
   4   3   6   45.60    5.80
   4   3   6   39.40    7.50
  -4   3  -6   31.80    4.60
   4  -3  -6   40.20    2.90
   4  -3  -6   37.50    6.40
   4  -3  -6   37.00    3.80
  -4  -3   6   47.20    7.20
   4  -3  -6   36.80    3.00
  -5  -3  -6  121.19   11.20
  -5   3   6  127.99    9.70
   5   3  -6  126.29    7.50
  -5   3   6  120.89    9.50
  -5  -3  -6  128.69    9.90
  -5  -3  -6  142.29   14.70
   5  -3   6  138.29   12.00
  -5  -3  -6  136.39    8.70
   5  -3   6  135.19   11.90
   5  -3   6  134.89   10.00
   5  -3   6  115.29   12.10
   5   3  -6  107.59   12.10
  -5   3   6  138.89   12.10
   5   3   6  124.39   12.10
   5   3   6  134.79   11.00
  -5  -3   6  118.59    9.10
  -5   3  -6  125.59    9.60
   5  -3  -6  131.89   10.30
   5   3   6  135.29   12.40
   5  -3  -6  127.39    8.10
  -5  -3   6  120.39   13.00
  -5  -3   6  142.39   11.90
   5   3   6  133.89    9.50
   5  -3  -6  130.69   11.10
  -5   3  -6  133.59   10.10
  -5   3  -6  124.79   11.00
  -5  -3   6  123.79   10.10
   6   3  -6  158.28    8.90
   6  -3   6  157.88   11.80
  -6   3   6  163.78   11.40
  -6  -3  -6  151.48   13.60
  -6  -3  -6  163.78   10.40
   6   3  -6  180.28   11.80
  -6  -3  -6  160.88   11.20
   6  -3   6  151.28   10.60
   6  -3   6  173.38   14.80
  -6  -3  -6  161.58   16.20
  -6   3   6  159.58   10.60
  -6   3   6  162.88   13.40
   6  -3  -6  161.48   10.00
  -6   3  -6  159.48   11.60
  -6  -3   6  166.18   15.50
  -6  -3   6  160.58   13.40
  -6  -3   6  157.48   11.70
  -6  -3   6  161.38   11.20
  -6   3  -6  147.39   12.90
   6  -3  -6  149.49   11.90
  -6   3  -6  150.38   11.30
   6   3   6  162.88   10.80
   6  -3  -6  165.18   13.30
   7  -3   6  184.18   12.70
   7  -3   6  171.48   11.50
  -7   3   6  193.78   11.50
  -7  -3  -6  167.98   11.10
   7   3  -6  186.18   13.20
  -7   3   6  198.48   11.70
   7   3  -6  180.68   10.60
  -7  -3  -6  174.08   10.60
   7  -3  -6  188.78   13.70
  -7   3  -6  196.58   13.50
   7  -3  -6  198.38   14.80
  -7  -3   6  192.38   16.70
  -7  -3   6  175.28   11.30
  -7  -3   6  179.98   18.80
  -7  -3   6  169.18   11.20
   7  -3  -6  183.98   10.30
   7   3   6  193.28   18.40
  -7   3  -6  168.08   11.40
   7   3   6  172.08   11.90
   8   3  -6   70.19    5.40
  -8   3   6   66.79    8.00
   8   3  -6   72.39   11.10
   8   3  -6   64.29    6.40
  -8  -3  -6   88.89    7.50
   8  -3   6   66.89    6.40
  -8  -3  -6   70.89    8.10
  -8  -3   6   77.29    7.40
   8   3   6   94.19   10.00
  -8   3  -6   93.29    8.20
   8   3   6   70.69    7.80
   8  -3  -6   65.59   12.20
   8  -3  -6   60.49    6.50
  -8  -3   6   84.19    7.10
  -8  -3   6   67.29   12.50
   9   3  -6   16.00    5.30
  -9  -3  -6   12.20    5.90
  -9  -3  -6   18.60    7.10
   9  -3   6   11.20    6.10
  -9   3   6   19.60    6.80
   9  -3   6    6.50    6.10
  -9   3  -6    0.50    7.20
   9   3   6    6.80    6.30
  -9  -3   6    7.30    6.60
   9  -3  -6   15.40    5.80
  -9   3  -6   27.50    8.00
 -10   3   6   -9.40    8.60
 -10  -3  -6    4.30    7.80
 -10   3  -6   -1.90    9.30
 -10  -3   6    3.40    8.80
   0  -4  -6 1755.72   67.19
   0  -4  -6 1778.32   70.79
   0   4  -6 1772.42   68.39
   0   4   6 1715.63   69.49
   0  -4   6 1778.32   67.09
   0   4   6 1668.53   67.39
   0   4  -6 1688.53   66.09
   0  -4   6 1791.72   67.09
   0   4   6 1615.54   68.19
   0  -4  -6 1735.03   68.39
   0  -4   6 1704.83   66.79
[truncated: 623,646 more chars]
