# Supplementary material for: (2E)-2-(3,4-Di­meth­oxy­benzyl­idene)-3,4-di­hydro­naphthalen-1(2H)-one
Source: IUCrdata. 2021 Mar 26;6(Pt 3):x210309. doi: 10.1107/S2414314621003096 (PMC9462320; doi:10.1107/S2414314621003096)
Supplement: Supplementary file 2 [file x-06-x210309-Isup2.hkl]

data_I                                                                          
_shelx_title ' das3_a.res in P2(1)2(1)2(1)'                                     
_shelx_refln_list_code          4                                               
_shelx_F_calc_maximum       78.30                                               
_exptl_crystal_F_000       624.00                                               
_reflns_d_resolution_high  0.7499                                               
                                                                                
loop_                                                                           
 _space_group_symop_operation_xyz                                               
 'x, y, z'                                                                      
 '-x+1/2, -y, z+1/2'                                                            
 '-x, y+1/2, -z+1/2'                                                            
 'x+1/2, -y+1/2, -z'                                                            
                                                                                
_cell_length_a     7.9229                                                       
_cell_length_b     9.4474                                                       
_cell_length_c    20.8752                                                       
_cell_angle_alpha  90.000                                                       
_cell_angle_beta   90.000                                                       
_cell_angle_gamma  90.000                                                       
                                                                                
_shelx_F_squared_multiplier     1.000                                           
                                                                                
loop_                                                                           
 _refln_index_h                                                                 
 _refln_index_k                                                                 
 _refln_index_l                                                                 
 _refln_F_squared_calc                                                          
 _refln_F_squared_meas                                                          
 _refln_F_squared_sigma                                                         
 _refln_observed_status                                                         
   4   0   0          6.03          6.66         0.80 o                         
   6   0   0         87.58         97.05         2.17 o                         
   8   0   0        133.94        163.10         3.68 o                         
   1   1   0       1271.72        737.74        20.53 o                         
   2   1   0       2140.77       2164.22        23.94 o                         
   3   1   0       1648.95       1626.18        24.99 o                         
   4   1   0       2345.34       2651.75        25.58 o                         
   5   1   0         89.30        115.82         1.66 o                         
   6   1   0        431.07        508.01         5.74 o                         
   7   1   0          1.70          3.45         0.56 o                         
   8   1   0         42.24         52.31         2.09 o                         
   9   1   0          0.45          0.57         0.78 o                         
  10   1   0          6.96          0.98         1.36 o                         
   0   2   0          2.16          4.05         0.38 o                         
   1   2   0        813.30        706.88         7.77 o                         
   2   2   0         72.50         48.03         0.82 o                         
   3   2   0        829.15        800.24         8.03 o                         
   4   2   0         31.80         27.03         0.75 o                         
   5   2   0         32.99         34.39         0.87 o                         
   6   2   0         16.25         17.97         0.73 o                         
   7   2   0        255.30        299.46         4.21 o                         
   8   2   0         40.43         54.00         1.32 o                         
   9   2   0         20.75         19.37         2.00 o                         
  10   2   0          9.74          3.28         1.50 o                         
   1   3   0         19.01         18.01         0.47 o                         
   2   3   0         43.31         45.92         0.76 o                         
   3   3   0        104.70         84.40         1.30 o                         
   4   3   0        311.74        295.07         3.27 o                         
   5   3   0         67.44         68.41         1.32 o                         
   6   3   0          3.53          6.72         0.53 o                         
   7   3   0          2.01          0.15         0.59 o                         
   8   3   0          0.06          2.31         0.76 o                         
   9   3   0         14.74          9.25         1.23 o                         
  10   3   0         14.75          2.77         1.45 o                         
   0   4   0       3831.30       4560.98        56.17 o                         
   1   4   0         27.72         27.41         0.60 o                         
   2   4   0       1382.33       1452.01        13.44 o                         
   3   4   0         21.97         19.35         0.58 o                         
   4   4   0        157.73        176.40         2.17 o                         
   5   4   0        175.06        171.56         2.19 o                         
   6   4   0         76.51         77.59         1.44 o                         
   7   4   0         12.29         15.33         1.00 o                         
   8   4   0         22.56         27.65         1.11 o                         
   9   4   0         10.68          7.62         2.23 o                         
  10   4   0         13.37          5.01         2.40 o                         
   1   5   0        136.27        131.65         1.63 o                         
   2   5   0         26.94         28.54         0.66 o                         
   3   5   0        293.33        272.26         3.15 o                         
   4   5   0        579.35        659.34         6.78 o                         
   5   5   0         28.64         38.69         0.87 o                         
   6   5   0         18.55         15.94         0.71 o                         
   7   5   0         30.53         31.95         0.95 o                         
   8   5   0          0.71         -0.45         0.82 o                         
   9   5   0          3.55          0.84         1.27 o                         
   0   6   0         59.79         51.20         1.32 o                         
   1   6   0         68.25         65.33         1.09 o                         
   2   6   0        190.31        199.03         2.40 o                         
   3   6   0          4.05          3.47         0.40 o                         
   4   6   0        128.03        127.29         1.88 o                         
   5   6   0          4.40          5.51         0.56 o                         
   6   6   0          6.68          4.68         0.70 o                         
   7   6   0         31.66         37.87         1.50 o                         
   8   6   0          1.45         -0.39         0.91 o                         
   9   6   0          1.62          0.10         1.32 o                         
   1   7   0         17.88         14.04         0.57 o                         
   2   7   0          2.78          3.59         0.38 o                         
   3   7   0          5.27          7.46         0.48 o                         
   4   7   0          0.60          0.32         0.47 o                         
   5   7   0         29.69         27.37         0.83 o                         
   6   7   0         22.67         21.00         0.86 o                         
   7   7   0          4.81          3.05         1.09 o                         
   8   7   0          4.04          2.86         1.33 o                         
   0   8   0         17.05         18.61         0.94 o                         
   1   8   0         29.30         27.82         0.80 o                         
   2   8   0          0.64          0.73         0.41 o                         
   3   8   0        116.50        121.93         2.47 o                         
   4   8   0         11.26         12.10         0.80 o                         
   5   8   0         36.51         35.22         1.34 o                         
   6   8   0          9.08          5.77         0.84 o                         
   7   8   0          0.42         -0.17         0.98 o                         
   8   8   0          2.67         -0.50         1.81 o                         
   1   9   0         12.04         19.42         0.90 o                         
   2   9   0         22.97         21.44         0.79 o                         
   3   9   0          0.76          1.85         0.63 o                         
   4   9   0          0.01         -0.41         0.73 o                         
   5   9   0          0.17          0.56         0.82 o                         
   6   9   0          0.16         -0.72         1.01 o                         
   7   9   0          0.38          1.17         1.25 o                         
   0  10   0        168.95        220.52         5.73 o                         
   1  10   0         90.24        101.43         2.05 o                         
   2  10   0          8.48          8.42         0.78 o                         
   3  10   0          1.03          1.45         0.80 o                         
   4  10   0          4.97          4.09         1.19 o                         
   5  10   0          0.02         -1.16         1.16 o                         
   6  10   0          0.38          2.85         1.41 o                         
   1  11   0          1.80          2.31         0.84 o                         
   2  11   0          9.68          6.60         0.95 o                         
   3  11   0          0.08          0.07         1.05 o                         
   4  11   0          0.64         -0.63         1.29 o                         
   5  11   0          0.57          0.39         2.09 o                         
   0  12   0         27.76         21.40         2.41 o                         
   1  12   0         11.27          7.05         1.28 o                         
   2  12   0          1.84          1.27         1.23 o                         
   3  12   0          0.40          0.43         2.05 o                         
   3   0   1        547.32        489.97         5.18 o                         
   4   0   1       1827.44       2031.09        20.37 o                         
   5   0   1         43.97         48.05         0.93 o                         
   6   0   1          2.22          3.27         0.40 o                         
   7   0   1        388.00        446.27         4.91 o                         
   8   0   1         11.70         12.79         0.85 o                         
   9   0   1          3.52          2.72         0.77 o                         
  10   0   1          0.43         -1.34         1.34 o                         
 -10   1   1          0.30         -0.15         1.35 o                         
  -9   1   1         28.86         28.99         1.91 o                         
  -8   1   1        238.12        313.38         4.52 o                         
  -7   1   1        105.59        121.31         1.82 o                         
  -6   1   1        184.35        206.76         2.75 o                         
  -5   1   1        568.62        576.20         6.30 o                         
  -4   1   1         34.09         33.79         0.75 o                         
  -3   1   1        693.44        665.98         6.91 o                         
  -2   1   1       5227.61       6398.90       205.01 o                         
  -1   1   1       3750.27       3475.20        69.63 o                         
   1   1   1       3752.72       2964.20       172.44 o                         
   2   1   1       5224.43       6448.39       137.33 o                         
   3   1   1        694.37        668.95         6.95 o                         
   4   1   1         33.95         33.32         0.82 o                         
   5   1   1        569.08        580.30         6.10 o                         
   6   1   1        184.37        202.45         2.73 o                         
   7   1   1        105.78        123.83         1.91 o                         
   8   1   1        237.89        307.72         4.28 o                         
   9   1   1         28.82         28.58         2.20 o                         
  10   1   1          0.30         -1.20         1.20 o                         
 -10   2   1         11.69          5.51         1.63 o                         
  -9   2   1          8.81          6.62         1.39 o                         
  -8   2   1         21.71         25.80         1.02 o                         
  -7   2   1         26.92         29.28         1.14 o                         
  -6   2   1         76.06         78.88         1.56 o                         
  -5   2   1        102.09         87.04         1.39 o                         
  -4   2   1         60.84         59.13         1.09 o                         
  -3   2   1        181.36        167.71         2.02 o                         
  -2   2   1        308.15        255.10         2.78 o                         
  -1   2   1       1794.28       1681.78        15.18 o                         
   0   2   1       3276.02       3622.87        61.91 o                         
   1   2   1       1794.34       1682.40        17.83 o                         
   2   2   1        307.36        260.71         2.79 o                         
   3   2   1        181.51        166.89         2.10 o                         
   4   2   1         61.05         62.10         1.14 o                         
   5   2   1        102.05         86.74         1.52 o                         
   6   2   1         76.10         80.34         1.46 o                         
   7   2   1         26.94         29.20         0.96 o                         
   8   2   1         21.71         25.04         0.94 o                         
   9   2   1          8.80          6.62         1.54 o                         
  10   2   1         11.65          6.39         1.26 o                         
 -10   3   1         19.91          7.74         1.82 o                         
  -9   3   1          5.95          3.84         1.02 o                         
  -8   3   1         96.43        118.75         2.48 o                         
  -7   3   1         12.44         13.04         0.92 o                         
  -6   3   1        321.08        355.21         4.14 o                         
  -5   3   1         22.55         26.64         0.78 o                         
  -4   3   1        163.83        149.63         1.90 o                         
  -3   3   1        221.14        229.59         2.69 o                         
  -2   3   1       2202.53       2269.89        22.35 o                         
  -1   3   1        139.37        116.34         1.36 o                         
   0   3   1          1.71          0.27         0.23 o                         
   1   3   1        139.48        115.21         1.40 o                         
   2   3   1       2200.47       2264.75        22.70 o                         
   3   3   1        221.17        225.92         3.00 o                         
   4   3   1        164.00        148.87         1.91 o                         
   5   3   1         22.46         26.50         0.82 o                         
   6   3   1        321.62        354.15         4.48 o                         
   7   3   1         12.46         12.73         0.75 o                         
   8   3   1         96.35        117.88         2.31 o                         
   9   3   1          5.94          5.93         1.03 o                         
  10   3   1         19.92          7.09         1.65 o                         
 -10   4   1          4.38         -1.69         3.58 o                         
  -9   4   1          7.84          4.91         1.07 o                         
  -8   4   1         13.07         17.42         0.97 o                         
  -7   4   1         12.51         11.51         0.65 o                         
  -6   4   1          7.01          7.84         0.47 o                         
  -5   4   1         84.45         85.34         1.40 o                         
  -4   4   1        186.95        194.04         2.32 o                         
  -3   4   1        676.16        695.60         6.98 o                         
  -2   4   1       1680.51       1802.48        18.65 o                         
  -1   4   1         90.08         75.98         1.07 o                         
   0   4   1          8.78         14.63         0.45 o                         
   1   4   1         89.76         76.15         1.02 o                         
   2   4   1       1680.01       1798.93        17.58 o                         
   3   4   1        675.38        701.40         7.00 o                         
   4   4   1        187.26        193.36         2.32 o                         
   5   4   1         84.49         86.18         1.37 o                         
   6   4   1          7.03          8.76         0.56 o                         
   7   4   1         12.48          9.97         0.77 o                         
   8   4   1         13.07         16.24         0.96 o                         
   9   4   1          7.85          6.21         1.22 o                         
  10   4   1          4.38         -0.46         2.53 o                         
  -9   5   1         10.39          5.88         1.17 o                         
  -8   5   1          0.80          0.98         0.84 o                         
  -7   5   1          5.03          4.29         0.78 o                         
  -6   5   1          0.29          1.35         0.51 o                         
  -5   5   1         23.13         22.46         0.66 o                         
  -4   5   1         34.20         37.91         0.88 o                         
  -3   5   1        207.24        200.80         2.47 o                         
  -2   5   1        475.12        465.86         4.70 o                         
  -1   5   1        345.12        328.30         3.45 o                         
   0   5   1       1029.34       1101.60        10.04 o                         
   1   5   1        345.81        331.79         3.40 o                         
   2   5   1        474.52        464.62         4.71 o                         
   3   5   1        206.71        199.73         2.47 o                         
   4   5   1         34.22         37.52         0.91 o                         
   5   5   1         23.17         21.75         0.68 o                         
   6   5   1          0.30          0.11         0.52 o                         
   7   5   1          5.00          3.71         0.57 o                         
   8   5   1          0.80         -0.52         0.73 o                         
   9   5   1         10.41          5.18         1.63 o                         
  -9   6   1          9.71         14.64         4.06 o                         
  -8   6   1          0.86         -0.46         0.89 o                         
  -7   6   1          1.16          1.78         0.75 o                         
  -6   6   1          0.64          1.75         0.49 o                         
  -5   6   1         96.24         92.85         1.63 o                         
  -4   6   1         56.89         62.41         1.19 o                         
  -3   6   1         25.36         27.15         0.77 o                         
  -2   6   1         78.19         77.88         1.28 o                         
  -1   6   1         27.06         27.08         0.69 o                         
   0   6   1          0.03         -0.09         0.33 o                         
   1   6   1         27.06         26.63         0.70 o                         
   2   6   1         78.34         79.72         1.23 o                         
   3   6   1         25.38         27.67         0.80 o                         
   4   6   1         56.85         61.58         1.19 o                         
   5   6   1         96.08         91.74         1.57 o                         
   6   6   1          0.64          1.46         0.51 o                         
   7   6   1          1.17          1.75         0.75 o                         
   8   6   1          0.86          1.25         0.95 o                         
   9   6   1          9.70         13.59         5.26 o                         
  -8   7   1          9.97          6.02         1.21 o                         
  -7   7   1          9.56         11.18         1.28 o                         
  -6   7   1         14.45         15.02         0.96 o                         
  -5   7   1         10.80         12.75         0.74 o                         
  -4   7   1          0.60         -0.12         0.44 o                         
  -3   7   1         32.99         34.55         0.85 o                         
  -2   7   1         71.57         79.61         1.32 o                         
  -1   7   1         72.31         71.25         1.22 o                         
   0   7   1         30.96         23.00         0.72 o                         
   1   7   1         72.37         69.51         1.22 o                         
   2   7   1         71.55         79.25         1.32 o                         
   3   7   1         32.93         32.93         0.85 o                         
   4   7   1          0.61         -0.45         0.45 o                         
   5   7   1         10.76         11.68         0.78 o                         
   6   7   1         14.43         13.84         1.00 o                         
   7   7   1          9.54         10.08         1.18 o                         
   8   7   1         10.00          5.93         1.16 o                         
  -8   8   1          9.24          2.48         2.03 o                         
  -7   8   1          0.74         -0.33         1.07 o                         
  -6   8   1         10.44          6.58         0.98 o                         
  -5   8   1         11.57          9.95         1.02 o                         
  -4   8   1         14.61          9.43         0.83 o                         
  -3   8   1         23.82         23.85         0.96 o                         
  -2   8   1         27.11         26.06         0.84 o                         
  -1   8   1         44.13         44.59         1.07 o                         
   0   8   1          8.57          7.03         0.52 o                         
   1   8   1         44.11         44.03         0.99 o                         
   2   8   1         27.08         27.10         0.77 o                         
   3   8   1         23.80         21.52         1.01 o                         
   4   8   1         14.64         10.64         0.99 o                         
   5   8   1         11.58          8.48         0.76 o                         
   6   8   1         10.41          7.67         0.98 o                         
   7   8   1          0.74          0.87         1.15 o                         
   8   8   1          9.23          5.90         2.35 o                         
  -7   9   1         15.04         10.99         2.76 o                         
  -6   9   1          3.26          1.70         1.02 o                         
  -5   9   1         16.21         13.00         1.26 o                         
  -4   9   1         15.70         15.59         1.08 o                         
  -3   9   1         25.65         27.15         1.48 o                         
  -2   9   1         52.39         54.39         1.34 o                         
  -1   9   1         25.99         31.67         0.89 o                         
   0   9   1        348.40        344.36         5.11 o                         
   1   9   1         26.05         29.68         0.93 o                         
   2   9   1         52.44         53.56         1.35 o                         
   3   9   1         25.64         25.34         1.00 o                         
   4   9   1         15.67         17.52         0.96 o                         
   5   9   1         16.17         14.80         2.05 o                         
   6   9   1          3.24          1.45         1.04 o                         
   7   9   1         15.06         14.51         2.16 o                         
  -6  10   1         39.85         48.40         2.72 o                         
  -5  10   1          0.87         -0.68         1.16 o                         
  -4  10   1         18.02         15.73         1.24 o                         
  -3  10   1          0.17         -0.03         0.79 o                         
  -2  10   1          6.97          6.81         0.70 o                         
  -1  10   1         33.38         35.69         1.02 o                         
   0  10   1         29.98         43.48         1.22 o                         
   1  10   1         33.32         34.95         1.07 o                         
   2  10   1          7.00          7.94         0.78 o                         
   3  10   1          0.17          0.91         0.79 o                         
   4  10   1         18.03         19.27         1.32 o                         
   5  10   1          0.86         -0.63         1.16 o                         
   6  10   1         39.93         45.15         2.25 o                         
  -5  11   1          3.86          1.01         1.94 o                         
  -4  11   1          0.69         -0.73         1.29 o                         
  -3  11   1          7.24          3.96         1.14 o                         
  -2  11   1          1.08          1.85         0.92 o                         
  -1  11   1         33.06         37.19         1.59 o                         
   0  11   1         40.61         43.56         1.50 o                         
   1  11   1         33.03         34.06         1.17 o                         
   2  11   1          1.08          1.86         0.99 o                         
   3  11   1          7.26          2.84         1.12 o                         
   4  11   1          0.70          0.68         1.23 o                         
   5  11   1          3.85          3.50         1.88 o                         
  -3  12   1          1.52         -1.16         2.23 o                         
  -2  12   1          0.76         -0.18         1.26 o                         
  -1  12   1          4.16          1.75         1.08 o                         
   0  12   1         21.94         17.41         1.57 o                         
   1  12   1          4.16          2.00         1.10 o                         
   2  12   1          0.76          0.32         1.25 o                         
   3  12   1          1.53          1.83         1.89 o                         
   3   0   2        294.35        255.88         2.78 o                         
   4   0   2         11.42         12.54         0.57 o                         
   5   0   2          6.52          6.44         0.40 o                         
   6   0   2          0.13          0.01         0.33 o                         
   7   0   2        136.66        150.12         2.17 o                         
   8   0   2          2.33          2.69         0.57 o                         
   9   0   2         23.70         25.74         1.24 o                         
  10   0   2          0.14         -1.36         1.36 o                         
 -10   1   2          6.57          4.98         1.82 o                         
  -9   1   2          8.52          9.86         1.29 o                         
  -8   1   2         33.86         45.43         1.28 o                         
  -7   1   2        168.92        204.14         2.80 o                         
  -6   1   2        284.47        310.60         3.63 o                         
  -5   1   2        728.25        767.71         7.79 o                         
  -4   1   2        891.60        902.66         9.02 o                         
  -3   1   2       2290.46       2339.31        30.31 o                         
  -2   1   2       4096.90       4689.50        47.95 o                         
   2   1   2       4093.60       4712.17        46.20 o                         
   3   1   2       2291.57       2367.12        30.55 o                         
   4   1   2        891.25        899.23         9.40 o                         
   5   1   2        728.03        746.46         8.10 o                         
   6   1   2        284.86        306.69         3.65 o                         
   7   1   2        169.04        202.27         2.72 o                         
   8   1   2         33.90         43.33         1.08 o                         
   9   1   2          8.51          9.42         1.20 o                         
  10   1   2          6.58          2.20         1.13 o                         
 -10   2   2          8.28          2.14         1.60 o                         
  -9   2   2          2.37          1.09         0.91 o                         
  -8   2   2         11.68         13.41         0.92 o                         
  -7   2   2        172.11        193.51         3.14 o                         
  -6   2   2        246.30        271.31         3.55 o                         
  -5   2   2        127.05        125.88         1.84 o                         
  -4   2   2        369.92        342.49         3.75 o                         
  -3   2   2         71.65         56.91         0.95 o                         
  -2   2   2         16.34         14.25         0.42 o                         
  -1   2   2       2548.22       2615.02        24.01 o                         
   0   2   2         30.35         19.40         0.47 o                         
   1   2   2       2547.30       2578.14        23.30 o                         
   2   2   2         16.40         14.38         0.44 o                         
   3   2   2         71.86         57.42         1.02 o                         
   4   2   2        369.94        337.62         3.91 o                         
   5   2   2        127.30        124.99         1.94 o                         
   6   2   2        246.41        271.62         3.43 o                         
   7   2   2        172.08        194.16         2.95 o                         
   8   2   2         11.69         15.29         0.76 o                         
   9   2   2          2.38         -0.41         0.87 o                         
  10   2   2          8.28          1.25         1.57 o                         
 -10   3   2          9.67          3.52         1.38 o                         
  -9   3   2         17.77         15.32         1.21 o                         
  -8   3   2          3.88          4.22         1.08 o                         
  -7   3   2         92.92        101.99         2.01 o                         
  -6   3   2        113.96        124.45         1.87 o                         
  -5   3   2        447.14        488.30         5.15 o                         
  -4   3   2        517.94        528.14         5.44 o                         
  -3   3   2         60.62         59.26         0.97 o                         
  -2   3   2        711.74        676.08         6.59 o                         
  -1   3   2        349.72        303.67         3.05 o                         
   0   3   2         30.30         28.37         0.54 o                         
   1   3   2        349.48        307.15         3.07 o                         
   2   3   2        711.26        669.60         6.38 o                         
   3   3   2         60.65         58.43         1.03 o                         
   4   3   2        517.95        531.67         5.63 o                         
   5   3   2        447.16        483.77         5.52 o                         
   6   3   2        113.92        123.66         2.04 o                         
   7   3   2         92.99        104.94         2.16 o                         
   8   3   2          3.88          2.62         0.67 o                         
   9   3   2         17.73         15.15         1.15 o                         
  10   3   2          9.68          0.99         1.29 o                         
  -9   4   2          0.80         -0.55         1.01 o                         
  -8   4   2         13.96         15.55         0.98 o                         
  -7   4   2          9.94         11.54         0.63 o                         
  -6   4   2          0.11          0.97         0.37 o                         
  -5   4   2         13.62         12.09         0.60 o                         
  -4   4   2          1.99          1.82         0.30 o                         
  -3   4   2        192.83        178.89         2.18 o                         
  -2   4   2        459.58        441.92         4.41 o                         
  -1   4   2        114.45        102.92         1.32 o                         
   0   4   2       1534.55       1669.67        15.25 o                         
   1   4   2        114.24        104.23         1.26 o                         
   2   4   2        458.86        440.31         4.45 o                         
   3   4   2        193.02        177.40         2.19 o                         
   4   4   2          1.98          2.56         0.37 o                         
   5   4   2         13.52         11.91         0.57 o                         
   6   4   2          0.12          0.70         0.47 o                         
   7   4   2          9.91          9.78         0.92 o                         
   8   4   2         13.99         16.57         0.98 o                         
   9   4   2          0.80          1.94         1.19 o                         
  -9   5   2          0.18          1.86         1.13 o                         
  -8   5   2          9.41          5.68         0.94 o                         
  -7   5   2         31.25         40.45         1.45 o                         
  -6   5   2         13.88         14.41         0.86 o                         
  -5   5   2        117.78        121.11         1.78 o                         
  -4   5   2         11.12         12.11         0.52 o                         
  -3   5   2        238.45        251.39         3.03 o                         
  -2   5   2        471.50        471.53         4.78 o                         
  -1   5   2        122.66        120.41         1.56 o                         
   0   5   2        174.67        175.86         2.02 o                         
   1   5   2        122.41        121.52         1.51 o                         
   2   5   2        471.27        478.07         4.67 o                         
   3   5   2        238.68        251.58         2.96 o                         
   4   5   2         11.15         11.58         0.52 o                         
   5   5   2        117.77        125.03         1.79 o                         
   6   5   2         13.92         14.58         0.72 o                         
   7   5   2         31.25         37.30         1.02 o                         
   8   5   2          9.44          6.41         1.31 o                         
   9   5   2          0.19         -0.73         1.21 o                         
  -9   6   2         16.10          4.50         2.16 o                         
  -8   6   2          6.65          3.13         0.97 o                         
  -7   6   2         53.46         60.52         1.58 o                         
  -6   6   2         42.36         40.66         1.20 o                         
  -5   6   2         27.19         27.32         0.79 o                         
  -4   6   2         20.34         23.88         0.73 o                         
  -3   6   2         55.98         59.31         1.16 o                         
  -2   6   2        287.96        274.58         3.08 o                         
  -1   6   2         84.72         83.43         1.30 o                         
   0   6   2          6.44          6.12         0.37 o                         
   1   6   2         84.77         84.01         1.28 o                         
   2   6   2        288.23        273.69         3.02 o                         
   3   6   2         55.96         57.59         1.06 o                         
   4   6   2         20.25         23.32         0.74 o                         
   5   6   2         27.09         28.67         1.05 o                         
   6   6   2         42.32         39.93         1.09 o                         
   7   6   2         53.56         59.24         1.43 o                         
   8   6   2          6.64          3.48         1.16 o                         
   9   6   2         16.13          7.20         1.62 o                         
  -8   7   2          0.41         -0.43         1.49 o                         
  -7   7   2          3.75          2.68         0.92 o                         
  -6   7   2         24.76         26.56         1.10 o                         
  -5   7   2         32.92         31.09         0.96 o                         
  -4   7   2         24.55         20.43         0.93 o                         
  -3   7   2         85.58         84.63         1.46 o                         
  -2   7   2         55.53         56.35         1.09 o                         
  -1   7   2         73.68         63.38         1.14 o                         
   0   7   2         76.89         66.88         1.18 o                         
   1   7   2         73.50         63.24         1.14 o                         
   2   7   2         55.76         57.38         1.09 o                         
   3   7   2         85.42         86.25         1.39 o                         
   4   7   2         24.61         21.49         0.76 o                         
   5   7   2         32.97         31.93         1.01 o                         
   6   7   2         24.69         25.75         1.08 o                         
   7   7   2          3.76          2.56         0.75 o                         
   8   7   2          0.41         -1.11         1.35 o                         
  -8   8   2          1.57         -1.43         1.74 o                         
  -7   8   2          0.95          0.03         1.02 o                         
  -6   8   2          9.42          9.65         1.65 o                         
  -5   8   2          5.19          7.58         0.72 o                         
  -4   8   2         61.37         65.20         1.52 o                         
  -3   8   2          2.42          2.68         0.73 o                         
  -2   8   2         16.96         17.16         0.65 o                         
  -1   8   2          1.93          1.87         0.44 o                         
   0   8   2         14.86          7.91         0.50 o                         
   1   8   2          1.95          1.74         0.43 o                         
   2   8   2         16.96         17.60         0.67 o                         
   3   8   2          2.41          0.98         0.63 o                         
   4   8   2         61.28         66.20         1.51 o                         
   5   8   2          5.20          9.15         1.32 o                         
   6   8   2          9.43          9.55         0.92 o                         
   7   8   2          0.94         -1.20         1.20 o                         
   8   8   2          1.57          0.36         1.45 o                         
  -7   9   2         13.85         15.86         1.83 o                         
  -6   9   2         20.53         16.71         1.62 o                         
  -5   9   2          5.76          5.00         0.78 o                         
  -4   9   2         26.01         26.49         1.24 o                         
  -3   9   2          1.97          2.79         0.65 o                         
  -2   9   2        172.30        177.13         3.05 o                         
  -1   9   2         31.45         35.32         0.94 o                         
   0   9   2        239.37        253.56         3.81 o                         
   1   9   2         31.54         33.97         0.99 o                         
   2   9   2        172.30        179.92         3.01 o                         
   3   9   2          1.96          3.51         0.65 o                         
   4   9   2         26.01         29.40         1.02 o                         
   5   9   2          5.77          5.56         0.87 o                         
   6   9   2         20.50         16.96         1.78 o                         
   7   9   2         13.85         13.54         2.42 o                         
  -6  10   2          5.42          3.86         1.54 o                         
  -5  10   2          3.11          0.93         1.14 o                         
  -4  10   2          6.00          3.03         1.02 o                         
  -3  10   2          4.01          4.40         0.83 o                         
  -2  10   2         19.38         18.13         1.12 o                         
  -1  10   2         88.84        110.32         2.22 o                         
   0  10   2         12.32         16.74         0.93 o                         
   1  10   2         88.82        105.71         2.25 o                         
   2  10   2         19.34         18.36         1.03 o                         
   3  10   2          3.99          3.10         0.84 o                         
   4  10   2          6.02          2.89         1.03 o                         
   5  10   2          3.10          1.90         1.11 o                         
   6  10   2          5.42          0.42         1.68 o                         
  -5  11   2          4.04          0.80         2.46 o                         
  -4  11   2          1.54          0.50         1.31 o                         
  -3  11   2          6.89          3.17         1.15 o                         
  -2  11   2          0.30         -0.82         0.90 o                         
  -1  11   2         47.39         53.41         1.45 o                         
   0  11   2          3.10          3.87         0.86 o                         
   1  11   2         47.38         54.67         1.39 o                         
   2  11   2          0.30          0.47         0.98 o                         
   3  11   2          6.88          4.07         1.09 o                         
   4  11   2          1.54          0.16         1.29 o                         
   5  11   2          4.05          1.79         2.33 o                         
  -3  12   2          1.17          1.01         2.29 o                         
  -2  12   2          0.44          0.48         1.14 o                         
  -1  12   2         10.27          4.73         1.11 o                         
   0  12   2          0.06          0.97         1.11 o                         
   1  12   2         10.26          5.36         1.15 o                         
   2  12   2          0.45         -0.38         1.25 o                         
   3  12   2          1.18         -0.60         1.67 o                         
   1   0   3          1.11          0.72         0.15 o                         
   2   0   3       1469.86       1342.32        14.60 o                         
   3   0   3       2151.27       2157.54        23.00 o                         
   4   0   3        317.67        352.34         3.81 o                         
   5   0   3        108.76         97.36         1.46 o                         
   6   0   3         29.19         31.22         0.80 o                         
   7   0   3         13.19         13.02         0.63 o                         
   8   0   3         70.08         81.99         1.52 o                         
   9   0   3         16.96         19.65         1.32 o                         
  10   0   3          2.67         -0.57         1.25 o                         
 -10   1   3          0.24         -0.65         1.41 o                         
  -9   1   3         24.38         24.96         1.43 o                         
  -8   1   3          7.66         10.32         0.68 o                         
  -7   1   3        250.09        287.10         3.66 o                         
  -6   1   3         69.53         79.66         1.36 o                         
  -5   1   3         94.25         88.39         1.32 o                         
  -4   1   3       1050.66       1048.27        10.47 o                         
  -3   1   3        376.63        349.73         3.81 o                         
  -2   1   3        444.27        403.42         4.62 o                         
  -1   1   3       3461.79       3865.49        94.09 o                         
   1   1   3       3461.83       3813.48        55.88 o                         
   2   1   3        443.80        410.20         4.67 o                         
   3   1   3        375.94        347.82         3.82 o                         
   4   1   3       1052.14       1060.83        10.89 o                         
   5   1   3         94.10         86.88         1.44 o                         
   6   1   3         69.44         76.96         1.33 o                         
   7   1   3        249.88        286.67         3.64 o                         
   8   1   3          7.61         11.11         0.74 o                         
   9   1   3         24.38         26.79         2.10 o                         
  10   1   3          0.24         -1.25         1.39 o                         
 -10   2   3          3.74          0.95         1.27 o                         
  -9   2   3         21.10         14.16         1.53 o                         
  -8   2   3         26.11         33.63         0.99 o                         
  -7   2   3         74.38         87.81         1.69 o                         
  -6   2   3         42.78         42.95         0.97 o                         
  -5   2   3        151.28        153.79         2.20 o                         
  -4   2   3       1431.33       1587.50        15.35 o                         
  -3   2   3        368.78        353.62         3.89 o                         
  -2   2   3        279.35        233.22         2.67 o                         
  -1   2   3       6128.66       8175.32       240.50 o                         
   0   2   3       1757.72       1596.95        16.86 o                         
   1   2   3       6130.24       7647.65       131.80 o                         
   2   2   3        278.74        233.33         2.56 o                         
   3   2   3        368.86        351.62         4.31 o                         
   4   2   3       1431.20       1546.78        20.68 o                         
   5   2   3        151.21        153.01         2.23 o                         
   6   2   3         42.87         42.71         1.18 o                         
   7   2   3         74.36         84.22         1.85 o                         
   8   2   3         26.14         34.41         1.02 o                         
   9   2   3         21.12         16.42         1.46 o                         
  10   2   3          3.72          0.86         1.84 o                         
 -10   3   3          2.60         -0.04         1.63 o                         
  -9   3   3          8.73          5.87         0.95 o                         
  -8   3   3         56.76         70.72         1.80 o                         
  -7   3   3         33.12         42.94         1.08 o                         
  -6   3   3          1.55          1.21         0.38 o                         
  -5   3   3         48.65         52.23         0.96 o                         
  -4   3   3        282.72        266.81         2.93 o                         
  -3   3   3        290.80        316.92         3.40 o                         
  -2   3   3        213.22        211.27         2.40 o                         
  -1   3   3        737.74        674.68         6.81 o                         
   0   3   3         37.01         30.09         0.55 o                         
   1   3   3        737.14        687.06         6.23 o                         
   2   3   3        212.77        210.06         2.19 o                         
   3   3   3        290.55        321.67         3.43 o                         
   4   3   3        282.68        272.92         3.06 o                         
   5   3   3         48.78         51.37         1.12 o                         
   6   3   3          1.55          2.15         0.47 o                         
   7   3   3         33.13         42.00         2.05 o                         
   8   3   3         56.71         75.39         2.00 o                         
   9   3   3          8.72          5.44         0.93 o                         
  10   3   3          2.60         -1.37         1.37 o                         
  -9   4   3          7.15          4.22         1.22 o                         
  -8   4   3          1.65          1.34         0.76 o                         
  -7   4   3         11.47         11.08         0.61 o                         
  -6   4   3         74.21         80.24         1.41 o                         
  -5   4   3         42.93         45.38         0.87 o                         
  -4   4   3        252.74        270.93         3.11 o                         
  -3   4   3        197.23        172.23         2.16 o                         
  -2   4   3        322.75        332.25         3.41 o                         
  -1   4   3        306.80        261.01         2.75 o                         
   0   4   3       1656.48       1697.31        15.07 o                         
   1   4   3        306.35        260.38         2.61 o                         
   2   4   3        323.26        329.09         3.35 o                         
   3   4   3        197.17        169.51         2.13 o                         
   4   4   3        252.23        271.13         3.14 o                         
   5   4   3         43.03         44.47         0.98 o                         
   6   4   3         74.16         81.97         1.45 o                         
   7   4   3         11.48         10.17         0.83 o                         
   8   4   3          1.66          0.50         0.66 o                         
   9   4   3          7.15          1.91         1.32 o                         
  -9   5   3         16.15         15.33         1.59 o                         
  -8   5   3         30.13         35.86         1.36 o                         
  -7   5   3          8.43          8.74         1.01 o                         
  -6   5   3          0.27          0.11         0.43 o                         
  -5   5   3         47.52         47.04         1.00 o                         
  -4   5   3         26.14         24.41         0.74 o                         
  -3   5   3         20.40         16.59         0.69 o                         
  -2   5   3          7.82          4.56         0.31 o                         
  -1   5   3        401.05        404.83         4.41 o                         
   0   5   3        615.38        606.83         5.93 o                         
   1   5   3        401.03        405.15         3.93 o                         
   2   5   3          7.82          5.10         0.35 o                         
   3   5   3         20.40         16.88         0.60 o                         
   4   5   3         26.11         25.38         0.75 o                         
   5   5   3         47.48         47.43         1.06 o                         
   6   5   3          0.28          0.33         0.50 o                         
   7   5   3          8.44         10.38         0.82 o                         
   8   5   3         30.07         37.66         1.30 o                         
   9   5   3         16.15         12.27         1.77 o                         
  -9   6   3          3.62          1.93         1.74 o                         
  -8   6   3          1.67          1.63         1.06 o                         
  -7   6   3          5.90          5.44         1.04 o                         
  -6   6   3         30.80         41.47         1.25 o                         
  -5   6   3         30.33         31.94         0.95 o                         
  -4   6   3         11.40          8.28         0.51 o                         
  -3   6   3         76.46         71.31         1.30 o                         
  -2   6   3        299.75        308.22         3.39 o                         
  -1   6   3          0.04          0.35         0.34 o                         
   0   6   3        133.34        110.32         1.51 o                         
   1   6   3          0.04          0.46         0.31 o                         
   2   6   3        299.72        306.85         3.31 o                         
   3   6   3         76.51         71.87         1.21 o                         
   4   6   3         11.29          8.17         0.56 o                         
   5   6   3         30.35         32.58         0.87 o                         
   6   6   3         30.82         40.74         1.11 o                         
   7   6   3          5.91          5.79         0.83 o                         
   8   6   3          1.67          0.13         1.25 o                         
   9   6   3          3.62          0.82         1.66 o                         
  -8   7   3          5.30          1.86         1.16 o                         
  -7   7   3         13.39         12.56         1.38 o                         
  -6   7   3          3.54          2.42         0.76 o                         
  -5   7   3         19.22         24.50         0.99 o                         
  -4   7   3          8.24          9.02         0.95 o                         
  -3   7   3         24.62         23.23         0.74 o                         
  -2   7   3         13.40         13.30         0.56 o                         
  -1   7   3         30.72         29.36         0.78 o                         
   0   7   3         27.20         22.37         0.68 o                         
   1   7   3         30.77         29.38         0.79 o                         
   2   7   3         13.33         13.00         0.55 o                         
   3   7   3         24.57         22.50         0.69 o                         
   4   7   3          8.23          7.86         0.69 o                         
   5   7   3         19.18         22.79         0.80 o                         
   6   7   3          3.54          3.10         0.71 o                         
   7   7   3         13.44         12.43         0.96 o                         
   8   7   3          5.30          1.26         1.25 o                         
  -8   8   3          0.22          0.67         1.58 o                         
  -7   8   3          6.55          2.36         1.03 o                         
  -6   8   3          6.23          5.67         0.92 o                         
  -5   8   3         13.84         16.67         0.85 o                         
  -4   8   3          0.66          1.98         0.54 o                         
  -3   8   3         55.86         61.79         1.80 o                         
  -2   8   3         43.20         39.22         0.97 o                         
  -1   8   3         85.54         88.21         1.59 o                         
   0   8   3          0.47          0.93         0.50 o                         
   1   8   3         85.62         87.99         1.46 o                         
   2   8   3         43.23         37.96         0.93 o                         
   3   8   3         55.82         60.87         1.75 o                         
   4   8   3          0.67          0.47         0.61 o                         
   5   8   3         13.83         18.70         1.28 o                         
   6   8   3          6.26          4.28         0.88 o                         
   7   8   3          6.53          2.03         1.12 o                         
   8   8   3          0.22          0.82         1.68 o                         
  -7   9   3         13.42          8.00         1.37 o                         
  -6   9   3         16.53          9.17         1.05 o                         
  -5   9   3          4.61          5.63         1.10 o                         
  -4   9   3         22.53         24.87         0.94 o                         
  -3   9   3         11.85         13.02         0.79 o                         
  -2   9   3         30.71         32.34         0.92 o                         
  -1   9   3         84.15         97.14         1.86 o                         
   0   9   3         31.25         27.14         0.84 o                         
   1   9   3         84.14         97.66         1.92 o                         
   2   9   3         30.73         31.66         1.26 o                         
   3   9   3         11.80         13.02         0.87 o                         
   4   9   3         22.55         22.85         1.04 o                         
   5   9   3          4.64          3.82         0.92 o                         
   6   9   3         16.49         10.53         1.24 o                         
   7   9   3         13.46          8.56         1.54 o                         
  -6  10   3          1.61         -0.40         1.38 o                         
  -5  10   3          0.65         -0.73         1.20 o                         
  -4  10   3         16.53         15.77         1.28 o                         
  -3  10   3          2.75          3.50         0.87 o                         
  -2  10   3          1.70          0.68         0.73 o                         
  -1  10   3         52.98         61.03         1.39 o                         
   0  10   3          5.13          4.47         0.74 o                         
   1  10   3         52.98         59.81         1.40 o                         
   2  10   3          1.70          1.40         0.77 o                         
   3  10   3          2.75          2.75         0.84 o                         
   4  10   3         16.53         16.39         1.52 o                         
   5  10   3          0.65          1.60         1.08 o                         
   6  10   3          1.61          1.63         1.68 o                         
  -5  11   3          0.66          1.29         3.38 o                         
  -4  11   3         15.33         20.90         1.79 o                         
  -3  11   3          9.24          4.92         1.21 o                         
  -2  11   3          5.22          3.68         0.91 o                         
  -1  11   3          3.69          4.08         0.87 o                         
   0  11   3         48.37         50.05         1.40 o                         
   1  11   3          3.70          2.13         0.90 o                         
   2  11   3          5.22          4.78         1.00 o                         
   3  11   3          9.24          5.36         1.09 o                         
   4  11   3         15.36         19.10         2.64 o                         
   5  11   3          0.66          0.68         6.35 o                         
  -2  12   3          0.49          0.56         1.20 o                         
  -1  12   3         18.95         16.24         1.37 o                         
   0  12   3          3.00          0.97         1.08 o                         
   1  12   3         18.94         17.30         1.48 o                         
   2  12   3          0.49          0.95         1.29 o                         
   0   0   4        728.82        525.25        14.41 o                         
   1   0   4       1684.63       1580.58        24.63 o                         
   2   0   4        128.57         87.58         1.11 o                         
   3   0   4         59.16         39.97         0.73 o                         
   4   0   4        689.71        696.10         7.45 o                         
   5   0   4         43.87         43.77         0.87 o                         
   6   0   4         22.54         23.79         0.75 o                         
   7   0   4         18.64         16.57         0.72 o                         
   8   0   4         12.15         17.98         0.74 o                         
   9   0   4          0.06         -0.02         0.84 o                         
  10   0   4          0.76         -1.16         1.16 o                         
 -10   1   4          2.14         -1.19         1.44 o                         
  -9   1   4          6.49          4.98         1.22 o                         
  -8   1   4         19.09         21.76         0.86 o                         
  -7   1   4         36.68         40.53         0.98 o                         
  -6   1   4         65.46         66.53         1.25 o                         
  -5   1   4         40.66         42.22         0.87 o                         
  -4   1   4        165.26        137.68         1.78 o                         
  -3   1   4        220.35        211.98         2.55 o                         
  -2   1   4       2135.08       2117.08        22.80 o                         
  -1   1   4       3380.20       3661.77        66.29 o                         
   0   1   4       4521.88       5202.16       382.36 o                         
   1   1   4       3383.86       3635.85        83.23 o                         
   2   1   4       2137.47       2142.45        21.15 o                         
   3   1   4        219.94        211.72         2.49 o                         
   4   1   4        165.14        137.12         1.85 o                         
   5   1   4         40.79         41.38         0.98 o                         
   6   1   4         65.32         65.89         1.28 o                         
   7   1   4         36.64         39.96         0.99 o                         
   8   1   4         19.13         18.19         0.76 o                         
   9   1   4          6.48          5.29         0.81 o                         
  10   1   4          2.14         -1.15         1.15 o                         
 -10   2   4         17.96          9.55         2.32 o                         
  -9   2   4         29.99         30.23         2.40 o                         
  -8   2   4         44.02         51.36         1.52 o                         
  -7   2   4         38.80         45.00         1.10 o                         
  -6   2   4        111.12        118.33         1.77 o                         
  -5   2   4         12.01         12.90         0.50 o                         
  -4   2   4         60.07         59.95         1.03 o                         
  -3   2   4        795.08        777.43         8.19 o                         
  -2   2   4       1977.89       2053.44        28.03 o                         
  -1   2   4       4875.99       5770.57        81.46 o                         
   0   2   4        787.43        686.24         6.77 o                         
   1   2   4       4875.16       5538.17        91.81 o                         
   2   2   4       1975.48       2047.98        19.71 o                         
   3   2   4        794.36        784.31         9.44 o                         
   4   2   4         59.95         59.35         1.09 o                         
   5   2   4         12.05         11.87         0.63 o                         
   6   2   4        110.79        118.64         1.99 o                         
   7   2   4         38.79         43.48         1.28 o                         
   8   2   4         43.98         53.09         1.21 o                         
   9   2   4         30.02         30.15         1.28 o                         
  10   2   4         17.97         10.10         1.33 o                         
 -10   3   4          2.76          0.19         1.52 o                         
  -9   3   4          1.68          0.37         0.96 o                         
  -8   3   4          3.57          2.93         0.64 o                         
  -7   3   4         45.43         56.60         1.21 o                         
  -6   3   4        166.45        169.79         2.50 o                         
  -5   3   4          6.29          7.13         0.39 o                         
  -4   3   4        280.16        277.84         3.22 o                         
  -3   3   4         54.54         45.02         0.90 o                         
  -2   3   4        238.12        191.96         2.23 o                         
  -1   3   4        340.63        297.23         2.93 o                         
   0   3   4         63.00         49.43         0.73 o                         
   1   3   4        340.24        304.71         3.02 o                         
   2   3   4        237.89        188.55         2.07 o                         
   3   3   4         54.49         46.05         0.87 o                         
   4   3   4        280.32        272.41         3.09 o                         
   5   3   4          6.23          7.02         0.63 o                         
   6   3   4        166.58        174.11         2.55 o                         
   7   3   4         45.35         55.39         1.39 o                         
   8   3   4          3.56          2.10         0.81 o                         
   9   3   4          1.69          0.48         1.10 o                         
  10   3   4          2.75         -0.65         1.29 o                         
  -9   4   4          2.54         -0.21         1.10 o                         
  -8   4   4         22.32         23.79         1.79 o                         
  -7   4   4         15.88         18.28         0.67 o                         
  -6   4   4        150.26        161.60         2.59 o                         
  -5   4   4         80.90         84.43         1.52 o                         
  -4   4   4         54.58         47.35         1.03 o                         
  -3   4   4         47.52         37.58         0.77 o                         
  -2   4   4        112.97        102.88         1.34 o                         
  -1   4   4         52.79         50.90         0.86 o                         
   0   4   4        229.30        216.30         2.27 o                         
   1   4   4         52.92         50.17         0.85 o                         
   2   4   4        112.71        100.90         1.32 o                         
   3   4   4         47.55         38.07         0.78 o                         
   4   4   4         54.50         47.23         1.04 o                         
   5   4   4         80.89         82.09         1.42 o                         
   6   4   4        150.20        166.17         2.24 o                         
   7   4   4         15.85         18.44         1.00 o                         
   8   4   4         22.29         21.91         1.50 o                         
   9   4   4          2.53          0.47         1.14 o                         
  -9   5   4         16.31         18.03         2.15 o                         
  -8   5   4          2.01          0.95         0.93 o                         
  -7   5   4          4.59          2.89         0.77 o                         
  -6   5   4         38.65         41.76         1.17 o                         
  -5   5   4          7.41          6.57         0.52 o                         
  -4   5   4         10.06         11.88         0.57 o                         
  -3   5   4         28.79         30.83         0.79 o                         
  -2   5   4         95.55         84.47         1.26 o                         
  -1   5   4        313.13        286.35         3.07 o                         
   0   5   4         43.80         39.20         0.76 o                         
   1   5   4        313.05        284.52         2.92 o                         
   2   5   4         95.54         85.11         1.22 o                         
   3   5   4         28.69         32.31         0.77 o                         
   4   5   4         10.06         12.96         0.55 o                         
   5   5   4          7.48          5.81         0.49 o                         
   6   5   4         38.57         41.75         1.18 o                         
   7   5   4          4.59          3.22         0.55 o                         
   8   5   4          2.03          1.54         0.94 o                         
   9   5   4         16.28         14.21         1.42 o                         
  -9   6   4          2.44          1.52         1.48 o                         
  -8   6   4          7.77          5.18         1.12 o                         
  -7   6   4         19.19         18.18         1.04 o                         
  -6   6   4         13.04         21.95         1.25 o                         
  -5   6   4        205.24        229.71         4.89 o                         
  -4   6   4        100.27         89.61         1.53 o                         
  -3   6   4         73.86         73.10         1.31 o                         
  -2   6   4        204.86        192.02         2.34 o                         
  -1   6   4        369.33        345.71         3.73 o                         
   0   6   4        461.53        484.17         4.93 o                         
   1   6   4        369.10        349.89         3.55 o                         
   2   6   4        204.67        191.22         2.29 o                         
   3   6   4         74.09         74.69         1.23 o                         
   4   6   4        100.38         91.67         1.49 o                         
   5   6   4        205.46        232.07         3.18 o                         
   6   6   4         13.02         21.83         0.98 o                         
   7   6   4         19.12         19.66         0.98 o                         
   8   6   4          7.79          6.19         1.10 o                         
   9   6   4          2.42          1.04         1.54 o                         
  -8   7   4          0.91         -0.63         1.17 o                         
  -7   7   4          0.93          0.31         0.90 o                         
  -6   7   4         11.63         14.79         1.32 o                         
  -5   7   4         35.46         46.18         1.33 o                         
  -4   7   4         50.02         52.83         1.66 o                         
  -3   7   4        152.34        152.93         2.17 o                         
  -2   7   4        124.40        123.70         1.78 o                         
  -1   7   4         32.44         30.08         0.81 o                         
   0   7   4          4.92          8.93         0.47 o                         
   1   7   4         32.39         31.61         0.81 o                         
   2   7   4        124.61        123.69         1.76 o                         
   3   7   4        152.29        152.94         2.03 o                         
   4   7   4         50.03         51.84         1.26 o                         
   5   7   4         35.44         46.05         1.29 o                         
   6   7   4         11.60         14.65         1.51 o                         
   7   7   4          0.92          0.90         0.74 o                         
   8   7   4          0.91         -0.38         1.28 o                         
  -8   8   4          2.87         -1.49         3.26 o                         
  -7   8   4         18.91         15.03         1.32 o                         
  -6   8   4         17.78         16.44         1.09 o                         
  -5   8   4         83.45         97.77         2.27 o                         
  -4   8   4          4.49          3.52         0.55 o                         
  -3   8   4         72.07         72.54         1.59 o                         
  -2   8   4        182.83        193.46         2.87 o                         
  -1   8   4         76.15         77.03         1.40 o                         
   0   8   4         21.45         17.34         0.75 o                         
   1   8   4         76.05         74.62         1.37 o                         
   2   8   4        183.27        190.94         2.66 o                         
   3   8   4         72.27         72.90         1.65 o                         
   4   8   4          4.50          2.98         0.60 o                         
   5   8   4         83.46        101.81         2.02 o                         
   6   8   4         17.74         16.35         1.08 o                         
   7   8   4         18.90         14.51         1.53 o                         
   8   8   4          2.87          0.72         3.90 o                         
  -7   9   4          5.93          3.42         1.45 o                         
  -6   9   4         12.89          8.40         1.08 o                         
  -5   9   4          1.04          1.64         0.98 o                         
  -4   9   4         25.62         30.50         1.05 o                         
  -3   9   4         12.08         13.82         1.11 o                         
  -2   9   4          2.40          3.98         0.63 o                         
  -1   9   4         40.10         47.66         1.12 o                         
   0   9   4          0.40          0.34         0.51 o                         
   1   9   4         40.08         46.20         1.08 o                         
   2   9   4          2.36          3.70         0.61 o                         
   3   9   4         12.10         13.49         1.02 o                         
   4   9   4         25.65         28.24         1.07 o                         
   5   9   4          1.04          2.60         0.84 o                         
   6   9   4         12.91          8.44         1.67 o                         
   7   9   4          5.93          4.68         1.81 o                         
  -6  10   4          7.51          6.52         1.91 o                         
  -5  10   4          0.15          0.21         1.19 o                         
  -4  10   4         17.78         17.99         1.48 o                         
  -3  10   4         13.57         16.27         1.09 o                         
  -2  10   4         10.34          9.96         1.03 o                         
  -1  10   4          2.39          3.56         0.75 o                         
   0  10   4         18.25         20.45         0.89 o                         
   1  10   4          2.38          1.70         0.72 o                         
   2  10   4         10.33         10.10         0.94 o                         
   3  10   4         13.55         14.15         1.39 o                         
   4  10   4         17.81         16.20         1.25 o                         
   5  10   4          0.15          0.66         1.17 o                         
   6  10   4          7.50          4.22         1.68 o                         
  -4  11   4          3.63          4.53         1.46 o                         
  -3  11   4          4.90          5.59         1.21 o                         
  -2  11   4          5.45          4.76         0.92 o                         
  -1  11   4          8.64          9.71         1.23 o                         
   0  11   4          5.28          2.72         0.93 o                         
   1  11   4          8.64          9.47         1.14 o                         
   2  11   4          5.46          4.27         1.00 o                         
   3  11   4          4.90          2.21         1.10 o                         
   4  11   4          3.63          2.94         1.23 o                         
  -2  12   4          7.80          7.78         1.49 o                         
  -1  12   4          9.27          7.74         1.14 o                         
   0  12   4         32.32         34.51         1.83 o                         
   1  12   4          9.27          9.42         1.53 o                         
   2  12   4          7.80          6.25         1.29 o                         
   1   0   5         23.12         13.53         0.51 o                         
   2   0   5         48.22         35.58         0.58 o                         
   3   0   5        588.02        550.94         6.98 o                         
   4   0   5        147.57        152.41         1.94 o                         
   5   0   5        151.82        145.64         1.92 o                         
   6   0   5         17.94         17.45         0.75 o                         
   7   0   5         14.39         20.10         0.79 o                         
   8   0   5         39.96         49.31         1.11 o                         
   9   0   5          0.03         -0.32         0.92 o                         
  10   0   5          1.61         -1.29         1.29 o                         
 -10   1   5          0.99         -1.10         1.64 o                         
  -9   1   5          1.56         -0.28         1.10 o                         
  -8   1   5         21.74         26.95         1.09 o                         
  -7   1   5         11.26         14.36         0.82 o                         
  -6   1   5          8.62          7.18         0.46 o                         
  -5   1   5        320.36        360.76         4.00 o                         
  -4   1   5        169.17        160.82         2.18 o                         
  -3   1   5        894.28        899.40        11.14 o                         
  -2   1   5        323.90        250.90         2.84 o                         
  -1   1   5        800.18        658.24        10.02 o                         
   0   1   5        997.65        822.31         8.88 o                         
   1   1   5        801.06        653.14         9.17 o                         
   2   1   5        323.97        252.18         2.97 o                         
   3   1   5        894.74        901.06        11.94 o                         
   4   1   5        169.11        166.46         2.22 o                         
   5   1   5        320.24        358.07         4.17 o                         
   6   1   5          8.60          6.94         0.50 o                         
   7   1   5         11.27         14.22         0.95 o                         
   8   1   5         21.82         27.69         0.82 o                         
   9   1   5          1.56          0.05         0.96 o                         
  10   1   5          0.99         -1.30         1.31 o                         
 -10   2   5          2.87         -0.84         1.38 o                         
  -9   2   5         44.00         52.90         3.55 o                         
  -8   2   5         35.42         44.21         1.17 o                         
  -7   2   5         11.54         11.99         0.69 o                         
  -6   2   5        296.65        317.86         3.74 o                         
  -5   2   5          4.91          4.66         0.42 o                         
  -4   2   5        484.40        496.19         5.41 o                         
  -3   2   5        241.49        234.50         3.23 o                         
  -2   2   5        418.09        378.00         4.06 o                         
  -1   2   5        359.13        300.76         3.14 o                         
   0   2   5       2610.89       2566.12        27.89 o                         
   1   2   5        359.70        306.30         3.17 o                         
   2   2   5        417.87        372.71         3.82 o                         
   3   2   5        240.83        244.56         2.81 o                         
   4   2   5        484.34        497.93         5.91 o                         
   5   2   5          4.91          4.73         0.49 o                         
   6   2   5        296.46        320.27         4.31 o                         
   7   2   5         11.55         11.44         0.77 o                         
   8   2   5         35.37         44.89         1.16 o                         
   9   2   5         43.95         52.01         1.61 o                         
  10   2   5          2.88         -0.04         1.23 o                         
 -10   3   5          0.92         -1.36         1.60 o                         
  -9   3   5         19.82         16.97         1.56 o                         
  -8   3   5         16.41         20.33         1.27 o                         
  -7   3   5          0.64          1.33         0.47 o                         
  -6   3   5        233.30        259.17         3.18 o                         
  -5   3   5        165.86        176.37         2.64 o                         
  -4   3   5        115.26        105.57         1.60 o                         
  -3   3   5          4.09          4.55         0.34 o                         
  -2   3   5        886.20        799.90         8.26 o                         
  -1   3   5       1616.58       1556.08        13.98 o                         
   0   3   5         99.66        102.86         1.28 o                         
   1   3   5       1616.21       1510.52        17.05 o                         
   2   3   5        887.36        790.90        10.82 o                         
   3   3   5          4.13          4.64         0.31 o                         
   4   3   5        115.34        103.04         1.42 o                         
   5   3   5        165.79        177.62         2.33 o                         
   6   3   5        233.34        262.80         3.50 o                         
   7   3   5          0.64          1.68         0.63 o                         
   8   3   5         16.40         19.22         1.31 o                         
   9   3   5         19.80         19.23         1.70 o                         
  10   3   5          0.92         -0.49         1.60 o                         
  -9   4   5          8.29          4.34         1.19 o                         
  -8   4   5          3.20          2.66         0.77 o                         
  -7   4   5         13.74         13.51         0.92 o                         
  -6   4   5        202.09        228.16         3.68 o                         
  -5   4   5         51.76         49.56         1.11 o                         
  -4   4   5         76.82         77.15         1.44 o                         
  -3   4   5        515.74        498.59         5.91 o                         
  -2   4   5        263.05        239.46         2.69 o                         
  -1   4   5         45.51         45.31         0.79 o                         
   0   4   5        438.23        369.04         4.17 o                         
   1   4   5         45.39         44.09         0.81 o                         
   2   4   5        262.94        236.82         2.84 o                         
   3   4   5        515.28        491.33         5.10 o                         
   4   4   5         76.83         76.49         1.27 o                         
   5   4   5         51.84         49.84         1.01 o                         
   6   4   5        202.26        234.84         3.14 o                         
   7   4   5         13.78         12.32         0.85 o                         
   8   4   5          3.20          1.19         1.01 o                         
   9   4   5          8.29          4.24         1.16 o                         
  -9   5   5          1.39          1.48         1.54 o                         
  -8   5   5         17.18         17.09         1.64 o                         
  -7   5   5          8.89          8.35         0.80 o                         
  -6   5   5        182.19        202.87         3.66 o                         
  -5   5   5          0.33         -0.55         0.55 o                         
  -4   5   5         90.44         82.96         1.46 o                         
  -3   5   5         18.06         13.34         0.63 o                         
  -2   5   5        132.78        116.81         1.55 o                         
  -1   5   5        269.71        229.14         2.55 o                         
   0   5   5        228.31        211.71         2.33 o                         
   1   5   5        269.98        227.61         2.48 o                         
   2   5   5        132.45        118.33         1.53 o                         
   3   5   5         18.11         13.89         0.57 o                         
   4   5   5         90.56         84.75         1.48 o                         
   5   5   5          0.33         -0.42         0.42 o                         
   6   5   5        182.21        206.64         2.83 o                         
   7   5   5          8.88          8.56         0.72 o                         
   8   5   5         17.19         15.46         1.46 o                         
   9   5   5          1.39          0.28         1.47 o                         
  -9   6   5          7.90          3.68         2.38 o                         
  -8   6   5         17.36         13.44         1.61 o                         
  -7   6   5         32.90         38.05         1.31 o                         
  -6   6   5        101.71        119.11         2.43 o                         
  -5   6   5         12.20         16.81         1.14 o                         
  -4   6   5        154.94        170.14         2.50 o                         
  -3   6   5        100.47         99.52         1.71 o                         
  -2   6   5          2.38          1.67         0.31 o                         
  -1   6   5        116.82        116.92         1.62 o                         
   0   6   5         94.35         85.68         1.28 o                         
   1   6   5        116.91        115.96         1.55 o                         
   2   6   5          2.40          1.69         0.36 o                         
   3   6   5        100.42        100.22         1.47 o                         
   4   6   5        154.85        170.13         2.37 o                         
   5   6   5         12.17         16.71         0.88 o                         
   6   6   5        101.60        120.08         2.07 o                         
   7   6   5         32.89         38.72         1.47 o                         
   8   6   5         17.36         15.69         2.22 o                         
   9   6   5          7.88          4.03         1.74 o                         
  -8   7   5          8.26          3.78         1.18 o                         
  -7   7   5          1.29          0.47         0.90 o                         
  -6   7   5         17.04         18.25         0.97 o                         
  -5   7   5         18.52         19.93         0.87 o                         
  -4   7   5         11.86         11.85         0.88 o                         
  -3   7   5        135.54        143.59         2.31 o                         
  -2   7   5         89.10         85.43         1.40 o                         
  -1   7   5        173.99        177.51         2.26 o                         
   0   7   5         35.83         28.54         0.77 o                         
   1   7   5        174.18        173.29         2.15 o                         
   2   7   5         89.12         85.06         1.39 o                         
   3   7   5        135.51        144.51         2.06 o                         
   4   7   5         11.88         12.55         0.79 o                         
   5   7   5         18.47         19.91         1.08 o                         
   6   7   5         17.04         16.87         1.00 o                         
   7   7   5          1.29          1.60         0.95 o                         
   8   7   5          8.25          4.21         1.57 o                         
  -7   8   5         24.98         21.68         1.97 o                         
  -6   8   5          2.56          3.27         0.95 o                         
  -5   8   5         43.00         52.70         1.34 o                         
  -4   8   5         11.06         15.01         0.83 o                         
  -3   8   5         59.47         61.19         1.36 o                         
  -2   8   5        140.56        150.67         2.60 o                         
  -1   8   5        157.61        162.00         2.27 o                         
   0   8   5         33.81         33.78         0.86 o                         
   1   8   5        157.47        164.28         2.26 o                         
   2   8   5        140.58        145.97         2.30 o                         
   3   8   5         59.66         58.63         1.32 o                         
   4   8   5         11.04         14.00         0.80 o                         
   5   8   5         42.98         53.79         1.38 o                         
   6   8   5          2.58          3.70         0.81 o                         
   7   8   5         25.03         21.79         1.54 o                         
  -7   9   5         11.48          5.00         2.30 o                         
  -6   9   5          1.73          0.10         1.05 o                         
  -5   9   5          0.84          1.71         1.06 o                         
  -4   9   5         11.61         16.59         0.90 o                         
  -3   9   5         14.55         13.56         0.78 o                         
  -2   9   5          5.23          3.27         0.61 o                         
  -1   9   5         15.01         19.33         0.75 o                         
   0   9   5          0.39          0.31         0.63 o                         
   1   9   5         14.96         17.78         0.79 o                         
   2   9   5          5.25          4.56         0.67 o                         
   3   9   5         14.54         13.66         0.79 o                         
   4   9   5         11.63         15.14         0.93 o                         
   5   9   5          0.84          0.18         0.92 o                         
   6   9   5          1.74          0.32         1.16 o                         
   7   9   5         11.47          4.34         1.79 o                         
  -6  10   5          0.83          0.42         1.81 o                         
  -5  10   5         11.53          6.80         1.21 o                         
  -4  10   5          3.03          2.21         1.05 o                         
  -3  10   5         10.42         10.76         1.24 o                         
  -2  10   5          4.24          4.03         0.75 o                         
  -1  10   5          0.75          1.31         0.72 o                         
   0  10   5          0.69          2.28         0.70 o                         
   1  10   5          0.75          0.28         0.70 o                         
   2  10   5          4.24          3.91         0.78 o                         
   3  10   5         10.39         10.90         1.10 o                         
   4  10   5          3.04          2.35         0.98 o                         
   5  10   5         11.50          8.74         1.53 o                         
   6  10   5          0.83          0.05         2.40 o                         
  -4  11   5         13.46         15.74         1.63 o                         
  -3  11   5         33.67         33.41         1.93 o                         
  -2  11   5          0.55         -0.29         0.93 o                         
  -1  11   5         10.53         10.50         1.23 o                         
   0  11   5          0.27          0.67         0.89 o                         
   1  11   5         10.52         10.73         1.06 o                         
   2  11   5          0.54          1.09         1.04 o                         
   3  11   5         33.67         30.26         1.60 o                         
   4  11   5         13.44         14.51         1.73 o                         
  -2  12   5         10.14          9.89         1.73 o                         
  -1  12   5          3.39          2.81         1.14 o                         
   0  12   5          0.15          1.85         1.15 o                         
   1  12   5          3.39          3.09         1.25 o                         
   2  12   5         10.13          7.33         1.51 o                         
   0   0   6       6013.40       6899.49       255.13 o                         
   1   0   6       1820.29       1608.52        21.44 o                         
   2   0   6        576.91        529.23         6.87 o                         
   3   0   6        319.55        283.42         3.13 o                         
   4   0   6         86.16         87.43         1.28 o                         
   5   0   6        261.46        248.75         2.92 o                         
   6   0   6          1.38          0.60         0.36 o                         
   7   0   6          2.64          2.67         0.52 o                         
   8   0   6         15.09         18.96         0.81 o                         
   9   0   6         25.70         24.90         1.59 o                         
  10   0   6          0.30         -1.34         1.34 o                         
 -10   1   6         10.61          4.80         1.35 o                         
  -9   1   6          0.79         -1.09         1.09 o                         
  -8   1   6         22.57         30.23         0.97 o                         
  -7   1   6         45.95         56.06         1.35 o                         
  -6   1   6         17.18         19.00         0.66 o                         
  -5   1   6        198.82        214.56         2.88 o                         
  -4   1   6        479.30        497.02         5.79 o                         
  -3   1   6        178.07        165.00         2.10 o                         
  -2   1   6        290.87        260.88         5.12 o                         
  -1   1   6       1029.58        839.21        13.18 o                         
   0   1   6        134.06         88.00         1.14 o                         
   1   1   6       1030.63        854.90         9.61 o                         
   2   1   6        291.06        262.73         3.40 o                         
   3   1   6        177.91        167.81         1.97 o                         
   4   1   6        479.02        497.12         5.41 o                         
   5   1   6        198.30        207.31         2.73 o                         
   6   1   6         17.19         18.55         0.71 o                         
   7   1   6         45.95         54.98         1.29 o                         
   8   1   6         22.57         32.25         1.09 o                         
   9   1   6          0.79         -1.04         1.04 o                         
  10   1   6         10.60          5.97         1.22 o                         
 -10   2   6          0.11         -1.12         1.55 o                         
  -9   2   6          4.62          3.49         1.38 o                         
  -8   2   6          8.49         13.58         0.93 o                         
  -7   2   6         38.64         42.86         1.03 o                         
  -6   2   6        186.47        214.62         2.91 o                         
  -5   2   6        122.68        132.21         1.88 o                         
  -4   2   6         65.63         67.89         1.10 o                         
  -3   2   6         46.60         40.03         0.82 o                         
  -2   2   6       1925.92       1947.39        21.64 o                         
  -1   2   6        413.22        363.26         4.20 o                         
   0   2   6         12.82         13.26         0.36 o                         
   1   2   6        413.66        365.99         3.73 o                         
   2   2   6       1925.34       1893.24        21.20 o                         
   3   2   6         46.62         40.70         0.81 o                         
   4   2   6         65.48         68.20         1.17 o                         
   5   2   6        122.48        133.04         2.11 o                         
   6   2   6        186.64        211.76         3.14 o                         
   7   2   6         38.60         42.79         1.15 o                         
   8   2   6          8.50         13.24         0.86 o                         
   9   2   6          4.62          2.58         1.14 o                         
  10   2   6          0.11          1.37         1.62 o                         
 -10   3   6          3.29         -0.89         2.75 o                         
  -9   3   6          9.02          5.57         1.01 o                         
  -8   3   6         24.56         28.82         1.08 o                         
  -7   3   6         59.80         73.60         1.65 o                         
  -6   3   6         70.08         65.54         1.36 o                         
  -5   3   6         54.22         52.22         1.17 o                         
  -4   3   6         18.38         17.14         0.60 o                         
  -3   3   6        863.33        881.61         9.29 o                         
  -2   3   6        224.15        189.32         2.50 o                         
  -1   3   6        595.79        593.00         5.58 o                         
   0   3   6        521.85        496.75         4.76 o                         
   1   3   6        595.35        579.86         5.92 o                         
   2   3   6        223.90        185.88         2.30 o                         
   3   3   6        862.61        897.69         8.66 o                         
   4   3   6         18.32         16.75         0.61 o                         
   5   3   6         54.08         52.20         1.13 o                         
   6   3   6         69.87         64.14         1.45 o                         
   7   3   6         59.69         73.45         1.59 o                         
   8   3   6         24.52         31.51         1.65 o                         
   9   3   6          9.05          4.65         1.60 o                         
  10   3   6          3.27          0.33         2.57 o                         
  -9   4   6         11.19          9.06         1.27 o                         
  -8   4   6          8.16          7.91         0.97 o                         
  -7   4   6         63.99         80.09         2.00 o                         
  -6   4   6         35.40         39.00         1.33 o                         
  -5   4   6        272.32        288.97         3.64 o                         
  -4   4   6        156.70        153.20         2.19 o                         
  -3   4   6         29.23         34.29         0.82 o                         
  -2   4   6        285.75        275.39         3.10 o                         
  -1   4   6       1256.14       1260.90        12.38 o                         
   0   4   6        781.15        787.54         7.68 o                         
   1   4   6       1256.00       1248.22        12.80 o                         
   2   4   6        285.77        268.91         2.89 o                         
   3   4   6         29.14         33.87         0.81 o                         
   4   4   6        156.85        155.27         2.02 o                         
   5   4   6        272.38        291.11         3.24 o                         
   6   4   6         35.37         38.29         0.87 o                         
   7   4   6         63.98         76.67         1.65 o                         
   8   4   6          8.19          5.68         0.82 o                         
   9   4   6         11.19          6.35         1.55 o                         
  -9   5   6         17.02         17.17         2.37 o                         
  -8   5   6          8.52          6.62         1.49 o                         
  -7   5   6         16.04         18.18         1.11 o                         
  -6   5   6         19.05         22.29         1.00 o                         
  -5   5   6         28.22         28.69         1.06 o                         
  -4   5   6        183.23        194.17         2.61 o                         
  -3   5   6         93.90         86.45         1.49 o                         
  -2   5   6         26.03         20.53         0.61 o                         
  -1   5   6         23.90         22.83         0.61 o                         
   0   5   6          0.20          0.10         0.24 o                         
   1   5   6         23.99         21.99         0.63 o                         
   2   5   6         26.08         21.38         0.60 o                         
   3   5   6         93.78         86.59         1.39 o                         
   4   5   6        183.26        200.75         2.62 o                         
   5   5   6         28.15         29.58         0.80 o                         
   6   5   6         19.08         21.48         0.77 o                         
   7   5   6         16.08         17.85         1.10 o                         
   8   5   6          8.52          7.49         1.04 o                         
   9   5   6         17.04         14.96         1.39 o                         
  -9   6   6          4.79          4.30         3.26 o                         
  -8   6   6         22.35         20.05         1.54 o                         
  -7   6   6         28.34         33.51         1.43 o                         
  -6   6   6          0.80          1.97         0.62 o                         
  -5   6   6         59.14         71.59         1.82 o                         
  -4   6   6         66.63         66.09         1.47 o                         
  -3   6   6         69.79         69.86         1.38 o                         
  -2   6   6        163.09        172.11         2.16 o                         
  -1   6   6         43.17         40.07         0.85 o                         
   0   6   6          1.76          1.23         0.37 o                         
   1   6   6         43.13         40.22         0.84 o                         
   2   6   6        163.10        174.31         2.13 o                         
   3   6   6         69.60         68.00         1.24 o                         
   4   6   6         66.39         67.50         1.36 o                         
   5   6   6         59.08         74.47         1.43 o                         
   6   6   6          0.79          1.25         0.49 o                         
   7   6   6         28.37         33.83         1.31 o                         
   8   6   6         22.34         20.61         1.49 o                         
   9   6   6          4.78          9.77         5.31 o                         
  -8   7   6         14.22         10.66         1.53 o                         
  -7   7   6          2.44          1.72         0.93 o                         
  -6   7   6         40.96         45.28         1.54 o                         
  -5   7   6          7.13          6.57         1.00 o                         
  -4   7   6         68.87         70.41         1.80 o                         
  -3   7   6         94.43        105.58         1.90 o                         
  -2   7   6         69.18         73.83         1.28 o                         
  -1   7   6        514.32        532.55         5.52 o                         
   0   7   6         57.22         56.19         1.10 o                         
   1   7   6        514.15        536.04         5.25 o                         
   2   7   6         69.22         71.57         1.26 o                         
   3   7   6         94.36        103.89         1.69 o                         
   4   7   6         69.07         68.89         1.43 o                         
   5   7   6          7.15          7.42         0.94 o                         
   6   7   6         41.00         48.51         1.45 o                         
   7   7   6          2.44          1.41         0.95 o                         
   8   7   6         14.22         11.33         1.45 o                         
  -7   8   6         13.50          9.67         1.71 o                         
  -6   8   6         14.53         19.57         1.72 o                         
  -5   8   6         50.05         62.69         1.49 o                         
  -4   8   6          8.70         11.76         1.16 o                         
  -3   8   6         82.43         90.27         2.05 o                         
  -2   8   6         78.76         87.32         1.74 o                         
  -1   8   6          6.44          4.64         0.53 o                         
   0   8   6        230.53        247.60         3.08 o                         
   1   8   6          6.52          4.78         0.50 o                         
   2   8   6         78.73         85.70         1.56 o                         
   3   8   6         82.39         90.60         1.69 o                         
   4   8   6          8.73          9.94         0.76 o                         
   5   8   6         50.16         65.22         1.70 o                         
   6   8   6         14.51         18.62         1.22 o                         
   7   8   6         13.49          8.35         1.24 o                         
  -7   9   6          3.55         -1.45         3.14 o                         
  -6   9   6          5.85          3.03         1.18 o                         
  -5   9   6          7.13          7.01         0.98 o                         
  -4   9   6         38.33         43.94         2.02 o                         
  -3   9   6         17.22         22.54         1.10 o                         
  -2   9   6          8.50         11.49         0.69 o                         
  -1   9   6         18.91         22.22         0.80 o                         
   0   9   6          0.38          0.30         0.57 o                         
   1   9   6         18.85         20.87         1.00 o                         
   2   9   6          8.49         10.37         0.74 o                         
   3   9   6         17.18         20.83         0.97 o                         
   4   9   6         38.37         43.12         1.76 o                         
   5   9   6          7.15          7.81         1.02 o                         
   6   9   6          5.85          1.37         1.21 o                         
   7   9   6          3.55          5.14         3.60 o                         
  -6  10   6          5.37          1.93         3.22 o                         
  -5  10   6         10.63          9.60         1.41 o                         
  -4  10   6          6.35          3.57         1.07 o                         
  -3  10   6         10.71          6.51         1.09 o                         
  -2  10   6         15.49         13.09         1.50 o                         
  -1  10   6          4.69          4.16         0.75 o                         
   0  10   6          0.21          0.52         0.71 o                         
   1  10   6          4.68          3.78         0.76 o                         
   2  10   6         15.46         13.18         1.10 o                         
   3  10   6         10.76         10.54         1.06 o                         
   4  10   6          6.36          4.74         1.06 o                         
   5  10   6         10.61          6.75         1.16 o                         
  -4  11   6          5.46          6.11         1.34 o                         
  -3  11   6          3.15          1.32         1.24 o                         
  -2  11   6          1.26         -0.07         1.03 o                         
  -1  11   6         12.19         12.19         0.99 o                         
   0  11   6          8.28          8.51         1.05 o                         
   1  11   6         12.20         13.53         1.50 o                         
   2  11   6          1.26          0.15         1.07 o                         
   3  11   6          3.16          0.35         1.20 o                         
   4  11   6          5.46          5.34         1.76 o                         
  -2  12   6          0.18          1.84         1.57 o                         
  -1  12   6          2.37          2.82         1.25 o                         
   0  12   6          7.20          4.17         1.15 o                         
   1  12   6          2.39          1.51         1.28 o                         
   2  12   6          0.18          0.12         1.57 o                         
   1   0   7         20.83         11.55         0.37 o                         
   2   0   7        203.27        164.58         2.18 o                         
   3   0   7        452.38        413.14         4.39 o                         
   4   0   7          1.19          0.47         0.26 o                         
   5   0   7        125.77        130.10         1.75 o                         
   6   0   7          3.10          1.65         0.36 o                         
   7   0   7         21.59         26.10         0.84 o                         
   8   0   7         36.91         44.04         1.24 o                         
   9   0   7          0.39         -0.81         1.20 o                         
  10   0   7          3.09          2.04         2.38 o                         
 -10   1   7          6.14          3.36         1.66 o                         
  -9   1   7         10.61          9.74         1.80 o                         
  -8   1   7          2.51          2.41         0.64 o                         
  -7   1   7         14.19         15.14         0.71 o                         
  -6   1   7          9.52          7.23         0.59 o                         
  -5   1   7         14.20         13.01         0.54 o                         
  -4   1   7         77.48         86.77         1.39 o                         
  -3   1   7        102.58         93.30         1.48 o                         
  -2   1   7        710.52        608.55         7.50 o                         
  -1   1   7        498.40        431.09         6.49 o                         
   0   1   7        533.75        446.78         5.78 o                         
   1   1   7        498.23        432.04         5.05 o                         
   2   1   7        709.40        614.17         8.52 o                         
   3   1   7        102.53         93.25         1.27 o                         
   4   1   7         77.41         84.78         1.31 o                         
   5   1   7         14.18         12.39         0.54 o                         
   6   1   7          9.45          7.63         0.52 o                         
   7   1   7         14.16         14.23         0.69 o                         
   8   1   7          2.50          2.09         0.60 o                         
   9   1   7         10.58          8.44         1.14 o                         
  10   1   7          6.14          0.43         1.58 o                         
 -10   2   7          5.53          5.62         1.96 o                         
  -9   2   7          1.10          0.02         1.08 o                         
  -8   2   7          9.88          9.32         0.95 o                         
  -7   2   7         13.09         13.52         0.78 o                         
  -6   2   7         53.45         58.95         1.20 o                         
  -5   2   7         14.31         11.86         0.48 o                         
  -4   2   7        186.91        187.20         2.48 o                         
  -3   2   7         74.29         65.70         1.09 o                         
  -2   2   7         33.21         27.46         0.67 o                         
  -1   2   7       2192.66       2271.69        29.48 o                         
   0   2   7         53.48         46.15         0.79 o                         
   1   2   7       2192.43       2220.62        22.34 o                         
   2   2   7         33.42         27.12         0.54 o                         
   3   2   7         74.58         65.52         1.04 o                         
   4   2   7        186.92        188.90         2.38 o                         
   5   2   7         14.33         10.94         0.59 o                         
   6   2   7         53.33         59.45         1.41 o                         
   7   2   7         13.05         13.76         0.69 o                         
   8   2   7          9.90          7.44         0.68 o                         
   9   2   7          1.11         -0.76         1.05 o                         
  10   2   7          5.53          5.13         2.04 o                         
  -9   3   7         23.03         18.06         1.76 o                         
  -8   3   7         22.46         29.29         1.34 o                         
  -7   3   7         18.90         21.96         1.02 o                         
  -6   3   7         55.66         59.38         1.25 o                         
  -5   3   7         93.03        101.70         1.71 o                         
  -4   3   7         31.48         34.45         0.83 o                         
  -3   3   7       1009.80       1058.83        11.39 o                         
  -2   3   7        381.78        335.07         3.87 o                         
  -1   3   7       1332.04       1363.41        17.39 o                         
   0   3   7         87.08         71.91         1.04 o                         
   1   3   7       1333.04       1351.60        12.81 o                         
   2   3   7        382.91        334.54         3.46 o                         
   3   3   7       1009.99       1057.91        10.94 o                         
   4   3   7         31.54         35.66         0.83 o                         
   5   3   7         93.17        103.39         1.67 o                         
   6   3   7         55.50         57.38         1.33 o                         
   7   3   7         18.89         21.27         1.26 o                         
   8   3   7         22.46         27.80         1.14 o                         
   9   3   7         23.05         17.54         1.85 o                         
  -9   4   7         13.30         11.60         1.51 o                         
  -8   4   7         13.24          9.23         1.34 o                         
  -7   4   7         30.72         34.97         1.62 o                         
  -6   4   7         49.50         50.54         1.48 o                         
  -5   4   7        197.34        208.88         3.06 o                         
  -4   4   7         36.80         36.35         0.90 o                         
  -3   4   7        240.25        237.83         2.84 o                         
  -2   4   7       1111.07       1148.88        11.32 o                         
  -1   4   7         61.80         53.24         0.90 o                         
   0   4   7        129.68        120.87         1.51 o                         
   1   4   7         61.52         53.80         0.90 o                         
   2   4   7       1110.29       1128.26        11.28 o                         
   3   4   7        240.26        235.54         2.74 o                         
   4   4   7         36.85         36.88         0.85 o                         
   5   4   7        197.56        210.12         2.73 o                         
   6   4   7         49.60         48.23         1.16 o                         
   7   4   7         30.62         33.11         0.99 o                         
   8   4   7         13.25         12.27         1.01 o                         
   9   4   7         13.29         10.08         1.10 o                         
  -9   5   7          3.82          3.51         1.66 o                         
  -8   5   7          4.30          1.60         1.00 o                         
  -7   5   7          6.38          4.02         0.68 o                         
  -6   5   7          5.35          6.23         0.63 o                         
  -5   5   7        111.32        125.25         2.13 o                         
  -4   5   7         45.18         48.18         1.06 o                         
  -3   5   7        146.52        144.42         2.08 o                         
  -2   5   7        113.75        116.52         1.62 o                         
  -1   5   7          6.77          5.41         0.42 o                         
   0   5   7        256.78        269.69         2.93 o                         
   1   5   7          6.82          5.38         0.40 o                         
   2   5   7        113.74        112.93         1.55 o                         
   3   5   7        146.32        143.77         2.02 o                         
   4   5   7         45.15         48.62         1.08 o                         
   5   5   7        111.31        126.80         1.91 o                         
   6   5   7          5.33          5.57         0.62 o                         
   7   5   7          6.39          5.19         0.73 o                         
   8   5   7          4.31          2.77         1.00 o                         
   9   5   7          3.82          0.92         1.34 o                         
  -8   6   7          8.53          6.84         1.10 o                         
  -7   6   7         16.85         19.20         1.46 o                         
  -6   6   7         22.11         26.29         1.01 o                         
  -5   6   7        124.08        144.63         2.79 o                         
  -4   6   7          7.18         10.15         0.63 o                         
  -3   6   7        162.95        163.99         2.38 o                         
  -2   6   7         71.05         72.38         1.32 o                         
  -1   6   7         45.73         37.25         0.91 o                         
   0   6   7         25.02         23.32         0.68 o                         
   1   6   7         45.66         36.94         0.88 o                         
   2   6   7         71.15         71.79         1.23 o                         
   3   6   7        162.97        163.74         2.15 o                         
   4   6   7          7.18         10.00         0.72 o                         
   5   6   7        124.00        146.71         2.24 o                         
   6   6   7         22.18         25.41         0.82 o                         
   7   6   7         16.89         22.47         1.15 o                         
   8   6   7          8.52          5.84         1.19 o                         
  -8   7   7          1.42         -0.31         1.30 o                         
  -7   7   7          0.23         -0.64         0.95 o                         
  -6   7   7         26.59         32.58         1.35 o                         
  -5   7   7        213.48        267.76         4.59 o                         
  -4   7   7         52.52         57.86         1.53 o                         
  -3   7   7         39.29         44.31         1.08 o                         
  -2   7   7        378.27        395.29         4.48 o                         
  -1   7   7        646.94        713.46         7.36 o                         
   0   7   7         55.00         55.29         1.11 o                         
   1   7   7        646.16        714.02         7.16 o                         
   2   7   7        378.48        402.43         4.36 o                         
   3   7   7         39.38         43.81         0.99 o                         
   4   7   7         52.53         60.91         1.33 o                         
   5   7   7        213.52        272.91         4.11 o                         
   6   7   7         26.59         31.98         1.62 o                         
   7   7   7          0.23          0.08         1.00 o                         
   8   7   7          1.42          1.13         1.46 o                         
  -7   8   7          6.60          4.46         1.31 o                         
  -6   8   7         13.11         14.49         1.09 o                         
  -5   8   7         18.20         20.20         1.22 o                         
  -4   8   7         10.41         14.32         0.95 o                         
  -3   8   7         96.80        112.75         2.50 o                         
  -2   8   7         90.01        100.30         2.12 o                         
  -1   8   7        135.32        140.19         2.19 o                         
   0   8   7         18.24         17.93         0.67 o                         
   1   8   7        135.34        140.64         2.09 o                         
   2   8   7         89.95         99.20         1.77 o                         
   3   8   7         96.77        112.55         2.00 o                         
   4   8   7         10.41         13.75         1.32 o                         
   5   8   7         18.21         18.51         1.38 o                         
   6   8   7         13.16         14.51         1.46 o                         
   7   8   7          6.60          3.65         1.28 o                         
  -6   9   7          8.84          5.69         1.16 o                         
  -5   9   7          2.95          1.18         0.93 o                         
  -4   9   7         10.15         13.04         1.17 o                         
  -3   9   7         25.14         29.38         1.14 o                         
  -2   9   7         72.87         82.11         1.83 o                         
  -1   9   7          7.73          8.80         0.66 o                         
   0   9   7          1.46          1.71         0.61 o                         
   1   9   7          7.77          9.99         0.79 o                         
   2   9   7         72.82         83.22         1.79 o                         
   3   9   7         25.10         29.04         1.28 o                         
   4   9   7         10.16         10.64         1.27 o                         
   5   9   7          2.94          1.88         1.04 o                         
   6   9   7          8.89          4.67         1.12 o                         
  -5  10   7          9.73          7.76         1.45 o                         
  -4  10   7          7.33          6.25         1.11 o                         
  -3  10   7          2.63          1.82         1.00 o                         
  -2  10   7         13.19         17.12         1.13 o                         
  -1  10   7          5.66          3.57         0.84 o                         
   0  10   7         10.76          9.69         0.82 o                         
   1  10   7          5.66          5.34         0.87 o                         
   2  10   7         13.18         15.48         1.29 o                         
   3  10   7          2.62          1.26         1.00 o                         
   4  10   7          7.31          4.77         1.10 o                         
   5  10   7          9.74          6.04         1.28 o                         
  -4  11   7         10.07          8.53         2.12 o                         
  -3  11   7          4.05          3.78         1.26 o                         
  -2  11   7          2.02          1.61         1.04 o                         
  -1  11   7          6.90          6.10         1.01 o                         
   0  11   7          1.73          0.63         1.01 o                         
   1  11   7          6.88          6.32         1.09 o                         
   2  11   7          2.03          1.93         1.16 o                         
   3  11   7          4.07          2.54         1.26 o                         
   4  11   7         10.06          6.88         1.49 o                         
  -1  12   7         12.72         10.55         1.54 o                         
   0  12   7          3.35          0.67         1.35 o                         
   1  12   7         12.72         11.56         1.69 o                         
   0   0   8        143.84        131.54         2.55 o                         
   1   0   8         78.36         61.63         1.21 o                         
   2   0   8         16.13         12.59         0.45 o                         
   3   0   8          6.34          8.54         0.42 o                         
   4   0   8        155.34        151.68         2.00 o                         
   5   0   8        124.30        134.98         1.78 o                         
   6   0   8         68.13         71.04         1.19 o                         
   7   0   8         18.15         12.94         0.67 o                         
   8   0   8         12.45         15.73         0.92 o                         
   9   0   8          1.02          0.90         1.22 o                         
  10   0   8         11.84         12.42         2.90 o                         
 -10   1   8          8.09          8.09         2.22 o                         
  -9   1   8          1.05          0.15         0.97 o                         
  -8   1   8          8.48          6.40         1.03 o                         
  -7   1   8          2.03          1.44         0.44 o                         
  -6   1   8         12.32         14.80         0.62 o                         
  -5   1   8         64.43         72.18         1.29 o                         
  -4   1   8        428.61        427.43         4.84 o                         
  -3   1   8         38.54         36.32         0.81 o                         
  -2   1   8        223.37        214.39         2.80 o                         
  -1   1   8       1007.97        889.94        12.08 o                         
   0   1   8        800.82        685.49        13.45 o                         
   1   1   8       1008.15        885.66        12.01 o                         
   2   1   8        223.45        216.00         2.79 o                         
   3   1   8         38.44         35.29         0.60 o                         
   4   1   8        428.87        428.90         5.19 o                         
   5   1   8         64.58         73.00         1.19 o                         
   6   1   8         12.26         12.97         0.63 o                         
   7   1   8          2.03          0.99         0.47 o                         
   8   1   8          8.48          9.28         0.85 o                         
   9   1   8          1.05         -0.37         0.99 o                         
  10   1   8          8.10          5.68         1.65 o                         
  -9   2   8          7.23          8.55         2.14 o                         
  -8   2   8         11.60         14.27         1.33 o                         
  -7   2   8         11.79         13.12         0.71 o                         
  -6   2   8         99.79        104.31         1.70 o                         
  -5   2   8         53.47         59.89         1.08 o                         
  -4   2   8         74.39         75.47         1.24 o                         
  -3   2   8        500.60        523.20         6.61 o                         
  -2   2   8        224.04        207.36         2.64 o                         
  -1   2   8        597.62        579.92         6.50 o                         
   0   2   8          0.59          0.79         0.25 o                         
   1   2   8        597.70        571.02         5.91 o                         
   2   2   8        224.49        205.36         2.24 o                         
   3   2   8        499.93        508.74         5.31 o                         
   4   2   8         74.45         76.11         1.24 o                         
   5   2   8         53.60         62.14         1.21 o                         
   6   2   8         99.67        105.02         1.92 o                         
   7   2   8         11.77         11.53         0.73 o                         
   8   2   8         11.63         12.52         1.11 o                         
   9   2   8          7.24          6.05         1.76 o                         
  -9   3   8         10.19          8.32         1.53 o                         
  -8   3   8         45.30         50.97         2.12 o                         
  -7   3   8         60.31         66.97         1.63 o                         
  -6   3   8         13.26         14.06         0.92 o                         
  -5   3   8         46.09         50.55         1.09 o                         
  -4   3   8         25.74         24.14         0.76 o                         
  -3   3   8        362.36        381.12         4.69 o                         
  -2   3   8        423.89        391.48         4.51 o                         
  -1   3   8        565.59        579.45         5.89 o                         
   0   3   8          4.27          2.34         0.24 o                         
   1   3   8        566.43        570.29         5.99 o                         
   2   3   8        424.05        389.14         3.97 o                         
   3   3   8        362.27        375.45         3.94 o                         
   4   3   8         25.73         25.27         0.69 o                         
   5   3   8         46.19         50.44         1.11 o                         
   6   3   8         13.28         13.58         0.99 o                         
   7   3   8         60.32         69.22         1.49 o                         
   8   3   8         45.33         55.51         1.52 o                         
   9   3   8         10.19          5.91         1.93 o                         
  -9   4   8          6.27          3.61         1.80 o                         
  -8   4   8          0.12          2.05         1.04 o                         
  -7   4   8         16.20         17.69         0.97 o                         
  -6   4   8         20.70         23.82         0.99 o                         
  -5   4   8         78.71         80.45         1.49 o                         
  -4   4   8         55.69         52.40         1.15 o                         
  -3   4   8         77.30         67.43         1.33 o                         
  -2   4   8        177.65        171.88         2.12 o                         
  -1   4   8          4.42          1.99         0.27 o                         
   0   4   8          2.16          2.64         0.29 o                         
   1   4   8          4.42          2.27         0.29 o                         
   2   4   8        177.94        172.77         2.04 o                         
   3   4   8         77.04         67.90         1.19 o                         
   4   4   8         55.60         54.15         1.00 o                         
   5   4   8         78.59         84.15         1.45 o                         
   6   4   8         20.64         23.57         0.77 o                         
   7   4   8         16.15         15.32         0.86 o                         
   8   4   8          0.12         -0.73         0.85 o                         
   9   4   8          6.24          2.81         1.07 o                         
  -9   5   8          6.21          8.18         1.58 o                         
  -8   5   8         11.23         10.56         2.00 o                         
  -7   5   8         38.55         45.00         1.39 o                         
  -6   5   8          2.63          3.63         0.82 o                         
  -5   5   8        316.04        345.12         4.97 o                         
  -4   5   8         58.75         59.66         1.19 o                         
  -3   5   8        169.42        168.30         2.33 o                         
  -2   5   8        228.94        223.00         2.73 o                         
  -1   5   8        101.86         89.28         1.29 o                         
   0   5   8         80.25         75.74         1.15 o                         
   1   5   8        102.06         90.04         1.34 o                         
   2   5   8        228.91        226.56         2.67 o                         
   3   5   8        169.63        170.49         2.20 o                         
   4   5   8         58.90         61.18         1.17 o                         
   5   5   8        316.06        344.00         4.37 o                         
   6   5   8          2.63          3.85         0.71 o                         
   7   5   8         38.51         46.51         1.44 o                         
   8   5   8         11.22         11.09         1.31 o                         
   9   5   8          6.18          2.48         1.38 o                         
  -8   6   8          0.03          0.10         1.27 o                         
  -7   6   8         12.73         11.90         1.20 o                         
  -6   6   8         12.10         14.21         0.87 o                         
  -5   6   8         25.88         32.89         1.22 o                         
  -4   6   8        285.74        302.89         4.36 o                         
  -3   6   8        452.20        491.27         5.44 o                         
  -2   6   8        140.14        140.88         1.97 o                         
  -1   6   8        165.77        161.80         2.13 o                         
   0   6   8         34.68         27.98         0.76 o                         
   1   6   8        165.65        162.25         2.12 o                         
   2   6   8        139.98        143.26         1.91 o                         
   3   6   8        452.21        490.16         5.26 o                         
   4   6   8        286.26        310.30         3.74 o                         
   5   6   8         25.94         34.33         0.87 o                         
   6   6   8         12.12         14.09         0.76 o                         
   7   6   8         12.76         13.14         1.08 o                         
   8   6   8          0.03         -0.45         1.22 o                         
  -8   7   8          5.54          3.73         1.66 o                         
  -7   7   8         12.49          8.61         1.19 o                         
  -6   7   8         30.24         33.75         1.64 o                         
  -5   7   8         37.86         43.70         1.31 o                         
  -4   7   8         51.73         54.34         1.48 o                         
  -3   7   8        431.70        473.52         6.01 o                         
  -2   7   8         70.21         67.78         1.28 o                         
  -1   7   8        586.10        638.11         6.63 o                         
   0   7   8        634.36        685.37         6.88 o                         
   1   7   8        586.81        631.19         6.44 o                         
   2   7   8         70.01         66.65         1.27 o                         
   3   7   8        431.94        475.55         5.58 o                         
   4   7   8         51.62         59.06         1.34 o                         
   5   7   8         37.85         42.41         1.09 o                         
   6   7   8         30.30         35.27         1.16 o                         
   7   7   8         12.49          8.67         1.17 o                         
   8   7   8          5.53          3.83         1.54 o                         
  -7   8   8         24.88         25.02         2.27 o                         
  -6   8   8         10.88          9.89         1.55 o                         
  -5   8   8         57.73         65.43         1.58 o                         
  -4   8   8         19.73         19.99         0.97 o                         
  -3   8   8         19.80         26.17         1.22 o                         
  -2   8   8         18.91         19.26         0.98 o                         
  -1   8   8         37.27         38.19         1.00 o                         
   0   8   8         43.15         43.98         1.13 o                         
   1   8   8         37.24         38.15         1.00 o                         
   2   8   8         18.87         19.84         0.77 o                         
   3   8   8         19.78         24.10         0.88 o                         
   4   8   8         19.78         23.07         1.01 o                         
   5   8   8         57.73         64.47         1.65 o                         
   6   8   8         10.86          9.66         1.13 o                         
   7   8   8         24.88         23.57         1.81 o                         
  -6   9   8          2.20          2.53         1.28 o                         
  -5   9   8         22.15         24.90         1.31 o                         
  -4   9   8          1.49          3.03         0.92 o                         
  -3   9   8          6.35          7.27         0.89 o                         
  -2   9   8          1.55          1.56         0.65 o                         
  -1   9   8         38.52         37.38         1.06 o                         
   0   9   8          2.51          0.79         0.68 o                         
   1   9   8         38.38         37.78         1.12 o                         
   2   9   8          1.56          0.26         0.68 o                         
   3   9   8          6.36          6.27         0.77 o                         
   4   9   8          1.50          1.47         0.93 o                         
   5   9   8         22.10         22.62         1.36 o                         
   6   9   8          2.20          1.55         1.16 o                         
  -5  10   8         17.86         18.55         1.76 o                         
  -4  10   8         10.29          9.78         1.25 o                         
  -3  10   8          7.50         10.49         1.37 o                         
  -2  10   8          7.61          8.38         0.87 o                         
  -1  10   8          6.76          8.97         1.03 o                         
   0  10   8          3.60          2.61         0.83 o                         
   1  10   8          6.78          6.98         0.96 o                         
   2  10   8          7.61          5.90         0.95 o                         
   3  10   8          7.49          6.08         1.33 o                         
   4  10   8         10.32          7.03         1.79 o                         
   5  10   8         17.86         15.11         1.44 o                         
  -4  11   8          1.91          1.25         2.50 o                         
  -3  11   8          6.13          6.17         1.47 o                         
  -2  11   8          6.02          3.92         1.10 o                         
  -1  11   8          9.01          5.50         1.03 o                         
   0  11   8          0.18         -1.02         1.02 o                         
   1  11   8          9.03          6.89         1.14 o                         
   2  11   8          6.02          4.14         1.21 o                         
   3  11   8          6.12          4.10         1.29 o                         
   4  11   8          1.92          2.00         1.76 o                         
  -1  12   8          2.58          0.25         2.10 o                         
   0  12   8          0.00         -0.73         1.54 o                         
   1  12   8          2.58          3.61         2.53 o                         
   1   0   9        549.89        461.76         8.31 o                         
   2   0   9          2.13         -0.01         0.23 o                         
   3   0   9        180.94        176.52         2.44 o                         
   4   0   9        103.49        119.49         1.77 o                         
   5   0   9         13.53         15.20         0.50 o                         
   6   0   9        196.97        227.15         2.91 o                         
   7   0   9          5.56          4.62         0.81 o                         
   8   0   9          0.90          1.67         0.87 o                         
   9   0   9          0.60          0.82         1.26 o                         
  -9   1   9          0.63          0.64         1.15 o                         
  -8   1   9          8.38          7.23         0.96 o                         
  -7   1   9          0.59          0.28         0.55 o                         
  -6   1   9          4.75          2.97         0.38 o                         
  -5   1   9        170.90        180.36         2.38 o                         
  -4   1   9         25.73         21.24         0.72 o                         
  -3   1   9        203.33        195.57         2.81 o                         
  -2   1   9        649.78        638.86         7.83 o                         
  -1   1   9        424.16        381.01         4.59 o                         
   0   1   9        383.28        288.60         3.91 o                         
   1   1   9        424.44        391.22         5.19 o                         
   2   1   9        649.68        629.59         9.81 o                         
   3   1   9        203.21        197.30         2.87 o                         
   4   1   9         25.63         21.14         0.51 o                         
   5   1   9        170.77        178.66         2.24 o                         
   6   1   9          4.71          2.46         0.40 o                         
   7   1   9          0.58          0.08         0.62 o                         
   8   1   9          8.35          7.77         0.96 o                         
   9   1   9          0.62          0.24         1.53 o                         
  -9   2   9          4.14          4.05         1.33 o                         
  -8   2   9         18.36         24.44         1.22 o                         
  -7   2   9         15.65         18.57         0.76 o                         
  -6   2   9          4.28          4.77         0.42 o                         
  -5   2   9         32.84         31.80         0.78 o                         
  -4   2   9         78.34         76.48         1.52 o                         
  -3   2   9        672.04        711.29         9.25 o                         
  -2   2   9        151.20        134.01         2.03 o                         
  -1   2   9       2880.18       3198.64        50.81 o                         
   0   2   9       2049.82       2094.21        25.39 o                         
   1   2   9       2878.30       3210.68        37.48 o                         
   2   2   9        151.11        133.51         1.72 o                         
   3   2   9        671.85        694.27         7.90 o                         
   4   2   9         78.35         76.51         1.14 o                         
   5   2   9         32.81         33.62         0.86 o                         
   6   2   9          4.28          3.71         0.39 o                         
   7   2   9         15.68         17.59         0.91 o                         
   8   2   9         18.36         22.39         1.15 o                         
   9   2   9          4.15          2.66         1.08 o                         
  -9   3   9          0.37          1.18         1.38 o                         
  -8   3   9          0.07          2.11         0.90 o                         
  -7   3   9         28.34         39.61         1.15 o                         
  -6   3   9         24.30         26.31         0.92 o                         
  -5   3   9        311.46        327.23         4.28 o                         
  -4   3   9         98.48         92.05         1.73 o                         
  -3   3   9         36.25         43.40         1.00 o                         
  -2   3   9        101.00         86.89         1.31 o                         
  -1   3   9         56.23         60.26         1.06 o                         
   0   3   9        180.30        167.60         2.22 o                         
   1   3   9         56.08         58.83         0.91 o                         
   2   3   9        100.93         86.12         1.16 o                         
   3   3   9         36.36         41.77         0.79 o                         
   4   3   9         98.18         92.60         1.41 o                         
   5   3   9        311.32        326.29         4.10 o                         
   6   3   9         24.38         24.10         0.82 o                         
   7   3   9         28.36         37.98         1.06 o                         
   8   3   9          0.07          1.32         0.84 o                         
   9   3   9          0.37         -0.58         1.37 o                         
  -9   4   9         20.05         16.85         2.68 o                         
  -8   4   9         11.82         15.37         1.67 o                         
  -7   4   9         50.89         61.83         1.44 o                         
  -6   4   9         19.66         20.72         0.75 o                         
  -5   4   9         22.51         20.51         0.70 o                         
  -4   4   9        226.81        242.28         3.06 o                         
  -3   4   9         59.39         61.18         1.29 o                         
  -2   4   9        229.83        228.31         2.81 o                         
  -1   4   9         69.32         53.94         1.01 o                         
   0   4   9          5.12          3.98         0.30 o                         
   1   4   9         69.10         52.80         0.90 o                         
   2   4   9        230.22        227.46         2.56 o                         
   3   4   9         59.57         60.33         1.08 o                         
   4   4   9        226.83        244.55         2.97 o                         
   5   4   9         22.42         20.87         0.71 o                         
   6   4   9         19.63         19.47         0.72 o                         
   7   4   9         50.94         62.20         1.41 o                         
   8   4   9         11.83          9.00         1.03 o                         
   9   4   9         20.06         12.83         2.00 o                         
  -9   5   9          1.95          2.52         1.80 o                         
  -8   5   9          1.69          2.49         1.35 o                         
  -7   5   9         10.36         11.92         1.08 o                         
  -6   5   9         18.22         19.22         0.79 o                         
  -5   5   9        165.45        180.47         2.97 o                         
  -4   5   9        132.98        136.18         2.11 o                         
  -3   5   9        135.56        130.09         2.01 o                         
  -2   5   9         37.15         38.36         0.90 o                         
  -1   5   9         98.87         92.37         1.39 o                         
   0   5   9          9.69          8.64         0.49 o                         
   1   5   9         98.88         93.91         1.44 o                         
   2   5   9         37.10         37.64         0.83 o                         
   3   5   9        135.40        133.70         1.84 o                         
   4   5   9        132.93        138.26         1.92 o                         
   5   5   9        165.46        188.22         2.61 o                         
   6   5   9         18.21         21.41         0.80 o                         
   7   5   9         10.33         12.46         1.19 o                         
   8   5   9          1.68         -0.13         1.19 o                         
   9   5   9          1.96          0.87         1.88 o                         
  -8   6   9          5.98          2.30         1.62 o                         
  -7   6   9         17.81         16.13         2.84 o                         
  -6   6   9          6.85          7.75         0.92 o                         
  -5   6   9         78.03         85.91         2.21 o                         
  -4   6   9         58.65         67.68         1.39 o                         
  -3   6   9        605.31        660.48         7.06 o                         
  -2   6   9        152.61        159.59         2.15 o                         
  -1   6   9        692.40        693.59         6.87 o                         
   0   6   9        108.58        116.29         1.64 o                         
   1   6   9        692.03        697.73         7.07 o                         
   2   6   9        152.55        162.48         2.18 o                         
   3   6   9        604.86        661.16         6.62 o                         
   4   6   9         58.61         67.95         1.42 o                         
   5   6   9         78.00         87.82         1.53 o                         
   6   6   9          6.83          6.36         0.71 o                         
   7   6   9         17.82         13.63         1.35 o                         
   8   6   9          6.00          3.70         1.17 o                         
  -8   7   9          0.97          0.47         1.55 o                         
  -7   7   9          9.44          6.09         1.40 o                         
  -6   7   9         13.76         17.79         1.18 o                         
  -5   7   9         31.99         34.83         1.09 o                         
  -4   7   9         39.08         46.09         1.21 o                         
  -3   7   9        331.73        376.86         5.21 o                         
  -2   7   9         24.18         26.57         0.80 o                         
  -1   7   9         35.77         38.88         0.95 o                         
   0   7   9          0.11          0.60         0.39 o                         
   1   7   9         35.72         39.68         0.95 o                         
   2   7   9         24.14         26.94         0.80 o                         
   3   7   9        331.89        384.90         4.66 o                         
   4   7   9         39.03         48.38         1.13 o                         
   5   7   9         32.02         37.71         1.07 o                         
   6   7   9         13.75         14.71         1.36 o                         
   7   7   9          9.42          5.26         1.21 o                         
   8   7   9          0.97          1.60         1.47 o                         
  -7   8   9          1.05          0.57         1.33 o                         
  -6   8   9         16.96         13.22         1.43 o                         
  -5   8   9          4.92          4.97         0.91 o                         
  -4   8   9         14.55         18.55         0.93 o                         
  -3   8   9         26.98         27.36         0.95 o                         
  -2   8   9         21.30         25.41         0.98 o                         
  -1   8   9         55.37         61.67         1.31 o                         
   0   8   9        220.67        233.82         3.39 o                         
   1   8   9         55.49         61.24         1.33 o                         
   2   8   9         21.31         24.52         0.88 o                         
   3   8   9         27.01         25.95         1.02 o                         
   4   8   9         14.55         21.10         1.12 o                         
   5   8   9          4.93          5.49         0.94 o                         
   6   8   9         16.97         14.33         1.92 o                         
   7   8   9          1.05          0.30         1.22 o                         
  -6   9   9          7.96          4.34         1.75 o                         
  -5   9   9          3.08          0.58         1.16 o                         
  -4   9   9          4.31          1.40         1.13 o                         
  -3   9   9         22.10         26.30         0.98 o                         
  -2   9   9          6.12          4.98         0.92 o                         
  -1   9   9          0.88          0.66         0.92 o                         
   0   9   9         17.68         20.77         0.83 o                         
   1   9   9          0.88          0.84         0.71 o                         
   2   9   9          6.14          4.96         0.76 o                         
   3   9   9         22.07         27.06         1.83 o                         
   4   9   9          4.32          1.65         0.97 o                         
   5   9   9          3.08          1.39         1.11 o                         
   6   9   9          7.98          5.38         1.22 o                         
  -5  10   9         13.46         13.17         2.01 o                         
  -4  10   9          0.77         -0.09         1.31 o                         
  -3  10   9          9.22          9.20         1.20 o                         
  -2  10   9          3.00          2.65         0.87 o                         
  -1  10   9          7.08          5.23         0.94 o                         
   0  10   9         32.40         42.29         1.58 o                         
   1  10   9          7.11          6.05         1.02 o                         
   2  10   9          3.01          2.46         1.00 o                         
   3  10   9          9.21          8.23         1.36 o                         
   4  10   9          0.75         -0.03         1.19 o                         
   5  10   9         13.45         12.42         1.37 o                         
  -3  11   9         15.41         14.84         1.83 o                         
  -2  11   9          4.06          1.71         1.10 o                         
  -1  11   9          1.78          1.12         1.18 o                         
   0  11   9          0.86          0.28         1.18 o                         
   1  11   9          1.78          2.14         1.16 o                         
   2  11   9          4.06          4.41         1.33 o                         
   3  11   9         15.42         13.88         2.37 o                         
   0   0  10        159.42        144.25         2.88 o                         
   1   0  10          0.58          0.34         0.25 o                         
   2   0  10          0.09          0.03         0.25 o                         
   3   0  10        366.92        370.42         4.61 o                         
   4   0  10          2.36          2.61         0.30 o                         
   5   0  10         11.12         10.33         0.58 o                         
   6   0  10         70.68         62.64         1.25 o                         
   7   0  10         23.24         23.13         0.77 o                         
   8   0  10          4.28          3.29         0.72 o                         
   9   0  10          5.42          1.33         1.56 o                         
  -9   1  10          3.10         -0.21         2.14 o                         
  -8   1  10         33.86         38.85         1.32 o                         
  -7   1  10         20.12         18.80         0.92 o                         
  -6   1  10         22.73         19.19         0.79 o                         
  -5   1  10         68.89         65.83         1.33 o                         
  -4   1  10         28.99         29.32         0.80 o                         
  -3   1  10        168.70        144.23         2.07 o                         
  -2   1  10         82.96         68.79         1.24 o                         
  -1   1  10        235.63        213.91         2.69 o                         
   0   1  10         35.67         37.12         0.78 o                         
   1   1  10        236.25        212.72         2.97 o                         
   2   1  10         82.86         67.84         1.07 o                         
   3   1  10        169.12        147.73         2.32 o                         
   4   1  10         28.98         28.45         0.65 o                         
   5   1  10         69.04         65.64         1.08 o                         
   6   1  10         22.67         17.66         0.62 o                         
   7   1  10         20.11         18.33         0.72 o                         
   8   1  10         33.87         38.91         1.31 o                         
   9   1  10          3.11          1.60         1.33 o                         
  -9   2  10          1.88         -1.42         1.48 o                         
  -8   2  10         13.02         10.39         1.28 o                         
  -7   2  10         90.43        106.09         2.71 o                         
  -6   2  10        161.66        177.18         3.25 o                         
  -5   2  10         39.90         45.54         1.12 o                         
  -4   2  10         91.40         87.07         1.66 o                         
  -3   2  10        242.25        237.50         3.55 o                         
  -2   2  10        483.50        469.40         6.94 o                         
  -1   2  10        425.58        403.13         6.02 o                         
   0   2  10        375.60        355.11         4.64 o                         
   1   2  10        425.36        409.73         4.93 o                         
   2   2  10        484.25        463.14         4.97 o                         
   3   2  10        242.00        237.87         2.99 o                         
   4   2  10         91.47         86.82         1.24 o                         
   5   2  10         39.81         45.47         0.91 o                         
   6   2  10        161.83        181.64         2.59 o                         
   7   2  10         90.47        113.59         1.93 o                         
   8   2  10         12.99         10.97         0.91 o                         
   9   2  10          1.89          0.26         1.52 o                         
  -9   3  10         22.58         27.70         3.21 o                         
  -8   3  10         26.98         32.75         1.76 o                         
  -7   3  10          6.06          6.34         0.80 o                         
  -6   3  10         16.04         18.82         0.80 o                         
  -5   3  10         21.95         24.64         1.11 o                         
  -4   3  10        140.80        133.65         2.24 o                         
  -3   3  10         45.32         42.99         1.02 o                         
  -2   3  10        189.58        180.82         2.38 o                         
  -1   3  10        539.21        580.38         6.57 o                         
   0   3  10         83.70         73.85         1.17 o                         
   1   3  10        538.83        565.30         6.02 o                         
   2   3  10        189.59        178.94         2.20 o                         
   3   3  10         45.08         40.95         0.68 o                         
   4   3  10        140.80        135.62         1.90 o                         
   5   3  10         21.97         24.65         0.74 o                         
   6   3  10         15.91         17.04         0.71 o                         
   7   3  10          6.04          4.85         0.67 o                         
   8   3  10         26.96         30.92         1.28 o                         
   9   3  10         22.59         29.31         2.27 o                         
  -9   4  10         13.94         12.59         2.04 o                         
  -8   4  10         13.83         17.32         1.58 o                         
  -7   4  10         10.48         14.59         1.14 o                         
  -6   4  10          4.66          3.88         0.53 o                         
  -5   4  10         94.96        102.77         2.06 o                         
  -4   4  10         15.32         16.91         0.71 o                         
  -3   4  10        717.88        748.58         8.68 o                         
  -2   4  10         73.81         77.65         1.29 o                         
  -1   4  10        177.88        184.82         2.29 o                         
   0   4  10         40.42         40.64         0.87 o                         
   1   4  10        177.82        180.33         2.13 o                         
   2   4  10         73.86         75.58         1.14 o                         
   3   4  10        717.96        734.77         7.62 o                         
   4   4  10         15.30         17.59         0.70 o                         
   5   4  10         95.04        102.38         1.61 o                         
   6   4  10          4.68          3.89         0.53 o                         
   7   4  10         10.51         12.08         0.93 o                         
   8   4  10         13.84         19.13         1.69 o                         
   9   4  10         13.96         10.42         3.06 o                         
  -8   5  10          4.07          2.54         1.28 o                         
  -7   5  10         27.71         32.05         1.40 o                         
  -6   5  10         53.68         61.58         1.39 o                         
  -5   5  10         16.74         20.23         0.91 o                         
  -4   5  10          4.22          9.93         0.81 o                         
  -3   5  10         74.55         74.33         1.51 o                         
  -2   5  10        244.60        242.80         3.21 o                         
  -1   5  10         11.41         12.10         0.50 o                         
   0   5  10          6.96          7.91         0.43 o                         
   1   5  10         11.37         12.65         0.49 o                         
   2   5  10        244.60        243.43         2.90 o                         
   3   5  10         74.43         75.85         1.27 o                         
   4   5  10          4.22          7.83         0.85 o                         
   5   5  10         16.64         22.38         0.79 o                         
   6   5  10         53.58         63.98         1.39 o                         
   7   5  10         27.77         31.51         1.47 o                         
   8   5  10          4.08          3.28         1.08 o                         
  -8   6  10          2.99         -0.63         1.26 o                         
  -7   6  10          0.29          0.55         1.20 o                         
  -6   6  10          5.87          5.97         0.88 o                         
  -5   6  10        109.14        130.90         2.85 o                         
  -4   6  10         91.68        108.35         2.21 o                         
  -3   6  10        114.36        113.33         1.85 o                         
  -2   6  10        177.60        187.58         2.59 o                         
  -1   6  10        715.34        785.21         7.67 o                         
   0   6  10          0.29          0.25         0.40 o                         
   1   6  10        715.60        782.31         8.20 o                         
   2   6  10        177.50        187.01         2.37 o                         
   3   6  10        114.17        117.60         1.76 o                         
   4   6  10         91.76        112.07         1.84 o                         
   5   6  10        109.06        133.22         1.92 o                         
   6   6  10          5.85          7.01         0.84 o                         
   7   6  10          0.29         -1.00         1.00 o                         
   8   6  10          2.98          1.64         1.33 o                         
  -7   7  10          5.75          1.84         1.18 o                         
  -6   7  10         10.96         14.52         1.26 o                         
  -5   7  10         14.51         15.95         0.93 o                         
  -4   7  10         14.84         18.99         0.78 o                         
  -3   7  10         31.65         37.23         1.00 o                         
  -2   7  10         51.03         48.97         1.05 o                         
  -1   7  10        349.78        377.93         4.24 o                         
   0   7  10         44.25         47.16         1.01 o                         
   1   7  10        349.74        376.42         4.23 o                         
   2   7  10         51.02         51.05         1.19 o                         
   3   7  10         31.54         40.00         1.02 o                         
   4   7  10         14.88         18.90         0.92 o                         
   5   7  10         14.51         17.77         0.88 o                         
   6   7  10         10.97         13.89         1.16 o                         
   7   7  10          5.72          5.93         1.12 o                         
  -7   8  10         14.15         11.37         2.55 o                         
  -6   8  10         17.35         14.42         1.37 o                         
  -5   8  10         54.67         71.49         1.94 o                         
  -4   8  10         10.63         14.63         1.70 o                         
  -3   8  10         31.70         35.44         1.19 o                         
  -2   8  10        144.62        158.47         4.13 o                         
  -1   8  10         73.60         78.34         1.66 o                         
   0   8  10         14.24         16.40         0.88 o                         
   1   8  10         73.52         83.17         1.61 o                         
   2   8  10        144.55        160.98         2.55 o                         
   3   8  10         31.75         33.61         1.04 o                         
   4   8  10         10.64         12.58         0.91 o                         
   5   8  10         54.69         71.87         2.21 o                         
   6   8  10         17.41         15.10         1.65 o                         
   7   8  10         14.12          6.74         1.84 o                         
  -6   9  10          2.44          2.83         1.37 o                         
  -5   9  10          1.86          0.16         1.15 o                         
  -4   9  10          0.34          1.58         1.04 o                         
  -3   9  10          9.99          9.29         0.86 o                         
  -2   9  10         13.64         15.98         0.92 o                         
  -1   9  10          7.19          7.24         1.10 o                         
   0   9  10         11.72         13.00         1.13 o                         
   1   9  10          7.18          7.30         0.90 o                         
   2   9  10         13.67         15.42         1.00 o                         
   3   9  10         10.03          8.22         1.00 o                         
   4   9  10          0.34         -0.22         0.92 o                         
   5   9  10          1.86          0.12         1.08 o                         
   6   9  10          2.44          1.85         1.26 o                         
  -5  10  10          2.60          3.40         1.94 o                         
  -4  10  10          6.39          3.44         1.37 o                         
  -3  10  10         10.26          8.69         1.30 o                         
  -2  10  10          8.08          6.74         1.44 o                         
  -1  10  10          7.84          9.62         0.92 o                         
   0  10  10          7.63          7.61         0.94 o                         
   1  10  10          7.81         11.86         1.20 o                         
   2  10  10          8.08          6.92         1.10 o                         
   3  10  10         10.28          5.76         1.22 o                         
   4  10  10          6.38          5.30         1.14 o                         
   5  10  10          2.58          1.37         1.66 o                         
  -3  11  10          0.67          0.42         1.59 o                         
  -2  11  10          2.39         -0.49         1.25 o                         
  -1  11  10         13.26          8.90         1.63 o                         
   0  11  10          2.47          1.90         1.34 o                         
   1  11  10         13.27          9.46         1.22 o                         
   2  11  10          2.40          1.50         1.25 o                         
   3  11  10          0.67          0.87         1.64 o                         
   1   0  11        550.88        476.53         7.25 o                         
   2   0  11        183.81        195.14         2.83 o                         
   3   0  11          2.57          1.95         0.30 o                         
   4   0  11        114.91        115.00         1.69 o                         
   5   0  11         41.49         38.81         0.94 o                         
   6   0  11         14.18          6.74         0.67 o                         
   7   0  11          1.79          1.17         0.58 o                         
   8   0  11         48.87         65.46         1.88 o                         
   9   0  11          0.56         -0.57         1.60 o                         
  -9   1  11          3.42          0.98         1.50 o                         
  -8   1  11          3.07          4.00         1.02 o                         
  -7   1  11         14.09         15.71         0.81 o                         
  -6   1  11         64.97         69.62         1.60 o                         
  -5   1  11         10.81         10.16         0.57 o                         
  -4   1  11         83.92         78.81         1.62 o                         
  -3   1  11         42.74         43.99         0.98 o                         
  -2   1  11        365.04        346.10         4.49 o                         
  -1   1  11        771.64        718.29         9.33 o                         
   0   1  11         27.90         31.11         0.75 o                         
   1   1  11        772.50        729.06         9.43 o                         
   2   1  11        365.16        338.66         4.47 o                         
   3   1  11         42.82         44.66         1.04 o                         
   4   1  11         83.96         81.20         1.42 o                         
   5   1  11         10.81          9.58         0.47 o                         
   6   1  11         64.92         68.13         1.18 o                         
   7   1  11         14.06         15.64         0.65 o                         
   8   1  11          3.08          2.64         0.87 o                         
   9   1  11          3.43          0.79         1.38 o                         
  -9   2  11          4.15          0.11         1.92 o                         
  -8   2  11          9.96          8.96         1.13 o                         
  -7   2  11          7.85          7.62         0.82 o                         
  -6   2  11         14.07         15.87         1.34 o                         
  -5   2  11         34.63         37.75         1.02 o                         
  -4   2  11         55.10         52.70         1.24 o                         
  -3   2  11        197.96        179.02         2.84 o                         
  -2   2  11         57.67         55.28         1.03 o                         
  -1   2  11         90.29         86.58         1.55 o                         
   0   2  11          0.43          0.52         0.32 o                         
   1   2  11         90.42         86.96         1.36 o                         
   2   2  11         57.69         56.34         0.92 o                         
   3   2  11        197.47        184.31         2.40 o                         
   4   2  11         55.20         52.99         0.92 o                         
   5   2  11         34.65         37.46         0.85 o                         
   6   2  11         14.11         14.93         0.58 o                         
   7   2  11          7.90          5.17         0.50 o                         
   8   2  11         10.00          7.83         1.20 o                         
   9   2  11          4.16         -1.36         1.44 o                         
  -9   3  11          4.59          2.07         1.91 o                         
  -8   3  11          5.24          8.82         1.15 o                         
  -7   3  11         10.74         12.99         1.74 o                         
  -6   3  11          9.06          9.38         0.79 o                         
  -5   3  11         12.11         10.29         0.85 o                         
  -4   3  11         68.97         71.47         1.48 o                         
  -3   3  11         43.37         42.04         1.05 o                         
  -2   3  11         87.31         86.99         1.37 o                         
  -1   3  11        681.22        680.33         7.45 o                         
   0   3  11        213.95        198.36         2.95 o                         
   1   3  11        681.59        676.64         7.38 o                         
   2   3  11         87.30         85.20         1.13 o                         
   3   3  11         43.23         41.80         0.73 o                         
   4   3  11         68.95         70.95         1.29 o                         
   5   3  11         12.00          9.47         0.54 o                         
   6   3  11          9.03         10.16         0.62 o                         
   7   3  11         10.74         11.36         0.77 o                         
   8   3  11          5.23          5.16         1.05 o                         
   9   3  11          4.60          1.45         1.51 o                         
  -9   4  11          4.97          3.33         2.10 o                         
  -8   4  11         17.84         13.69         2.18 o                         
  -7   4  11         29.71         38.14         1.25 o                         
  -6   4  11          6.33          6.63         0.78 o                         
  -5   4  11         77.88         83.82         1.81 o                         
  -4   4  11         11.55         15.00         0.77 o                         
  -3   4  11         68.74         72.39         1.44 o                         
  -2   4  11         32.37         31.93         0.75 o                         
  -1   4  11         54.37         52.91         1.05 o                         
   0   4  11          0.27          0.11         0.30 o                         
   1   4  11         54.46         50.37         0.86 o                         
   2   4  11         32.44         31.52         0.68 o                         
   3   4  11         68.76         69.86         1.16 o                         
   4   4  11         11.53         14.63         0.57 o                         
   5   4  11         78.00         81.93         1.53 o                         
   6   4  11          6.30          5.38         0.61 o                         
   7   4  11         29.65         33.72         1.50 o                         
   8   4  11         17.84         15.93         1.46 o                         
   9   4  11          4.96          4.02         2.45 o                         
  -8   5  11         16.68          9.89         1.48 o                         
  -7   5  11          7.37          9.01         1.29 o                         
  -6   5  11         17.27         22.97         1.08 o                         
  -5   5  11         80.99         91.16         2.26 o                         
  -4   5  11       1024.42       1203.21        13.72 o                         
  -3   5  11        286.15        302.91         3.96 o                         
  -2   5  11          1.85          2.02         0.56 o                         
  -1   5  11        183.15        177.82         2.41 o                         
   0   5  11         41.54         38.40         0.77 o                         
   1   5  11        183.47        176.16         2.18 o                         
   2   5  11          1.85          1.73         0.34 o                         
   3   5  11        286.37        300.92         3.44 o                         
   4   5  11       1024.53       1193.38        11.71 o                         
   5   5  11         80.94         91.78         1.60 o                         
   6   5  11         17.24         22.12         1.01 o                         
   7   5  11          7.36          8.06         1.06 o                         
   8   5  11         16.66         11.51         1.61 o                         
  -8   6  11          0.82          0.82         1.44 o                         
  -7   6  11          2.75          1.69         1.03 o                         
  -6   6  11          0.02          2.26         0.94 o                         
  -5   6  11         82.08         95.49         2.34 o                         
  -4   6  11         62.82         68.79         1.82 o                         
  -3   6  11         73.73         79.25         1.52 o                         
  -2   6  11          5.44          5.30         0.61 o                         
  -1   6  11        250.28        251.47         3.00 o                         
   0   6  11         28.91         35.10         0.94 o                         
   1   6  11        250.26        252.10         2.99 o                         
   2   6  11          5.39          4.61         0.45 o                         
   3   6  11         73.74         80.97         1.37 o                         
   4   6  11         62.72         69.72         1.29 o                         
   5   6  11         82.19         97.46         1.71 o                         
   6   6  11          0.02          0.59         0.76 o                         
   7   6  11          2.77          0.51         0.98 o                         
   8   6  11          0.81          0.12         1.47 o                         
  -7   7  11          6.30          2.61         1.23 o                         
  -6   7  11         12.72          9.29         1.20 o                         
  -5   7  11         22.00         25.05         1.18 o                         
  -4   7  11          7.40         12.20         1.02 o                         
  -3   7  11        209.36        233.59         4.88 o                         
  -2   7  11         53.30         59.04         1.19 o                         
  -1   7  11         29.68         33.79         0.92 o                         
   0   7  11        143.15        135.49         2.07 o                         
   1   7  11         29.66         34.66         0.93 o                         
   2   7  11         53.30         59.86         1.26 o                         
   3   7  11        209.39        245.26         3.21 o                         
   4   7  11          7.44         11.91         0.79 o                         
   5   7  11         22.00         26.70         1.11 o                         
   6   7  11         12.72          9.74         1.69 o                         
   7   7  11          6.31          4.02         1.28 o                         
  -7   8  11          3.97          1.41         2.98 o                         
  -6   8  11          2.56          0.64         1.15 o                         
  -5   8  11          1.08          1.37         1.20 o                         
  -4   8  11          2.34          4.37         1.13 o                         
  -3   8  11         36.80         42.79         1.12 o                         
  -2   8  11         13.98         15.30         0.80 o                         
  -1   8  11         28.00         30.43         1.53 o                         
   0   8  11         30.08         29.21         0.98 o                         
   1   8  11         27.94         32.23         0.98 o                         
   2   8  11         14.00         16.78         0.83 o                         
   3   8  11         36.82         46.06         1.22 o                         
   4   8  11          2.35          3.29         0.87 o                         
   5   8  11          1.08          2.04         1.04 o                         
   6   8  11          2.56          2.78         1.12 o                         
  -6   9  11          2.02          2.37         1.52 o                         
  -5   9  11         28.80         25.77         2.25 o                         
  -4   9  11          1.30          0.14         1.04 o                         
  -3   9  11         16.75         18.50         1.18 o                         
  -2   9  11          1.09          1.06         0.72 o                         
  -1   9  11         21.39         24.62         1.16 o                         
   0   9  11         34.64         43.77         1.72 o                         
   1   9  11         21.36         27.72         1.01 o                         
   2   9  11          1.09          1.12         0.79 o                         
   3   9  11         16.77         17.67         1.29 o                         
   4   9  11          1.29          1.02         0.98 o                         
   5   9  11         28.83         33.39         1.64 o                         
   6   9  11          2.02          3.34         1.65 o                         
  -4  10  11          0.47          0.95         1.44 o                         
  -3  10  11          4.42          2.69         1.18 o                         
  -2  10  11          6.22          4.46         1.04 o                         
  -1  10  11          8.76          7.76         1.22 o                         
   0  10  11          0.02          0.35         0.95 o                         
   1  10  11          8.76          8.35         1.09 o                         
   2  10  11          6.21          6.81         1.10 o                         
   3  10  11          4.40          4.94         1.28 o                         
   4  10  11          0.47          0.71         1.19 o                         
  -3  11  11          9.14          1.69         2.98 o                         
  -2  11  11          0.17         -0.33         1.30 o                         
  -1  11  11          7.60          6.60         1.57 o                         
   0  11  11          0.87         -1.12         1.47 o                         
   1  11  11          7.59          6.47         1.39 o                         
   2  11  11          0.17          1.10         1.53 o                         
   3  11  11          9.15          6.71         2.77 o                         
   0   0  12        299.39        283.21         5.20 o                         
   1   0  12         11.82         10.25         0.62 o                         
   2   0  12          3.70          4.90         0.31 o                         
   3   0  12          2.60          1.95         0.32 o                         
   4   0  12         79.39         78.24         1.30 o                         
   5   0  12         15.36         16.32         0.80 o                         
   6   0  12          6.29         10.05         0.68 o                         
   7   0  12          1.56          2.65         0.55 o                         
   8   0  12         11.14         15.23         1.77 o                         
   9   0  12          4.25          1.68         1.52 o                         
  -9   1  12         13.27          5.49         1.81 o                         
  -8   1  12          5.41          6.38         0.95 o                         
  -7   1  12          3.44          4.43         0.72 o                         
  -6   1  12        141.72        166.68         2.95 o                         
  -5   1  12         21.27         17.61         0.80 o                         
  -4   1  12         93.48         96.72         1.90 o                         
  -3   1  12        120.92        118.98         1.94 o                         
  -2   1  12        213.18        205.88         2.91 o                         
  -1   1  12        309.48        302.68         4.19 o                         
   0   1  12         92.65         97.92         1.63 o                         
   1   1  12        309.03        301.38         4.30 o                         
   2   1  12        213.46        204.94         2.85 o                         
   3   1  12        121.00        119.66         1.98 o                         
   4   1  12         93.32         96.39         1.61 o                         
   5   1  12         21.22         17.31         0.69 o                         
   6   1  12        141.79        164.87         2.34 o                         
   7   1  12          3.47          3.13         0.56 o                         
   8   1  12          5.43          3.96         1.21 o                         
   9   1  12         13.26          2.75         2.31 o                         
  -9   2  12          1.78         -0.53         1.62 o                         
  -8   2  12          0.73          0.93         0.96 o                         
  -7   2  12          9.06         13.78         1.08 o                         
  -6   2  12         32.88         35.75         1.17 o                         
  -5   2  12         52.61         57.81         1.31 o                         
  -4   2  12         21.79         20.57         0.85 o                         
  -3   2  12         18.68         18.77         0.67 o                         
  -2   2  12        146.17        139.45         2.14 o                         
  -1   2  12         11.09          9.60         0.42 o                         
   0   2  12        331.36        298.65         4.03 o                         
   1   2  12         11.14         10.15         0.54 o                         
   2   2  12        145.98        134.15         1.78 o                         
   3   2  12         18.73         18.41         0.63 o                         
   4   2  12         21.76         21.02         0.76 o                         
   5   2  12         52.74         55.33         1.02 o                         
   6   2  12         32.91         37.21         0.99 o                         
   7   2  12          9.04         11.02         0.68 o                         
   8   2  12          0.73          0.83         1.47 o                         
   9   2  12          1.78          0.30         1.65 o                         
  -9   3  12          1.65          2.29         1.69 o                         
  -8   3  12          3.38          2.68         1.18 o                         
  -7   3  12          2.95          5.64         1.02 o                         
  -6   3  12         67.22         81.39         1.92 o                         
  -5   3  12         57.83         61.67         1.44 o                         
  -4   3  12        114.49        113.83         2.00 o                         
  -3   3  12         98.40         99.73         1.70 o                         
  -2   3  12         11.35         11.34         0.48 o                         
  -1   3  12         13.08         11.36         0.43 o                         
   0   3  12          3.70          2.80         0.32 o                         
   1   3  12         13.09         11.06         0.50 o                         
   2   3  12         11.37         11.08         0.46 o                         
   3   3  12         98.43        100.26         1.51 o                         
   4   3  12        114.57        115.27         1.80 o                         
   5   3  12         57.93         61.71         1.21 o                         
   6   3  12         67.14         79.20         1.31 o                         
   7   3  12          2.95          3.62         0.60 o                         
   8   3  12          3.40          1.55         1.23 o                         
   9   3  12          1.65          0.64         1.55 o                         
  -8   4  12          3.06          0.92         1.42 o                         
  -7   4  12         12.81         16.52         1.19 o                         
  -6   4  12          7.68          7.34         0.94 o                         
  -5   4  12         44.21         49.84         1.34 o                         
  -4   4  12        297.08        325.83         4.70 o                         
  -3   4  12         38.13         39.61         1.03 o                         
  -2   4  12         69.27         61.26         1.09 o                         
  -1   4  12        124.51        127.91         1.95 o                         
   0   4  12         50.05         48.63         0.96 o                         
   1   4  12        124.39        124.68         1.80 o                         
   2   4  12         69.18         59.61         0.99 o                         
   3   4  12         38.09         38.92         0.72 o                         
   4   4  12        297.21        325.76         3.75 o                         
   5   4  12         44.22         48.98         1.02 o                         
   6   4  12          7.67          7.44         0.68 o                         
   7   4  12         12.79         15.14         1.03 o                         
   8   4  12          3.05          0.40         1.45 o                         
  -8   5  12          2.22          0.62         1.55 o                         
  -7   5  12          7.28          5.72         1.07 o                         
  -6   5  12         44.54         56.96         1.53 o                         
  -5   5  12         40.11         52.99         1.38 o                         
  -4   5  12         71.42         86.95         1.84 o                         
  -3   5  12        277.74        320.14         4.14 o                         
  -2   5  12        138.54        136.73         2.01 o                         
  -1   5  12        129.66        120.81         1.85 o                         
   0   5  12         10.51          8.01         0.50 o                         
   1   5  12        129.75        120.18         1.71 o                         
   2   5  12        138.65        133.62         1.77 o                         
   3   5  12        277.78        318.23         3.61 o                         
   4   5  12         71.40         84.57         1.51 o                         
   5   5  12         40.06         52.63         1.11 o                         
   6   5  12         44.61         51.08         1.66 o                         
   7   5  12          7.26          3.41         0.92 o                         
   8   5  12          2.22          1.37         1.34 o                         
  -8   6  12          1.63         -0.09         1.89 o                         
  -7   6  12          0.00         -1.08         1.08 o                         
  -6   6  12          9.67         11.04         1.11 o                         
  -5   6  12          5.61          4.65         0.73 o                         
  -4   6  12         67.12         72.12         1.71 o                         
  -3   6  12        269.85        311.41         4.26 o                         
  -2   6  12         76.51         77.37         1.50 o                         
  -1   6  12        263.87        270.35         3.44 o                         
   0   6  12         76.50         75.59         1.32 o                         
   1   6  12        263.30        264.83         3.18 o                         
   2   6  12         76.48         76.28         1.31 o                         
   3   6  12        269.99        314.65         3.97 o                         
   4   6  12         67.01         73.97         1.33 o                         
   5   6  12          5.65          4.33         0.59 o                         
   6   6  12          9.67         10.69         0.91 o                         
   7   6  12          0.00         -1.29         1.29 o                         
   8   6  12          1.62          0.98         2.13 o                         
  -7   7  12          4.61          1.74         1.26 o                         
  -6   7  12          4.39          4.04         1.03 o                         
  -5   7  12          3.32          4.76         1.03 o                         
  -4   7  12        112.55        134.98         3.07 o                         
  -3   7  12          7.19          7.81         0.82 o                         
  -2   7  12          3.33          1.91         0.67 o                         
  -1   7  12          4.07          5.06         0.48 o                         
   0   7  12          4.78          6.62         0.52 o                         
   1   7  12          4.08          5.33         0.56 o                         
   2   7  12          3.32          2.67         0.47 o                         
   3   7  12          7.17          8.60         0.62 o                         
   4   7  12        112.50        138.11         2.15 o                         
   5   7  12          3.33          2.50         0.85 o                         
   6   7  12          4.39          2.01         1.06 o                         
   7   7  12          4.63          1.28         1.34 o                         
  -6   8  12         11.98          8.10         1.40 o                         
  -5   8  12         25.77         26.30         2.20 o                         
  -4   8  12         47.79         54.22         1.86 o                         
  -3   8  12         38.02         42.93         1.52 o                         
  -2   8  12         25.99         30.54         1.80 o                         
  -1   8  12          2.74          2.84         0.71 o                         
   0   8  12          0.44          1.23         0.62 o                         
   1   8  12          2.73          2.74         0.60 o                         
   2   8  12         26.15         32.79         0.94 o                         
   3   8  12         38.03         45.66         1.09 o                         
   4   8  12         47.81         56.10         1.78 o                         
   5   8  12         25.77         24.45         1.38 o                         
   6   8  12         11.95         13.27         1.40 o                         
  -5   9  12          5.15          4.96         1.27 o                         
  -4   9  12          0.73          1.04         1.08 o                         
  -3   9  12          8.21          7.61         1.63 o                         
  -2   9  12         11.24         12.03         1.33 o                         
  -1   9  12         44.96         48.52         1.40 o                         
   0   9  12          2.74          3.43         0.99 o                         
   1   9  12         45.01         52.06         1.50 o                         
   2   9  12         11.23         13.32         1.07 o                         
   3   9  12          8.21          8.87         1.37 o                         
   4   9  12          0.72          0.12         1.00 o                         
   5   9  12          5.14          6.91         1.22 o                         
  -4  10  12          3.90          1.28         1.37 o                         
  -3  10  12          3.53          0.95         1.18 o                         
  -2  10  12          2.43         -0.30         1.07 o                         
  -1  10  12         10.63         11.43         1.58 o                         
   0  10  12          3.23          2.56         1.31 o                         
   1  10  12         10.62         10.27         1.22 o                         
   2  10  12          2.43          0.68         1.14 o                         
   3  10  12          3.52          2.28         1.09 o                         
   4  10  12          3.92          1.96         1.24 o                         
  -2  11  12          1.84          0.84         1.53 o                         
  -1  11  12          5.28          5.86         1.88 o                         
   0  11  12          2.08          0.27         1.45 o                         
   1  11  12          5.27          4.66         1.50 o                         
   2  11  12          1.84         -0.53         1.73 o                         
   1   0  13        695.88        654.44        11.57 o                         
   2   0  13          1.18          1.54         0.25 o                         
   3   0  13        142.76        138.18         2.07 o                         
   4   0  13          4.88          5.56         0.41 o                         
   5   0  13          1.02          3.55         0.51 o                         
   6   0  13         77.54         90.70         1.84 o                         
   7   0  13         55.58         56.65         1.68 o                         
   8   0  13          7.04          4.88         1.76 o                         
   9   0  13          1.21         -1.05         1.65 o                         
  -9   1  13          4.09          0.93         1.65 o                         
  -8   1  13          3.66          3.30         1.07 o                         
  -7   1  13          6.63          6.56         0.84 o                         
  -6   1  13         38.32         42.06         1.15 o                         
  -5   1  13         37.39         37.05         1.10 o                         
  -4   1  13        165.58        172.86         2.91 o                         
  -3   1  13         27.38         28.86         1.01 o                         
  -2   1  13        236.95        215.81         4.15 o                         
  -1   1  13         36.49         32.73         0.84 o                         
   0   1  13          0.03          0.85         0.25 o                         
   1   1  13         36.44         34.69         0.91 o                         
   2   1  13        236.19        205.69         3.88 o                         
   3   1  13         27.43         27.86         0.78 o                         
   4   1  13        165.62        173.14         2.36 o                         
   5   1  13         37.36         37.75         0.85 o                         
   6   1  13         38.43         43.08         1.16 o                         
   7   1  13          6.67          4.99         0.90 o                         
   8   1  13          3.65          1.25         1.28 o                         
   9   1  13          4.12          0.06         1.65 o                         
  -9   2  13          5.73          2.90         1.76 o                         
  -8   2  13          1.24          1.02         1.18 o                         
  -7   2  13          6.36          6.57         0.94 o                         
  -6   2  13          5.01          4.25         0.58 o                         
  -5   2  13         22.74         22.22         0.97 o                         
  -4   2  13         22.34         19.95         0.84 o                         
  -3   2  13        154.07        147.79         2.63 o                         
  -2   2  13         49.91         44.30         0.99 o                         
  -1   2  13        129.37        115.41         1.96 o                         
   0   2  13         20.17         15.53         0.56 o                         
   1   2  13        129.37        115.53         1.88 o                         
   2   2  13         49.56         43.86         0.93 o                         
   3   2  13        154.19        147.99         2.07 o                         
   4   2  13         22.30         19.91         0.74 o                         
   5   2  13         22.80         20.76         0.76 o                         
   6   2  13          4.98          3.54         0.61 o                         
   7   2  13          6.34          8.37         1.51 o                         
   8   2  13          1.24         -0.14         1.49 o                         
   9   2  13          5.73          3.30         1.67 o                         
  -8   3  13          6.66          6.94         1.42 o                         
  -7   3  13         12.19         12.91         1.30 o                         
  -6   3  13          1.82          2.43         0.62 o                         
  -5   3  13          2.31          2.82         0.67 o                         
  -4   3  13         44.28         45.50         1.12 o                         
  -3   3  13        195.46        194.74         3.01 o                         
  -2   3  13         52.54         47.34         0.99 o                         
  -1   3  13         36.69         39.17         0.85 o                         
   0   3  13         14.32         15.35         0.59 o                         
   1   3  13         36.58         39.12         0.92 o                         
   2   3  13         52.52         46.71         0.82 o                         
   3   3  13        195.29        196.07         2.52 o                         
   4   3  13         44.29         44.30         0.96 o                         
   5   3  13          2.32          2.21         0.46 o                         
   6   3  13          1.83          1.25         0.52 o                         
   7   3  13         12.24         13.45         1.70 o                         
   8   3  13          6.67          3.74         1.45 o                         
  -8   4  13          9.48          8.52         1.75 o                         
  -7   4  13          4.27          4.38         0.94 o                         
  -6   4  13         34.63         41.22         1.39 o                         
  -5   4  13         80.64         92.64         2.05 o                         
  -4   4  13        167.67        172.31         2.86 o                         
  -3   4  13        144.86        150.57         2.43 o                         
  -2   4  13        200.44        204.05         2.63 o                         
  -1   4  13        139.97        147.15         2.05 o                         
   0   4  13         19.77         18.29         0.59 o                         
   1   4  13        140.02        146.45         2.07 o                         
   2   4  13        200.27        196.00         2.39 o                         
   3   4  13        144.76        146.20         1.74 o                         
   4   4  13        167.62        175.31         2.44 o                         
   5   4  13         80.77         91.88         1.46 o                         
   6   4  13         34.69         40.28         0.98 o                         
   7   4  13          4.30          1.69         1.37 o                         
   8   4  13          9.49          5.85         2.27 o                         
  -8   5  13          6.95          2.64         1.50 o                         
  -7   5  13         12.61         10.79         1.37 o                         
  -6   5  13         18.13         23.49         1.11 o                         
  -5   5  13         15.38         18.58         0.93 o                         
  -4   5  13         54.48         61.22         1.45 o                         
  -3   5  13         40.62         40.50         1.17 o                         
  -2   5  13        121.15        119.26         1.87 o                         
  -1   5  13          2.62          2.91         0.41 o                         
   0   5  13          4.77          2.46         0.40 o                         
   1   5  13          2.62          1.89         0.43 o                         
   2   5  13        120.89        116.32         1.64 o                         
   3   5  13         40.63         40.32         0.77 o                         
   4   5  13         54.56         59.20         1.27 o                         
   5   5  13         15.40         17.71         0.72 o                         
   6   5  13         18.17         21.07         1.30 o                         
   7   5  13         12.59         10.17         1.45 o                         
   8   5  13          6.96          5.73         1.55 o                         
  -7   6  13          9.44          6.74         1.36 o                         
  -6   6  13          5.71          6.61         0.95 o                         
  -5   6  13         24.26         25.41         1.75 o                         
  -4   6  13         45.96         56.80         1.50 o                         
  -3   6  13         11.74         13.00         0.70 o                         
  -2   6  13          1.03          1.13         0.67 o                         
  -1   6  13        176.48        174.30         2.49 o                         
   0   6  13         71.55         75.53         1.45 o                         
   1   6  13        176.52        171.03         2.35 o                         
   2   6  13          1.03          0.73         0.45 o                         
   3   6  13         11.76         12.36         0.56 o                         
   4   6  13         45.94         54.74         1.16 o                         
   5   6  13         24.23         24.68         0.88 o                         
   6   6  13          5.74          5.33         0.87 o                         
   7   6  13          9.44          5.88         1.51 o                         
  -7   7  13          2.22          1.70         1.56 o                         
  -6   7  13          4.92          4.43         1.27 o                         
  -5   7  13          6.36          3.42         0.92 o                         
  -4   7  13         17.49         22.69         1.51 o                         
  -3   7  13         48.14         51.77         1.47 o                         
  -2   7  13         16.84         20.30         1.11 o                         
  -1   7  13          2.00          1.91         0.52 o                         
   0   7  13         16.99         14.83         0.75 o                         
   1   7  13          2.00          0.94         0.42 o                         
   2   7  13         16.77         19.21         0.71 o                         
   3   7  13         48.18         53.93         1.02 o                         
   4   7  13         17.46         22.39         0.96 o                         
   5   7  13          6.34          4.59         1.08 o                         
   6   7  13          4.90          3.74         1.34 o                         
   7   7  13          2.23          1.30         1.53 o                         
  -6   8  13          6.63          2.50         1.23 o                         
  -5   8  13          5.96          4.58         1.11 o                         
  -4   8  13         34.88         36.84         2.81 o                         
  -3   8  13         12.60         15.69         1.07 o                         
  -2   8  13         20.03         24.70         1.67 o                         
  -1   8  13         39.24         45.76         1.48 o                         
   0   8  13         15.66         12.52         0.68 o                         
   1   8  13         39.26         48.44         1.11 o                         
   2   8  13         20.02         21.55         0.85 o                         
   3   8  13         12.59         17.41         0.90 o                         
   4   8  13         34.90         35.49         1.35 o                         
   5   8  13          5.94          2.91         0.99 o                         
   6   8  13          6.62          3.24         1.35 o                         
  -5   9  13         14.59         13.14         1.64 o                         
  -4   9  13          6.30          4.22         1.15 o                         
  -3   9  13          0.04          0.53         1.07 o                         
  -2   9  13          2.81          2.02         0.99 o                         
  -1   9  13          7.81          6.46         1.01 o                         
   0   9  13          1.23          2.41         0.80 o                         
   1   9  13          7.85         10.59         1.15 o                         
   2   9  13          2.82          2.16         0.91 o                         
   3   9  13          0.04          0.86         1.05 o                         
   4   9  13          6.30          4.91         1.33 o                         
   5   9  13         14.57         12.38         1.63 o                         
  -4  10  13          0.14         -0.74         1.59 o                         
  -3  10  13          2.54          4.44         1.65 o                         
  -2  10  13          6.34          1.87         1.14 o                         
  -1  10  13          7.84          3.09         1.24 o                         
   0  10  13         15.24         13.16         1.30 o                         
   1  10  13          7.83          5.63         1.21 o                         
   2  10  13          6.33          2.85         1.17 o                         
   3  10  13          2.53          2.93         1.30 o                         
   4  10  13          0.14          1.36         1.62 o                         
  -1  11  13         17.90         17.72         2.61 o                         
   0  11  13          0.59          1.12         1.60 o                         
   1  11  13         17.90         13.55         1.84 o                         
   0   0  14        115.00         94.47         2.14 o                         
   1   0  14        369.38        342.71         5.16 o                         
   2   0  14          0.27          0.46         0.29 o                         
   3   0  14         30.99         35.09         0.81 o                         
   4   0  14        171.42        196.19         2.85 o                         
   5   0  14        320.13        339.86         5.13 o                         
   6   0  14         39.63         43.66         1.13 o                         
   7   0  14         38.11         43.43         2.12 o                         
   8   0  14          1.22         -0.17         1.35 o                         
   9   0  14          0.00         -0.80         2.30 o                         
  -9   1  14         11.99          6.83         2.98 o                         
  -8   1  14         12.73          6.44         1.52 o                         
  -7   1  14          1.36          1.67         0.80 o                         
  -6   1  14         18.58         20.17         1.14 o                         
  -5   1  14          1.82          1.97         0.62 o                         
  -4   1  14         12.42         13.94         0.72 o                         
  -3   1  14         82.96         80.91         1.48 o                         
  -2   1  14         51.86         54.70         1.11 o                         
  -1   1  14          2.52          0.85         0.39 o                         
   0   1  14         98.98         87.95         1.55 o                         
   1   1  14          2.55          1.75         0.34 o                         
   2   1  14         51.92         54.83         1.25 o                         
   3   1  14         83.03         81.45         1.40 o                         
   4   1  14         12.37         13.52         0.66 o                         
   5   1  14          1.82          1.15         0.40 o                         
   6   1  14         18.61         20.76         1.12 o                         
   7   1  14          1.35          1.20         0.86 o                         
   8   1  14         12.74          6.09         1.58 o                         
   9   1  14         11.97          2.59         2.65 o                         
  -8   2  14          4.10          0.81         1.20 o                         
  -7   2  14          5.90          3.81         1.06 o                         
  -6   2  14         23.89         26.81         1.24 o                         
  -5   2  14         31.76         30.27         1.04 o                         
  -4   2  14        179.77        179.08         3.38 o                         
  -3   2  14        173.70        168.82         2.78 o                         
  -2   2  14         58.64         55.91         1.18 o                         
  -1   2  14          0.20         -0.30         0.30 o                         
   0   2  14         85.01         83.79         1.60 o                         
   1   2  14          0.19          0.32         0.33 o                         
   2   2  14         58.70         55.19         1.05 o                         
   3   2  14        173.80        164.43         2.27 o                         
   4   2  14        179.83        186.53         2.81 o                         
   5   2  14         31.87         29.86         1.06 o                         
   6   2  14         23.86         22.89         1.07 o                         
   7   2  14          5.91          3.78         0.92 o                         
   8   2  14          4.10          0.93         1.40 o                         
  -8   3  14          2.81          3.98         1.44 o                         
  -7   3  14          1.11          1.14         0.90 o                         
  -6   3  14         23.03         25.56         1.03 o                         
  -5   3  14         33.46         38.68         1.03 o                         
  -4   3  14         73.70         85.31         1.87 o                         
  -3   3  14        188.02        197.78         3.22 o                         
  -2   3  14         29.95         27.64         0.77 o                         
  -1   3  14         50.99         53.40         1.10 o                         
   0   3  14          0.09         -0.06         0.34 o                         
   1   3  14         51.17         53.47         1.17 o                         
   2   3  14         29.95         26.96         0.72 o                         
   3   3  14        188.00        194.27         2.64 o                         
   4   3  14         73.74         82.33         1.38 o                         
   5   3  14         33.45         38.51         1.22 o                         
   6   3  14         23.06         28.21         0.98 o                         
   7   3  14          1.11          0.21         1.07 o                         
   8   3  14          2.82         -0.63         1.23 o                         
  -8   4  14         10.89          9.84         2.78 o                         
  -7   4  14         21.71         21.38         1.74 o                         
  -6   4  14          2.71          3.17         0.73 o                         
  -5   4  14         90.60        104.62         2.14 o                         
  -4   4  14         98.07        109.93         2.15 o                         
  -3   4  14        115.11        125.06         2.06 o                         
  -2   4  14          0.49          0.49         0.41 o                         
  -1   4  14          3.25          3.01         0.35 o                         
   0   4  14         65.43         64.47         1.19 o                         
   1   4  14          3.26          3.05         0.45 o                         
   2   4  14          0.50          0.52         0.34 o                         
   3   4  14        115.32        124.98         1.76 o                         
   4   4  14         98.10        113.41         1.87 o                         
   5   4  14         90.72        103.18         1.80 o                         
   6   4  14          2.73          2.21         0.76 o                         
   7   4  14         21.72         21.67         1.40 o                         
   8   4  14         10.87          8.59         1.69 o                         
  -8   5  14          8.59          2.41         1.58 o                         
  -7   5  14         19.58         17.96         1.78 o                         
  -6   5  14         42.48         54.95         1.54 o                         
  -5   5  14          7.22          9.11         0.88 o                         
  -4   5  14         26.06         24.74         0.89 o                         
  -3   5  14         16.79         18.41         0.73 o                         
  -2   5  14         67.96         65.35         1.24 o                         
  -1   5  14         58.72         51.81         1.10 o                         
   0   5  14          9.17         13.45         0.57 o                         
   1   5  14         58.81         52.11         1.03 o                         
   2   5  14         67.92         62.11         1.09 o                         
   3   5  14         16.84         18.28         0.54 o                         
   4   5  14         25.96         25.53         0.87 o                         
   5   5  14          7.23          8.46         0.63 o                         
   6   5  14         42.47         52.23         2.02 o                         
   7   5  14         19.59         14.65         2.46 o                         
   8   5  14          8.62          5.56         2.58 o                         
  -7   6  14          1.26          0.41         1.41 o                         
  -6   6  14          0.41          0.55         0.94 o                         
  -5   6  14          1.91          1.70         0.80 o                         
  -4   6  14         31.79         38.03         1.28 o                         
  -3   6  14         46.02         45.12         1.19 o                         
  -2   6  14         10.86         12.24         0.62 o                         
  -1   6  14         53.50         54.23         1.20 o                         
   0   6  14        100.97         88.88         1.59 o                         
   1   6  14         53.60         53.93         1.15 o                         
   2   6  14         10.85         11.10         0.56 o                         
   3   6  14         46.06         42.63         0.84 o                         
   4   6  14         31.68         37.71         1.19 o                         
   5   6  14          1.90          1.98         0.65 o                         
   6   6  14          0.41         -0.17         1.07 o                         
   7   6  14          1.26         -0.26         1.37 o                         
  -6   7  14          0.96          0.87         1.32 o                         
  -5   7  14         15.99         14.89         1.23 o                         
  -4   7  14          0.11          0.43         0.81 o                         
  -3   7  14         40.53         42.97         1.29 o                         
  -2   7  14         12.55         14.85         0.90 o                         
  -1   7  14         43.65         51.57         1.26 o                         
   0   7  14         51.68         55.03         1.30 o                         
   1   7  14         43.77         50.22         1.01 o                         
   2   7  14         12.53         14.10         0.67 o                         
   3   7  14         40.52         43.69         0.94 o                         
   4   7  14          0.12          0.44         0.66 o                         
   5   7  14         16.02         12.14         1.06 o                         
   6   7  14          0.95          1.57         1.31 o                         
  -6   8  14          1.16          1.21         1.35 o                         
  -5   8  14          3.27          0.35         1.15 o                         
  -4   8  14         25.55         27.27         1.69 o                         
  -3   8  14          3.29          2.86         0.77 o                         
  -2   8  14          3.67          5.22         0.98 o                         
  -1   8  14          3.91          2.90         0.81 o                         
   0   8  14          1.45          0.93         0.91 o                         
   1   8  14          3.90          5.30         0.59 o                         
   2   8  14          3.68          3.78         0.66 o                         
   3   8  14          3.28          4.15         0.86 o                         
   4   8  14         25.48         28.80         1.70 o                         
   5   8  14          3.25          0.79         1.22 o                         
   6   8  14          1.17         -0.44         1.63 o                         
  -5   9  14          6.91          3.76         1.38 o                         
  -4   9  14          2.95          0.71         1.23 o                         
  -3   9  14         24.34         22.66         1.53 o                         
  -2   9  14          8.91         10.12         1.15 o                         
  -1   9  14          1.47          0.26         1.02 o                         
   0   9  14          1.18          2.96         0.99 o                         
   1   9  14          1.48          1.11         0.98 o                         
   2   9  14          8.90         12.31         1.32 o                         
   3   9  14         24.40         27.35         1.86 o                         
   4   9  14          2.94          2.00         1.41 o                         
   5   9  14          6.91          6.92         1.92 o                         
  -3  10  14         26.26         34.39         2.63 o                         
  -2  10  14         14.76         10.95         1.39 o                         
  -1  10  14          3.90          2.24         1.33 o                         
   0  10  14          6.30          3.97         1.26 o                         
   1  10  14          3.90          2.12         1.21 o                         
   2  10  14         14.75         11.58         1.49 o                         
   3  10  14         26.28         28.16         1.79 o                         
   1   0  15          6.73          8.34         0.57 o                         
   2   0  15         52.85         51.65         1.11 o                         
   3   0  15        292.67        294.28         3.88 o                         
   4   0  15         36.43         41.02         0.96 o                         
   5   0  15        184.18        206.49         3.67 o                         
   6   0  15         89.40        115.40         2.16 o                         
   7   0  15         13.95         16.08         1.15 o                         
   8   0  15          5.11          1.82         1.37 o                         
  -8   1  15         10.50         11.93         2.27 o                         
  -7   1  15         37.86         45.22         2.11 o                         
  -6   1  15         38.76         39.90         1.23 o                         
  -5   1  15          2.86          2.42         0.56 o                         
  -4   1  15         30.26         32.08         0.85 o                         
  -3   1  15        159.89        161.57         2.48 o                         
  -2   1  15        243.23        243.63         4.14 o                         
  -1   1  15        205.83        191.48         3.21 o                         
   0   1  15        297.15        283.82         3.87 o                         
   1   1  15        205.92        193.24         3.20 o                         
   2   1  15        243.23        240.27         3.56 o                         
   3   1  15        159.62        162.41         2.58 o                         
   4   1  15         30.29         31.33         0.83 o                         
   5   1  15          2.84          2.56         0.49 o                         
   6   1  15         38.80         38.32         1.09 o                         
   7   1  15         37.83         47.17         3.19 o                         
   8   1  15         10.52         13.74         2.40 o                         
  -8   2  15          5.31          5.56         1.48 o                         
  -7   2  15          0.69          1.14         1.29 o                         
  -6   2  15          0.79          1.47         0.82 o                         
  -5   2  15          5.23          8.81         0.81 o                         
  -4   2  15         32.11         29.88         1.11 o                         
  -3   2  15        153.46        158.37         2.47 o                         
  -2   2  15        372.67        372.23         4.97 o                         
  -1   2  15         41.60         39.53         0.98 o                         
   0   2  15        104.67         95.98         1.78 o                         
   1   2  15         41.62         39.00         1.39 o                         
   2   2  15        372.34        372.58         4.73 o                         
   3   2  15        153.45        152.05         2.16 o                         
   4   2  15         32.22         27.77         1.11 o                         
   5   2  15          5.22          8.28         0.63 o                         
   6   2  15          0.81          0.10         0.72 o                         
   7   2  15          0.69          0.78         1.38 o                         
   8   2  15          5.31          4.98         2.27 o                         
  -8   3  15          9.14          8.28         1.58 o                         
  -7   3  15         17.30         19.58         1.44 o                         
  -6   3  15         68.80         89.12         1.98 o                         
  -5   3  15         44.36         50.70         1.57 o                         
  -4   3  15        115.44        130.99         2.55 o                         
  -3   3  15         81.93         93.21         1.72 o                         
  -2   3  15         34.89         32.01         0.89 o                         
  -1   3  15         12.49         10.76         0.66 o                         
   0   3  15          9.94          8.02         0.59 o                         
   1   3  15         12.48         10.17         0.59 o                         
   2   3  15         34.69         32.42         0.88 o                         
   3   3  15         82.03         90.81         1.56 o                         
   4   3  15        115.59        131.40         2.17 o                         
   5   3  15         44.40         49.58         1.19 o                         
   6   3  15         68.83         89.13         1.83 o                         
   7   3  15         17.35         19.03         1.66 o                         
   8   3  15          9.10          3.75         1.31 o                         
  -8   4  15          9.16          6.55         1.62 o                         
  -7   4  15          5.20          3.87         1.44 o                         
  -6   4  15         12.51         15.44         1.00 o                         
  -5   4  15          3.53          2.90         0.61 o                         
  -4   4  15         32.64         36.37         1.14 o                         
  -3   4  15         86.90         88.89         1.64 o                         
  -2   4  15         10.79          8.91         0.51 o                         
  -1   4  15         42.08         42.58         1.19 o                         
   0   4  15          2.02          0.53         0.30 o                         
   1   4  15         41.97         45.33         1.07 o                         
   2   4  15         10.76         10.02         0.50 o                         
   3   4  15         87.00         84.48         1.26 o                         
   4   4  15         32.65         34.87         1.23 o                         
   5   4  15          3.52          3.54         0.58 o                         
   6   4  15         12.47         16.01         1.61 o                         
   7   4  15          5.20          2.61         1.83 o                         
   8   4  15          9.15          5.27         1.57 o                         
  -7   5  15          4.89          1.74         1.35 o                         
  -6   5  15          5.64          4.96         0.86 o                         
  -5   5  15          6.49          5.59         0.81 o                         
  -4   5  15         60.49         62.82         1.67 o                         
  -3   5  15         76.72         84.84         1.91 o                         
  -2   5  15         16.20         12.20         0.59 o                         
  -1   5  15         62.99         64.35         1.26 o                         
   0   5  15         75.36         72.62         1.31 o                         
   1   5  15         63.07         61.96         1.16 o                         
   2   5  15         16.20         11.06         0.54 o                         
   3   5  15         76.78         83.92         1.36 o                         
   4   5  15         60.45         65.99         1.47 o                         
   5   5  15          6.50          6.42         0.77 o                         
   6   5  15          5.63          5.27         1.05 o                         
   7   5  15          4.86          3.40         1.46 o                         
  -7   6  15          3.62          0.90         1.50 o                         
  -6   6  15          4.66          3.56         1.02 o                         
  -5   6  15         10.08         11.85         1.82 o                         
  -4   6  15          1.94          2.09         0.70 o                         
  -3   6  15         13.97         14.80         0.89 o                         
  -2   6  15         29.72         28.58         0.87 o                         
  -1   6  15         16.14         16.63         0.80 o                         
   0   6  15         16.49         22.82         0.77 o                         
   1   6  15         16.11         18.67         0.82 o                         
   2   6  15         29.75         29.84         1.00 o                         
   3   6  15         13.93         14.19         0.53 o                         
   4   6  15          1.94          1.96         0.54 o                         
   5   6  15         10.09          9.14         1.06 o                         
   6   6  15          4.65          2.71         1.40 o                         
   7   6  15          3.62          4.36         1.39 o                         
  -6   7  15          7.72          5.43         1.44 o                         
  -5   7  15         19.30         17.52         1.29 o                         
  -4   7  15          8.07          6.82         1.29 o                         
  -3   7  15         53.33         59.72         1.69 o                         
  -2   7  15          0.01          1.06         0.75 o                         
  -1   7  15          0.67          0.70         0.62 o                         
   0   7  15          4.22          4.22         0.58 o                         
   1   7  15          0.67          1.28         0.56 o                         
   2   7  15          0.01          0.19         0.49 o                         
   3   7  15         53.37         56.95         1.14 o                         
   4   7  15          8.07          5.46         1.15 o                         
   5   7  15         19.32         17.90         1.56 o                         
   6   7  15          7.70          5.01         1.42 o                         
  -5   8  15          4.02          0.54         1.18 o                         
  -4   8  15          2.33          2.30         1.06 o                         
  -3   8  15         43.49         56.39         1.94 o                         
  -2   8  15          9.62         14.01         1.61 o                         
  -1   8  15          4.99          6.22         0.84 o                         
   0   8  15          3.76          3.64         0.95 o                         
   1   8  15          5.02          6.21         0.80 o                         
   2   8  15          9.61         10.16         1.04 o                         
   3   8  15         43.54         57.81         1.49 o                         
   4   8  15          2.34          1.52         1.20 o                         
   5   8  15          4.00          1.68         1.44 o                         
  -4   9  15          3.37          1.53         1.30 o                         
  -3   9  15          7.30          6.66         1.60 o                         
  -2   9  15         18.28         18.01         1.92 o                         
  -1   9  15         13.52         10.74         1.21 o                         
   0   9  15          5.45          4.41         1.14 o                         
   1   9  15         13.52         11.14         1.27 o                         
   2   9  15         18.27         17.41         1.40 o                         
   3   9  15          7.30          3.48         1.49 o                         
   4   9  15          3.36          2.80         1.47 o                         
  -2  10  15          6.33          3.30         1.44 o                         
  -1  10  15          4.87          2.37         1.38 o                         
   0  10  15          0.01          0.63         1.33 o                         
   1  10  15          4.89          4.40         1.25 o                         
   2  10  15          6.32          7.54         1.47 o                         
   0   0  16         60.13         50.87         1.44 o                         
   1   0  16         58.10         48.92         0.97 o                         
   2   0  16        997.15       1051.57        13.64 o                         
   3   0  16          8.24         13.01         0.78 o                         
   4   0  16        183.39        194.73         3.61 o                         
   5   0  16        104.42        135.33         2.61 o                         
   6   0  16          0.12         -0.79         0.81 o                         
   7   0  16         19.02         20.53         1.71 o                         
   8   0  16          5.77          1.97         1.48 o                         
  -8   1  16          2.82          0.09         1.50 o                         
  -7   1  16          1.60          1.18         0.94 o                         
  -6   1  16         48.22         61.37         2.57 o                         
  -5   1  16         17.78         23.08         1.12 o                         
  -4   1  16        137.86        149.49         2.51 o                         
  -3   1  16         24.63         26.31         0.77 o                         
  -2   1  16        451.82        462.98         6.77 o                         
  -1   1  16        174.83        175.27         2.93 o                         
   0   1  16        367.52        368.48         4.92 o                         
   1   1  16        174.80        172.51         2.97 o                         
   2   1  16        451.32        454.94         7.37 o                         
   3   1  16         24.70         25.36         0.81 o                         
   4   1  16        137.95        152.91         2.33 o                         
   5   1  16         17.78         21.34         0.74 o                         
   6   1  16         48.33         60.67         1.39 o                         
   7   1  16          1.60          0.51         1.34 o                         
   8   1  16          2.81          0.94         1.54 o                         
  -8   2  16         20.87         19.01         2.59 o                         
  -7   2  16          2.94          2.01         1.98 o                         
  -6   2  16          6.09          7.40         0.94 o                         
  -5   2  16        179.64        220.75         4.29 o                         
  -4   2  16         11.73         14.39         0.74 o                         
  -3   2  16         79.84         75.43         1.45 o                         
  -2   2  16         79.78         81.50         1.76 o                         
  -1   2  16        106.86         99.92         1.82 o                         
   0   2  16         28.92         21.65         0.98 o                         
   1   2  16        106.63        101.33         1.76 o                         
   2   2  16         79.91         80.66         1.56 o                         
   3   2  16         79.76         75.99         1.60 o                         
   4   2  16         11.73         13.94         0.57 o                         
   5   2  16        179.69        213.91         3.09 o                         
   6   2  16          6.09          7.34         1.08 o                         
   7   2  16          2.95          1.96         2.21 o                         
   8   2  16         20.89         15.16         1.83 o                         
  -8   3  16          2.07          1.24         1.45 o                         
  -7   3  16          2.97          2.80         1.28 o                         
  -6   3  16          7.59         10.60         1.27 o                         
  -5   3  16         91.73        112.32         2.42 o                         
  -4   3  16         44.41         51.27         1.34 o                         
  -3   3  16         37.92         36.79         1.02 o                         
  -2   3  16        100.60         94.75         1.71 o                         
  -1   3  16         57.11         47.92         1.19 o                         
   0   3  16          2.89          1.32         0.44 o                         
   1   3  16         57.20         49.15         1.10 o                         
   2   3  16        100.71         97.09         1.59 o                         
   3   3  16         37.93         36.97         0.92 o                         
   4   3  16         44.38         50.79         0.96 o                         
   5   3  16         91.74        111.23         2.02 o                         
   6   3  16          7.58          7.91         0.99 o                         
   7   3  16          3.00          2.33         1.26 o                         
   8   3  16          2.07         -0.09         1.41 o                         
  -7   4  16          5.96          2.56         1.27 o                         
  -6   4  16          8.88          5.94         1.61 o                         
  -5   4  16         29.77         32.08         1.19 o                         
  -4   4  16          1.94          2.68         0.71 o                         
  -3   4  16          7.91          8.04         0.60 o                         
  -2   4  16         41.32         36.69         0.89 o                         
  -1   4  16         47.86         40.03         0.96 o                         
   0   4  16         25.47         14.58         0.65 o                         
   1   4  16         47.88         42.72         1.04 o                         
   2   4  16         41.24         36.46         0.97 o                         
   3   4  16          7.94          7.94         0.53 o                         
   4   4  16          1.95          3.58         0.57 o                         
   5   4  16         29.75         32.81         1.06 o                         
   6   4  16          8.88          8.63         1.41 o                         
   7   4  16          5.96          2.97         1.19 o                         
  -7   5  16          3.11          2.64         1.39 o                         
  -6   5  16         32.58         33.76         1.55 o                         
  -5   5  16          4.14          3.66         1.24 o                         
  -4   5  16          5.73          8.02         0.89 o                         
  -3   5  16         12.59         11.41         0.82 o                         
  -2   5  16         19.26         22.40         0.79 o                         
  -1   5  16          9.79         10.13         0.55 o                         
   0   5  16         67.24         56.68         1.10 o                         
   1   5  16          9.75         10.37         0.71 o                         
   2   5  16         19.30         22.75         0.74 o                         
   3   5  16         12.66         11.21         0.55 o                         
   4   5  16          5.78          7.18         0.77 o                         
   5   5  16          4.13          5.13         0.93 o                         
   6   5  16         32.66         33.42         2.50 o                         
   7   5  16          3.11          3.66         1.31 o                         
  -7   6  16          6.10          4.06         4.14 o                         
  -6   6  16          1.25         -0.10         1.32 o                         
  -5   6  16          2.53          1.93         0.87 o                         
  -4   6  16          0.50         -0.17         0.90 o                         
  -3   6  16          3.38          3.19         0.92 o                         
  -2   6  16         44.80         51.45         1.17 o                         
  -1   6  16         66.27         75.16         1.42 o                         
   0   6  16        248.59        278.50         3.80 o                         
   1   6  16         66.27         73.26         1.36 o                         
   2   6  16         44.94         47.86         1.03 o                         
   3   6  16          3.37          4.12         0.44 o                         
   4   6  16          0.50          1.23         0.82 o                         
   5   6  16          2.52          1.53         1.39 o                         
   6   6  16          1.26          0.86         1.30 o                         
   7   6  16          6.10          0.32         3.86 o                         
  -6   7  16          3.43          1.63         1.50 o                         
  -5   7  16         18.74         19.17         1.52 o                         
  -4   7  16         10.27          8.01         0.94 o                         
  -3   7  16          2.43          3.14         0.97 o                         
  -2   7  16          9.46          9.29         1.35 o                         
  -1   7  16         10.34         11.24         0.83 o                         
   0   7  16          3.52          4.23         0.63 o                         
   1   7  16         10.32         11.71         0.77 o                         
   2   7  16          9.45         10.04         1.01 o                         
   3   7  16          2.41          4.66         0.81 o                         
   4   7  16         10.25          8.56         2.70 o                         
   5   7  16         18.72         15.17         1.63 o                         
   6   7  16          3.43          2.48         1.50 o                         
  -5   8  16          6.23          4.64         1.26 o                         
  -4   8  16         14.58         12.11         1.70 o                         
  -3   8  16         12.05         13.31         1.38 o                         
  -2   8  16          5.38          3.82         1.00 o                         
  -1   8  16          7.54          5.60         0.94 o                         
   0   8  16          6.94          5.51         0.86 o                         
   1   8  16          7.56          6.30         0.91 o                         
   2   8  16          5.39          6.00         1.17 o                         
   3   8  16         12.04         11.83         1.54 o                         
   4   8  16         14.57          9.34         1.57 o                         
   5   8  16          6.25          4.61         1.52 o                         
  -4   9  16          1.10          0.95         1.41 o                         
  -3   9  16         18.66         12.25         1.48 o                         
  -2   9  16         13.56         13.97         2.05 o                         
  -1   9  16          4.75          3.63         1.16 o                         
   0   9  16          2.28          2.23         1.04 o                         
   1   9  16          4.77          3.27         1.07 o                         
   2   9  16         13.55         12.25         1.79 o                         
   3   9  16         18.62         13.81         2.46 o                         
   4   9  16          1.10          1.09         1.57 o                         
  -2  10  16          3.18          1.62         1.82 o                         
  -1  10  16          2.75          2.85         1.48 o                         
   0  10  16         18.60         17.24         1.90 o                         
   1  10  16          2.76          2.76         1.50 o                         
   2  10  16          3.19          1.78         1.97 o                         
   1   0  17        413.84        418.83         5.17 o                         
   2   0  17          4.57          8.45         1.39 o                         
   3   0  17        161.78        157.48         2.65 o                         
   4   0  17        174.39        195.93         2.89 o                         
   5   0  17          7.71         13.95         0.92 o                         
   6   0  17         16.12         21.69         1.15 o                         
   7   0  17         39.81         45.31         2.01 o                         
   8   0  17          5.79          3.93         1.44 o                         
  -8   1  17          3.65          1.54         1.63 o                         
  -7   1  17          5.04          7.63         1.23 o                         
  -6   1  17         54.70         71.70         2.60 o                         
  -5   1  17         25.98         28.37         1.11 o                         
  -4   1  17         72.16         79.74         1.58 o                         
  -3   1  17        215.67        232.76         3.88 o                         
  -2   1  17         21.69         29.34         0.89 o                         
  -1   1  17         86.95         87.29         1.63 o                         
   0   1  17        524.79        530.79         7.21 o                         
   1   1  17         87.05         87.00         1.65 o                         
   2   1  17         21.71         31.66         1.06 o                         
   3   1  17        215.87        233.29         3.58 o                         
   4   1  17         72.16         80.74         1.42 o                         
   5   1  17         26.03         27.40         0.81 o                         
   6   1  17         54.66         70.95         1.64 o                         
   7   1  17          5.02          2.90         1.57 o                         
   8   1  17          3.66          4.12         1.59 o                         
  -8   2  17          0.66          0.31         1.97 o                         
  -7   2  17         19.43         14.73         3.34 o                         
  -6   2  17         12.64         15.49         1.51 o                         
  -5   2  17         10.31         13.53         0.88 o                         
  -4   2  17          9.22         10.66         0.74 o                         
  -3   2  17          6.14          5.82         0.62 o                         
  -2   2  17        101.33        110.25         2.20 o                         
  -1   2  17         20.17         16.67         0.81 o                         
   0   2  17         14.09         14.68         0.79 o                         
   1   2  17         20.17         18.40         0.71 o                         
   2   2  17        101.35        111.48         2.18 o                         
   3   2  17          6.14          6.80         0.92 o                         
   4   2  17          9.14         10.05         0.60 o                         
   5   2  17         10.32         12.22         0.93 o                         
   6   2  17         12.69         15.83         1.10 o                         
   7   2  17         19.43         15.78         4.15 o                         
   8   2  17          0.66         -0.21         2.48 o                         
  -7   3  17         18.13         18.62         2.05 o                         
  -6   3  17         21.78         23.21         1.65 o                         
  -5   3  17         35.11         43.52         1.44 o                         
  -4   3  17         47.71         47.10         1.30 o                         
  -3   3  17         26.55         26.08         0.86 o                         
  -2   3  17         31.99         29.51         0.83 o                         
  -1   3  17         37.23         32.35         0.90 o                         
   0   3  17          3.59          4.24         0.44 o                         
   1   3  17         37.18         32.33         0.84 o                         
   2   3  17         31.97         27.95         0.77 o                         
   3   3  17         26.53         25.90         0.74 o                         
   4   3  17         47.63         48.36         1.00 o                         
   5   3  17         35.05         39.89         1.10 o                         
   6   3  17         21.73         23.83         1.74 o                         
   7   3  17         18.10         19.16         4.19 o                         
  -7   4  17          6.34          3.38         1.35 o                         
  -6   4  17          5.20          3.33         1.08 o                         
  -5   4  17         12.58         16.99         1.05 o                         
  -4   4  17         47.25         57.81         1.44 o                         
  -3   4  17         51.95         52.40         1.34 o                         
  -2   4  17          8.84          6.30         0.44 o                         
  -1   4  17         25.51         19.47         0.73 o                         
   0   4  17        146.97        147.45         2.52 o                         
   1   4  17         25.57         19.10         0.87 o                         
   2   4  17          8.86          6.59         0.55 o                         
   3   4  17         52.00         52.85         1.15 o                         
   4   4  17         47.19         54.99         1.66 o                         
   5   4  17         12.55         16.81         1.22 o                         
   6   4  17          5.21          2.19         1.74 o                         
   7   4  17          6.36          0.62         1.67 o                         
  -7   5  17          3.08          2.50         1.65 o                         
  -6   5  17          3.33          1.83         1.22 o                         
  -5   5  17          3.51          1.84         1.19 o                         
  -4   5  17          4.62          4.66         0.88 o                         
  -3   5  17          6.33          8.46         0.81 o                         
  -2   5  17         65.92         68.61         1.32 o                         
  -1   5  17         26.28         23.57         0.68 o                         
   0   5  17        126.37        143.21         2.32 o                         
   1   5  17         26.27         23.67         0.83 o                         
   2   5  17         65.90         70.22         1.37 o                         
   3   5  17          6.35          7.58         0.63 o                         
   4   5  17          4.65          3.83         0.66 o                         
   5   5  17          3.53          2.39         0.88 o                         
   6   5  17          3.33          0.06         1.20 o                         
   7   5  17          3.08          0.73         2.98 o                         
  -6   6  17          2.06          1.63         1.41 o                         
  -5   6  17          1.82          0.80         1.14 o                         
  -4   6  17         11.14         12.92         1.34 o                         
  -3   6  17         19.59         27.33         1.46 o                         
  -2   6  17         23.34         24.00         0.85 o                         
  -1   6  17          4.03          3.45         0.52 o                         
   0   6  17         99.07         99.72         1.68 o                         
   1   6  17          4.02          2.80         0.57 o                         
   2   6  17         23.35         23.79         0.95 o                         
   3   6  17         19.61         26.58         1.47 o                         
   4   6  17         11.17         13.66         1.27 o                         
   5   6  17          1.84          0.34         1.49 o                         
   6   6  17          2.06          0.45         1.59 o                         
  -5   7  17          7.51          6.46         1.36 o                         
  -4   7  17          0.84          0.49         1.15 o                         
  -3   7  17          1.98          2.40         1.04 o                         
  -2   7  17         10.93          9.10         1.08 o                         
  -1   7  17         10.11         11.34         1.04 o                         
   0   7  17          2.89          4.34         0.76 o                         
   1   7  17         10.12         12.19         0.81 o                         
   2   7  17         10.97          8.34         0.88 o                         
   3   7  17          1.98          2.50         1.52 o                         
   4   7  17          0.84         -0.24         1.39 o                         
   5   7  17          7.51          4.34         1.38 o                         
  -4   8  17          0.56          0.98         1.36 o                         
  -3   8  17          2.94          1.76         1.24 o                         
  -2   8  17         17.96         19.26         1.43 o                         
  -1   8  17         18.63         19.87         1.27 o                         
   0   8  17         19.26         20.65         1.42 o                         
   1   8  17         18.67         20.35         1.33 o                         
   2   8  17         17.95         18.91         1.69 o                         
   3   8  17          2.94          2.38         1.24 o                         
   4   8  17          0.55         -0.08         1.57 o                         
  -3   9  17          7.38          6.95         1.83 o                         
  -2   9  17         20.89         18.76         1.91 o                         
  -1   9  17         16.54         15.94         2.04 o                         
   0   9  17          7.34          5.78         1.25 o                         
   1   9  17         16.52         12.21         1.36 o                         
   2   9  17         20.89         17.75         1.87 o                         
   3   9  17          7.38          3.89         1.58 o                         
   0   0  18          4.15          1.14         0.72 o                         
   1   0  18        478.03        495.48         6.06 o                         
   2   0  18        227.92        227.39         3.46 o                         
   3   0  18          2.09          4.53         0.52 o                         
   4   0  18          9.36         10.23         0.60 o                         
   5   0  18         23.73         24.22         1.04 o                         
   6   0  18          0.04          0.64         0.89 o                         
   7   0  18          0.87          2.01         1.43 o                         
   8   0  18         20.09         17.20         2.19 o                         
  -7   1  18          3.12          2.40         1.99 o                         
  -6   1  18          5.88         13.83         1.53 o                         
  -5   1  18         36.96         39.23         1.58 o                         
  -4   1  18         93.34         96.51         1.87 o                         
  -3   1  18          8.08          9.64         1.19 o                         
  -2   1  18        349.43        371.57         5.68 o                         
  -1   1  18         64.49         62.91         1.32 o                         
   0   1  18        280.96        285.26         3.92 o                         
   1   1  18         64.40         65.55         1.42 o                         
   2   1  18        349.81        371.33         6.24 o                         
   3   1  18          8.14          8.75         0.62 o                         
   4   1  18         93.30         96.67         1.66 o                         
   5   1  18         36.95         39.22         0.94 o                         
   6   1  18          5.92          7.95         1.35 o                         
   7   1  18          3.11         10.86         3.60 o                         
  -7   2  18          3.33         -1.20         2.74 o                         
  -6   2  18         20.46         24.12         1.36 o                         
  -5   2  18        101.29        127.84         2.60 o                         
  -4   2  18          3.00          3.97         0.57 o                         
  -3   2  18        114.36        121.37         2.47 o                         
  -2   2  18         21.44         24.37         1.24 o                         
  -1   2  18          2.38          1.63         0.44 o                         
   0   2  18        195.17        197.00         2.84 o                         
   1   2  18          2.41          2.06         0.51 o                         
   2   2  18         21.48         25.02         1.14 o                         
   3   2  18        114.47        119.87         2.31 o                         
   4   2  18          3.00          4.68         0.63 o                         
   5   2  18        101.15        124.69         2.02 o                         
   6   2  18         20.45         23.19         2.10 o                         
   7   2  18          3.33          0.26         1.54 o                         
  -7   3  18         31.15         33.04         1.77 o                         
  -6   3  18         11.99         13.72         1.49 o                         
  -5   3  18          8.08         12.24         1.21 o                         
  -4   3  18         28.16         27.51         1.01 o                         
  -3   3  18         50.52         50.89         1.15 o                         
  -2   3  18         21.30         17.96         1.16 o                         
  -1   3  18         11.23          9.96         0.67 o                         
   0   3  18          9.44          4.41         0.51 o                         
   1   3  18         11.24         10.51         0.62 o                         
   2   3  18         21.36         19.97         0.71 o                         
   3   3  18         50.56         53.18         1.08 o                         
   4   3  18         28.17         28.37         1.05 o                         
   5   3  18          8.11          9.85         0.88 o                         
   6   3  18         11.98         11.18         2.38 o                         
   7   3  18         31.14         26.43         2.11 o                         
  -7   4  18          8.68          4.72         1.53 o                         
  -6   4  18         16.25         18.23         3.43 o                         
  -5   4  18          7.97         10.75         1.22 o                         
  -4   4  18         16.12         18.12         1.30 o                         
  -3   4  18         13.18         12.86         1.39 o                         
  -2   4  18          1.09          0.17         0.46 o                         
  -1   4  18         98.34         94.75         1.82 o                         
   0   4  18          0.30          0.28         0.45 o                         
   1   4  18         98.49         92.99         1.79 o                         
   2   4  18          1.09          0.05         0.45 o                         
   3   4  18         13.16         11.25         0.70 o                         
   4   4  18         16.14         17.43         0.97 o                         
   5   4  18          8.01          9.75         1.58 o                         
   6   4  18         16.27         14.41         2.01 o                         
   7   4  18          8.67          5.39         1.93 o                         
  -6   5  18          2.88          0.04         1.34 o                         
  -5   5  18          0.85          0.15         1.07 o                         
  -4   5  18         31.78         35.90         1.31 o                         
  -3   5  18          9.51          9.40         0.85 o                         
  -2   5  18         21.13         24.43         0.83 o                         
  -1   5  18          8.99          9.47         0.80 o                         
   0   5  18          3.10          3.51         0.55 o                         
   1   5  18          9.00          8.44         0.77 o                         
   2   5  18         21.16         26.52         0.91 o                         
   3   5  18          9.52          7.70         0.77 o                         
   4   5  18         31.75         35.50         2.40 o                         
   5   5  18          0.86          0.18         1.22 o                         
   6   5  18          2.87         -1.14         1.88 o                         
  -6   6  18          1.66          0.48         1.49 o                         
  -5   6  18         11.28         10.08         1.43 o                         
  -4   6  18          5.00          4.47         1.06 o                         
  -3   6  18          6.09          6.33         1.07 o                         
  -2   6  18          3.41          1.75         0.67 o                         
  -1   6  18          0.87          2.23         0.56 o                         
   0   6  18          6.79          5.62         0.75 o                         
   1   6  18          0.86          1.60         0.76 o                         
   2   6  18          3.36          1.96         0.63 o                         
   3   6  18          6.11          7.06         0.90 o                         
   4   6  18          5.00          4.22         1.85 o                         
   5   6  18         11.30          5.92         1.50 o                         
   6   6  18          1.65          0.69         1.77 o                         
  -5   7  18          4.31          2.10         1.47 o                         
  -4   7  18         11.86          8.65         2.03 o                         
  -3   7  18         15.14         20.36         1.53 o                         
  -2   7  18         25.64         30.56         2.02 o                         
  -1   7  18         11.51         12.06         1.05 o                         
   0   7  18         16.22         20.48         1.21 o                         
   1   7  18         11.50         13.23         1.18 o                         
   2   7  18         25.58         29.66         2.20 o                         
   3   7  18         15.10         20.60         2.08 o                         
   4   7  18         11.87          6.58         1.48 o                         
   5   7  18          4.30         -0.91         2.02 o                         
  -4   8  18         16.89         17.17         2.74 o                         
  -3   8  18          5.51          5.57         1.65 o                         
  -2   8  18         20.97         23.91         3.00 o                         
  -1   8  18          1.26          2.58         1.17 o                         
   0   8  18         17.70         21.51         1.56 o                         
   1   8  18          1.26          2.19         1.16 o                         
   2   8  18         20.93         21.64         1.60 o                         
   3   8  18          5.51          2.90         1.94 o                         
   4   8  18         16.89         15.74         2.44 o                         
  -2   9  18         21.56         28.80         1.97 o                         
  -1   9  18          0.05          0.12         2.00 o                         
   0   9  18          8.42          1.96         1.75 o                         
   1   9  18          0.05         -0.20         1.38 o                         
   2   9  18         21.61         31.09         3.12 o                         
   1   0  19         51.43         61.71         1.12 o                         
   2   0  19         72.48         84.63         1.67 o                         
   3   0  19         44.54         48.18         1.14 o                         
   4   0  19         19.05         19.37         1.37 o                         
   5   0  19         38.33         52.54         1.61 o                         
   6   0  19         54.99         68.38         2.33 o                         
   7   0  19          0.22          0.97         2.23 o                         
  -7   1  19         10.28          2.47         2.86 o                         
  -6   1  19          5.10          5.66         1.27 o                         
  -5   1  19          9.25         11.63         1.50 o                         
  -4   1  19         20.08         22.69         0.92 o                         
  -3   1  19         17.77         18.15         0.81 o                         
  -2   1  19        222.34        246.23         3.85 o                         
  -1   1  19         22.92         25.91         0.72 o                         
   0   1  19        189.62        193.48         2.84 o                         
   1   1  19         22.95         26.17         0.89 o                         
   2   1  19        222.61        247.59         4.47 o                         
   3   1  19         17.87         17.83         0.92 o                         
   4   1  19         20.14         24.33         1.05 o                         
   5   1  19          9.24         12.79         0.81 o                         
   6   1  19          5.12          6.07         2.40 o                         
   7   1  19         10.29          1.59         3.04 o                         
  -7   2  19          6.17          0.94         2.84 o                         
  -6   2  19         46.03         57.88         3.50 o                         
  -5   2  19         27.77         33.16         1.53 o                         
  -4   2  19         54.56         60.99         1.43 o                         
  -3   2  19         58.97         68.64         2.14 o                         
  -2   2  19        157.32        169.28         3.11 o                         
  -1   2  19         57.33         59.86         1.31 o                         
   0   2  19         88.80         95.92         1.65 o                         
   1   2  19         57.27         60.59         1.37 o                         
   2   2  19        157.54        174.21         3.07 o                         
   3   2  19         58.98         70.01         1.52 o                         
   4   2  19         54.61         60.08         1.50 o                         
   5   2  19         27.83         30.96         1.30 o                         
   6   2  19         45.98         50.19         2.49 o                         
   7   2  19          6.18         -1.65         1.65 o                         
  -7   3  19          3.06          0.48         1.50 o                         
  -6   3  19          2.37          1.98         2.20 o                         
  -5   3  19          0.42          0.38         0.89 o                         
  -4   3  19          1.65          2.82         0.70 o                         
  -3   3  19         16.75         23.02         1.08 o                         
  -2   3  19         59.88         60.57         1.58 o                         
  -1   3  19          3.37          1.70         0.51 o                         
   0   3  19         20.40         12.43         0.92 o                         
   1   3  19          3.37          2.01         0.41 o                         
   2   3  19         59.87         60.86         1.25 o                         
   3   3  19         16.76         21.82         0.71 o                         
   4   3  19          1.66          2.49         0.63 o                         
   5   3  19          0.43         -0.82         0.82 o                         
   6   3  19          2.37          0.95         1.46 o                         
   7   3  19          3.08         -0.60         1.70 o                         
  -6   4  19          6.38          3.52         1.72 o                         
  -5   4  19          1.93          0.99         1.20 o                         
  -4   4  19         12.53         14.13         1.06 o                         
  -3   4  19          5.54          4.93         0.88 o                         
  -2   4  19          7.94          8.53         0.74 o                         
  -1   4  19         50.51         54.32         1.59 o                         
   0   4  19          2.00          2.22         0.54 o                         
   1   4  19         50.45         56.20         1.43 o                         
   2   4  19          7.96          7.14         0.65 o                         
   3   4  19          5.56          3.81         0.56 o                         
   4   4  19         12.55         16.05         1.15 o                         
   5   4  19          1.92         -1.09         1.09 o                         
   6   4  19          6.37          2.32         1.51 o                         
  -6   5  19          1.74          0.99         1.40 o                         
  -5   5  19          1.75          1.88         1.15 o                         
  -4   5  19          6.61          6.50         1.26 o                         
  -3   5  19          3.78          5.54         0.83 o                         
  -2   5  19         18.60         18.84         0.87 o                         
  -1   5  19         10.36         10.61         0.81 o                         
   0   5  19         44.70         44.23         1.14 o                         
   1   5  19         10.35         10.96         0.78 o                         
   2   5  19         18.67         19.72         1.26 o                         
   3   5  19          3.80          4.75         0.80 o                         
   4   5  19          6.62          4.26         1.30 o                         
   5   5  19          1.76          0.61         1.47 o                         
   6   5  19          1.74          0.17         2.58 o                         
  -5   6  19          3.63          2.64         1.43 o                         
  -4   6  19          0.01          0.63         1.35 o                         
  -3   6  19          1.22          2.39         0.96 o                         
  -2   6  19         18.40         15.39         1.19 o                         
  -1   6  19          2.20          2.52         0.77 o                         
   0   6  19          2.93          6.19         0.89 o                         
   1   6  19          2.18          2.05         0.85 o                         
   2   6  19         18.44         13.73         1.19 o                         
   3   6  19          1.22          1.16         1.43 o                         
   4   6  19          0.01          1.69         1.60 o                         
   5   6  19          3.64          1.60         1.38 o                         
  -5   7  19          1.93          0.48         4.30 o                         
  -4   7  19          3.11          1.40         1.57 o                         
  -3   7  19          5.31          5.51         1.21 o                         
  -2   7  19          2.50          3.70         1.12 o                         
  -1   7  19          3.11          1.66         1.01 o                         
   0   7  19          0.85          1.93         0.98 o                         
   1   7  19          3.13          0.53         1.13 o                         
   2   7  19          2.50          3.99         1.37 o                         
   3   7  19          5.28          4.72         1.94 o                         
   4   7  19          3.12          1.71         1.64 o                         
   5   7  19          1.93          0.25         2.67 o                         
  -3   8  19          4.88          5.70         1.61 o                         
  -2   8  19          9.92         11.21         2.45 o                         
  -1   8  19         15.23         19.53         2.08 o                         
   0   8  19         16.18         19.29         1.64 o                         
   1   8  19         15.24         14.87         1.79 o                         
   2   8  19          9.92          8.57         1.33 o                         
   3   8  19          4.87          2.25         2.07 o                         
  -1   9  19          6.90          7.68         1.77 o                         
   0   9  19          0.00         -0.56         1.52 o                         
   1   9  19          6.91          5.55         1.63 o                         
   0   0  20        101.82        110.62         2.60 o                         
   1   0  20         10.66         11.33         0.54 o                         
   2   0  20        144.69        166.15         2.69 o                         
   3   0  20          0.40         -0.05         0.84 o                         
   4   0  20          0.26          0.20         0.70 o                         
   5   0  20          5.04          3.91         1.28 o                         
   6   0  20         32.19         43.57         3.88 o                         
   7   0  20          1.13         -2.24         2.32 o                         
  -7   1  20          2.66         -1.78         2.37 o                         
  -6   1  20          9.75         10.05         2.01 o                         
  -5   1  20          3.67          3.21         1.64 o                         
  -4   1  20          0.08          1.22         0.74 o                         
  -3   1  20          5.92          8.17         0.70 o                         
  -2   1  20         31.44         33.54         1.01 o                         
  -1   1  20         60.49         64.78         1.26 o                         
   0   1  20        374.51        416.36         5.26 o                         
   1   1  20         60.58         64.53         1.14 o                         
   2   1  20         31.38         32.62         1.07 o                         
   3   1  20          5.94          9.43         0.69 o                         
   4   1  20          0.08          0.05         0.57 o                         
   5   1  20          3.67          1.87         1.02 o                         
   6   1  20          9.72          2.70         1.99 o                         
   7   1  20          2.65         -0.28         2.24 o                         
  -7   2  20          1.39         -2.07         2.07 o                         
  -6   2  20         10.93         10.67         1.63 o                         
  -5   2  20          0.96          1.11         1.24 o                         
  -4   2  20          6.19          6.74         1.82 o                         
  -3   2  20         53.72         62.26         1.84 o                         
  -2   2  20         14.17         15.70         1.26 o                         
  -1   2  20         44.78         50.56         1.38 o                         
   0   2  20          5.30          8.09         0.72 o                         
   1   2  20         44.84         49.70         1.16 o                         
   2   2  20         14.13         17.00         0.82 o                         
   3   2  20         53.72         59.74         1.75 o                         
   4   2  20          6.19          4.90         0.86 o                         
   5   2  20          0.96          0.98         0.75 o                         
   6   2  20         10.93          5.88         1.63 o                         
   7   2  20          1.40         -2.02         2.02 o                         
  -6   3  20          2.48         -0.09         1.50 o                         
  -5   3  20          1.07          0.63         1.51 o                         
  -4   3  20         40.86         44.81         1.56 o                         
  -3   3  20          9.45          8.93         1.31 o                         
  -2   3  20          6.55          6.74         1.61 o                         
  -1   3  20          1.02          0.39         0.52 o                         
   0   3  20        145.55        148.22         2.54 o                         
   1   3  20          1.02          1.34         0.47 o                         
   2   3  20          6.52          6.34         0.54 o                         
   3   3  20          9.43          9.31         0.78 o                         
   4   3  20         40.84         42.25         1.82 o                         
   5   3  20          1.07          1.46         1.53 o                         
   6   3  20          2.49         -1.74         1.74 o                         
  -6   4  20          4.30          2.31         1.53 o                         
  -5   4  20          6.47          6.06         1.67 o                         
  -4   4  20         13.77         14.41         1.42 o                         
  -3   4  20          0.76          1.40         0.70 o                         
  -2   4  20          5.12          4.30         0.61 o                         
  -1   4  20          3.65          4.93         0.73 o                         
   0   4  20          0.06          0.28         0.60 o                         
   1   4  20          3.66          4.79         0.53 o                         
   2   4  20          5.12          3.59         0.80 o                         
   3   4  20          0.76         -0.82         0.82 o                         
   4   4  20         13.78         16.24         1.80 o                         
   5   4  20          6.45          4.07         1.21 o                         
   6   4  20          4.31         -1.74         1.74 o                         
  -6   5  20          2.16          1.37         3.98 o                         
  -5   5  20          2.88          1.41         1.45 o                         
  -4   5  20          5.36          6.90         1.31 o                         
  -3   5  20          0.91         -0.32         1.29 o                         
  -2   5  20          3.93          2.64         0.63 o                         
  -1   5  20          0.46          1.69         0.67 o                         
   0   5  20         15.84         16.89         0.90 o                         
   1   5  20          0.44         -0.27         0.79 o                         
   2   5  20          3.93          2.26         0.72 o                         
   3   5  20          0.90         -0.35         0.87 o                         
   4   5  20          5.39          3.12         2.04 o                         
   5   5  20          2.86         -0.39         1.85 o                         
   6   5  20          2.16         -0.56         2.62 o                         
  -5   6  20          2.34          0.01         1.72 o                         
  -4   6  20          3.31          3.65         1.40 o                         
  -3   6  20          8.90         12.71         1.76 o                         
  -2   6  20          2.79          2.50         0.83 o                         
  -1   6  20          5.88          4.54         1.20 o                         
   0   6  20          0.33         -0.09         0.82 o                         
   1   6  20          5.88          3.60         1.28 o                         
   2   6  20          2.78          3.50         0.99 o                         
   3   6  20          8.89         11.47         1.52 o                         
   4   6  20          3.30          2.47         2.56 o                         
   5   6  20          2.32         -2.11         2.11 o                         
  -4   7  20          6.69          5.97         1.70 o                         
  -3   7  20         20.85         29.90         2.00 o                         
  -2   7  20          9.61         10.60         2.14 o                         
  -1   7  20          5.68          4.40         1.21 o                         
   0   7  20          9.05          6.11         1.09 o                         
   1   7  20          5.70          5.01         1.72 o                         
   2   7  20          9.64          5.48         1.43 o                         
   3   7  20         20.90         23.71         3.09 o                         
   4   7  20          6.70          2.77         1.82 o                         
  -2   8  20          6.58          6.72         1.68 o                         
  -1   8  20         10.24         10.75         1.33 o                         
   0   8  20         26.85         36.66         1.71 o                         
   1   8  20         10.23          9.09         1.62 o                         
   2   8  20          6.57          5.05         2.86 o                         
   1   0  21          0.14          0.63         0.34 o                         
   2   0  21         36.99         41.12         1.20 o                         
   3   0  21          5.42          4.43         0.77 o                         
   4   0  21          0.04         -0.31         0.93 o                         
   5   0  21          3.23          1.97         1.33 o                         
   6   0  21          5.64          1.34         2.02 o                         
  -6   1  21          6.31          2.07         1.71 o                         
  -5   1  21          6.11          8.69         1.24 o                         
  -4   1  21          7.14          5.48         2.33 o                         
  -3   1  21          0.48          0.02         0.67 o                         
  -2   1  21         18.35         16.45         0.70 o                         
  -1   1  21         65.83         75.46         1.53 o                         
   0   1  21         20.65         26.89         0.76 o                         
   1   1  21         65.84         74.30         1.29 o                         
   2   1  21         18.38         17.40         0.94 o                         
   3   1  21          0.47         -0.25         0.86 o                         
   4   1  21          7.15          5.68         0.94 o                         
   5   1  21          6.12          8.30         1.19 o                         
   6   1  21          6.32          1.12         1.77 o                         
  -6   2  21         13.93          8.31         3.39 o                         
  -5   2  21         26.83         35.85         2.13 o                         
  -4   2  21          9.23          8.13         1.27 o                         
  -3   2  21          8.90         10.76         1.28 o                         
  -2   2  21         30.59         39.96         1.37 o                         
  -1   2  21         17.41         19.98         0.72 o                         
   0   2  21         18.32         23.50         1.02 o                         
   1   2  21         17.47         19.02         0.83 o                         
   2   2  21         30.60         38.57         1.03 o                         
   3   2  21          8.89         10.56         0.94 o                         
   4   2  21          9.21         10.67         1.00 o                         
   5   2  21         26.86         33.77         2.48 o                         
   6   2  21         13.96          6.50         1.81 o                         
  -6   3  21          1.90         -0.28         1.54 o                         
  -5   3  21          7.37          3.23         1.57 o                         
  -4   3  21         50.91         64.02         2.10 o                         
  -3   3  21          4.38          5.00         0.88 o                         
  -2   3  21         68.10         75.35         1.76 o                         
  -1   3  21         23.80         26.08         0.88 o                         
   0   3  21         32.86         29.82         0.82 o                         
   1   3  21         23.78         27.51         1.27 o                         
   2   3  21         68.07         77.36         2.64 o                         
   3   3  21          4.37          5.69         0.83 o                         
   4   3  21         50.96         58.25         1.71 o                         
   5   3  21          7.34          3.24         1.29 o                         
   6   3  21          1.91         -0.38         1.89 o                         
  -6   4  21          2.67          2.20         1.85 o                         
  -5   4  21          1.62          2.64         1.53 o                         
  -4   4  21          6.40          5.10         1.87 o                         
  -3   4  21          1.32          1.41         1.01 o                         
  -2   4  21         10.95          9.50         1.07 o                         
  -1   4  21          2.81          3.27         0.63 o                         
   0   4  21          6.30          6.47         0.86 o                         
   1   4  21          2.81          2.33         0.56 o                         
   2   4  21         10.91          8.55         1.42 o                         
   3   4  21          1.32          0.53         1.07 o                         
   4   4  21          6.39         -1.04         1.09 o                         
   5   4  21          1.62          2.01         1.54 o                         
   6   4  21          2.68         -1.73         2.19 o                         
  -5   5  21          9.71          9.33         1.58 o                         
  -4   5  21          1.94          1.26         1.35 o                         
  -3   5  21          5.70          4.16         1.20 o                         
  -2   5  21          0.32          1.54         1.10 o                         
  -1   5  21          1.60          1.03         0.73 o                         
   0   5  21         14.72         16.94         1.43 o                         
   1   5  21          1.61          1.26         0.77 o                         
   2   5  21          0.32          0.61         0.86 o                         
   3   5  21          5.67          2.87         1.34 o                         
   4   5  21          1.94         -0.92         1.43 o                         
   5   5  21          9.69          4.04         2.20 o                         
  -4   6  21          4.26          2.04         1.57 o                         
  -3   6  21         13.50         15.00         2.05 o                         
  -2   6  21          2.70          2.93         1.12 o                         
  -1   6  21          4.90          3.67         0.97 o                         
   0   6  21          4.89          6.06         0.98 o                         
   1   6  21          4.92          2.97         1.25 o                         
   2   6  21          2.68          0.70         1.02 o                         
   3   6  21         13.49          9.15         1.72 o                         
   4   6  21          4.27          4.17         2.41 o                         
  -3   7  21          2.94          3.48         1.61 o                         
  -2   7  21         16.16         20.21         1.95 o                         
  -1   7  21          8.96          9.44         1.88 o                         
   0   7  21          6.44          3.50         1.44 o                         
   1   7  21          8.96          5.21         1.42 o                         
   2   7  21         16.15         21.83         2.89 o                         
   3   7  21          2.93         -0.94         1.93 o                         
  -1   8  21          1.93          2.75         1.61 o                         
   0   8  21          6.74          9.81         2.35 o                         
   1   8  21          1.95          0.16         2.29 o                         
   0   0  22         26.70         29.94         1.64 o                         
   1   0  22         27.47         25.27         1.15 o                         
   2   0  22         22.64         22.69         1.00 o                         
   3   0  22          1.08          1.69         0.92 o                         
   4   0  22         13.41         10.75         2.09 o                         
   5   0  22          5.22          1.90         1.81 o                         
   6   0  22          2.11         -1.76         1.76 o                         
  -6   1  22          6.65         -1.10         2.32 o                         
  -5   1  22          9.71          6.13         1.83 o                         
  -4   1  22          0.68          0.00         0.94 o                         
  -3   1  22         11.63         12.73         1.35 o                         
  -2   1  22          1.14          0.48         0.59 o                         
  -1   1  22         22.17         26.38         0.82 o                         
   0   1  22          7.93         12.35         0.77 o                         
   1   1  22         22.13         25.80         1.11 o                         
   2   1  22          1.15          1.27         0.70 o                         
   3   1  22         11.61         14.15         1.22 o                         
   4   1  22          0.68         -1.40         1.40 o                         
   5   1  22          9.68          5.28         2.50 o                         
   6   1  22          6.64         -0.63         1.67 o                         
  -6   2  22          3.34          0.95         2.55 o                         
  -5   2  22          9.49          3.91         1.95 o                         
  -4   2  22         31.79         33.65         1.72 o                         
  -3   2  22          1.87          3.58         0.90 o                         
  -2   2  22         13.98         17.12         1.26 o                         
  -1   2  22         92.53        103.30         2.22 o                         
   0   2  22          4.93          5.07         0.84 o                         
   1   2  22         92.38        103.11         2.09 o                         
   2   2  22         14.01         17.34         1.32 o                         
   3   2  22          1.86          2.81         0.87 o                         
   4   2  22         31.76         29.99         2.32 o                         
   5   2  22          9.48          3.54         1.64 o                         
   6   2  22          3.33          1.64         2.37 o                         
  -5   3  22          5.66          4.05         1.50 o                         
  -4   3  22          8.66          8.39         1.75 o                         
  -3   3  22          3.63          3.29         1.03 o                         
  -2   3  22          7.22         11.91         1.42 o                         
  -1   3  22         18.44         21.29         1.02 o                         
   0   3  22          0.12          1.21         0.56 o                         
   1   3  22         18.44         22.97         0.96 o                         
   2   3  22          7.22          9.91         1.07 o                         
   3   3  22          3.61          2.25         0.92 o                         
   4   3  22          8.61          7.22         1.68 o                         
   5   3  22          5.65          2.65         2.22 o                         
  -5   4  22          1.35          2.17         1.53 o                         
  -4   4  22          6.77          3.41         1.59 o                         
  -3   4  22         21.30         20.97         4.23 o                         
  -2   4  22         10.27          8.96         2.06 o                         
  -1   4  22          2.74          2.77         0.72 o                         
   0   4  22          0.17         -0.33         0.71 o                         
   1   4  22          2.71          2.90         0.72 o                         
   2   4  22         10.23          8.09         1.23 o                         
   3   4  22         21.37         17.67         1.61 o                         
   4   4  22          6.77          2.72         1.40 o                         
   5   4  22          1.35         -0.34         3.48 o                         
  -4   5  22          2.37          1.45         1.51 o                         
  -3   5  22          7.05          5.12         4.58 o                         
  -2   5  22         12.52         14.66         1.50 o                         
  -1   5  22          0.38          1.69         0.88 o                         
   0   5  22          1.20          0.54         0.99 o                         
   1   5  22          0.37         -0.77         0.84 o                         
   2   5  22         12.51          9.90         1.41 o                         
   3   5  22          7.04          2.03         1.24 o                         
   4   5  22          2.39         -1.48         1.48 o                         
  -4   6  22         11.60          5.23         3.18 o                         
  -3   6  22          3.87          2.67         1.54 o                         
  -2   6  22          6.55          4.70         1.38 o                         
  -1   6  22          0.55          0.16         1.33 o                         
   0   6  22          4.77          4.83         1.97 o                         
   1   6  22          0.54          0.94         1.25 o                         
   2   6  22          6.56          3.53         1.43 o                         
   3   6  22          3.86          0.73         1.61 o                         
   4   6  22         11.60          2.47         1.92 o                         
  -2   7  22         13.42         14.83         3.96 o                         
  -1   7  22          2.09          1.74         1.85 o                         
   0   7  22          6.06          0.27         1.57 o                         
   1   7  22          2.08          1.73         1.54 o                         
   2   7  22         13.43         10.85         5.61 o                         
   1   0  23          0.81          0.36         0.59 o                         
   2   0  23          1.67          2.33         0.86 o                         
   3   0  23          3.36          1.09         0.94 o                         
   4   0  23         13.84          9.83         1.74 o                         
   5   0  23         16.50         14.40         2.85 o                         
  -5   1  23          7.16          5.78         3.04 o                         
  -4   1  23          5.74          2.34         1.39 o                         
  -3   1  23          1.68         -0.56         0.99 o                         
  -2   1  23         26.99         28.97         1.06 o                         
  -1   1  23         12.13         13.43         0.90 o                         
   0   1  23         67.25         71.53         1.45 o                         
   1   1  23         12.11         14.56         1.27 o                         
   2   1  23         27.03         29.55         1.21 o                         
   3   1  23          1.68         -0.71         1.32 o                         
   4   1  23          5.76          2.20         1.56 o                         
   5   1  23          7.16          2.28         1.71 o                         
  -5   2  23          2.28         -1.32         2.25 o                         
  -4   2  23          0.93          1.95         2.56 o                         
  -3   2  23         20.87         21.36         2.36 o                         
  -2   2  23         23.13         27.94         1.39 o                         
  -1   2  23         10.42          6.40         0.98 o                         
   0   2  23          9.04          8.40         0.87 o                         
   1   2  23         10.40          7.11         1.06 o                         
   2   2  23         23.16         26.04         1.71 o                         
   3   2  23         20.89         19.70         1.63 o                         
   4   2  23          0.93         -0.59         1.27 o                         
   5   2  23          2.28         -1.39         1.79 o                         
  -5   3  23          0.35         -1.84         1.84 o                         
  -4   3  23          5.74          4.46         1.63 o                         
  -3   3  23          1.38          2.96         1.14 o                         
  -2   3  23          0.50          2.02         1.42 o                         
  -1   3  23         15.33         18.78         1.36 o                         
   0   3  23         24.16         30.89         1.45 o                         
   1   3  23         15.38         17.67         1.12 o                         
   2   3  23          0.49          0.16         0.97 o                         
   3   3  23          1.39         -0.31         1.05 o                         
   4   3  23          5.72          2.33         1.64 o                         
   5   3  23          0.35         -1.88         2.60 o                         
  -4   4  23         22.31         23.44         2.30 o                         
  -3   4  23          1.22          0.70         1.26 o                         
  -2   4  23          2.83          1.72         1.20 o                         
  -1   4  23          0.42          1.35         1.06 o                         
   0   4  23          1.10          0.71         0.80 o                         
   1   4  23          0.42         -0.55         0.95 o                         
   2   4  23          2.83          0.74         1.43 o                         
   3   4  23          1.21          1.36         1.51 o                         
   4   4  23         22.29         23.22         2.24 o                         
  -4   5  23          1.92          2.68         1.89 o                         
  -3   5  23          1.52          0.71         1.42 o                         
  -2   5  23          5.14          2.83         1.77 o                         
  -1   5  23          1.25          1.87         1.32 o                         
   0   5  23          2.82          0.59         1.12 o                         
   1   5  23          1.25         -1.04         1.04 o                         
   2   5  23          5.15          1.63         1.48 o                         
   3   5  23          1.51          1.73         1.79 o                         
   4   5  23          1.92         -2.08         2.14 o                         
  -3   6  23          4.72          6.62         1.94 o                         
  -2   6  23         12.95          8.86         2.15 o                         
  -1   6  23          4.00          2.02         1.27 o                         
   0   6  23          6.44          7.33         2.14 o                         
   1   6  23          4.00          2.40         1.45 o                         
   2   6  23         12.96          9.88         2.21 o                         
   3   6  23          4.75         -0.70         2.30 o                         
   0   7  23          4.82          2.37         2.43 o                         
   0   0  24          1.82          2.12         0.87 o                         
   1   0  24          8.62          9.62         1.15 o                         
   2   0  24          0.03         -1.16         1.16 o                         
   3   0  24          4.09          0.15         0.96 o                         
   4   0  24          2.08         -0.41         2.19 o                         
   5   0  24          1.10         -1.82         2.46 o                         
  -5   1  24          7.92          3.48         3.18 o                         
  -4   1  24          2.81          1.10         1.95 o                         
  -3   1  24         11.51          8.45         1.05 o                         
  -2   1  24          0.20         -0.38         0.98 o                         
  -1   1  24          0.94          0.20         0.78 o                         
   0   1  24         80.75        100.46         2.11 o                         
   1   1  24          0.96          0.91         1.04 o                         
   2   1  24          0.21         -0.87         0.96 o                         
   3   1  24         11.52          6.46         1.20 o                         
   4   1  24          2.80          0.74         1.66 o                         
   5   1  24          7.91          1.51         2.03 o                         
  -5   2  24          4.19         -0.43         2.33 o                         
  -4   2  24          5.25          1.52         2.44 o                         
  -3   2  24          1.21          0.07         1.44 o                         
  -2   2  24          8.60         10.26         2.05 o                         
  -1   2  24          6.39          6.94         1.19 o                         
   0   2  24         39.15         49.67         1.42 o                         
   1   2  24          6.36          6.15         0.93 o                         
   2   2  24          8.60          8.86         1.10 o                         
   3   2  24          1.19          0.47         1.20 o                         
   4   2  24          5.26          0.12         2.21 o                         
   5   2  24          4.20         -2.13         2.13 o                         
  -4   3  24          1.31          1.65         1.79 o                         
  -3   3  24          1.44         -1.36         2.10 o                         
  -2   3  24         28.68         36.32         2.61 o                         
  -1   3  24          9.35          8.21         1.14 o                         
   0   3  24         43.63         48.58         1.88 o                         
   1   3  24          9.33          5.93         1.00 o                         
   2   3  24         28.65         29.10         1.87 o                         
   3   3  24          1.43         -0.81         1.24 o                         
   4   3  24          1.32         -2.29         2.29 o                         
  -4   4  24          6.78          3.18         2.35 o                         
  -3   4  24         11.03          9.42         2.21 o                         
  -2   4  24          9.62         10.27         1.37 o                         
  -1   4  24          3.41          4.13         1.31 o                         
   0   4  24          0.90         -1.32         1.32 o                         
   1   4  24          3.39          1.07         1.14 o                         
   2   4  24          9.62          5.97         1.33 o                         
   3   4  24         10.98          6.25         1.45 o                         
   4   4  24          6.78          4.07         5.51 o                         
  -3   5  24         10.06          9.54         1.87 o                         
  -2   5  24          0.97         -1.18         1.78 o                         
  -1   5  24          0.45          0.87         1.70 o                         
   0   5  24          6.29          4.04         1.57 o                         
   1   5  24          0.45         -0.19         1.51 o                         
   2   5  24          0.98         -0.25         1.81 o                         
   3   5  24         10.08          6.46         3.37 o                         
  -1   6  24          0.67          0.71         1.96 o                         
   0   6  24          6.95          5.12         2.31 o                         
   1   6  24          0.67         -2.11         2.17 o                         
   1   0  25         25.93         38.58         2.03 o                         
   2   0  25          7.84          5.90         1.42 o                         
   3   0  25         32.35         35.21         2.63 o                         
   4   0  25          0.04          1.91         1.86 o                         
  -4   1  25          2.84         -0.73         1.73 o                         
  -3   1  25         27.40         17.17         1.95 o                         
  -2   1  25          3.87          1.58         1.06 o                         
  -1   1  25         17.71         17.37         1.97 o                         
   0   1  25         16.85         25.20         2.01 o                         
   1   1  25         17.66         17.21         2.70 o                         
   2   1  25          3.87          1.98         1.73 o                         
   3   1  25         27.36         21.93         2.04 o                         
   4   1  25          2.86         -1.83         1.83 o                         
  -4   2  25          0.70          0.57         1.81 o                         
  -3   2  25          1.51         -1.64         1.64 o                         
  -2   2  25          5.89          2.35         1.59 o                         
  -1   2  25         20.77         25.38         1.83 o                         
   0   2  25          0.04         -0.51         1.20 o                         
   1   2  25         20.81         25.63         1.74 o                         
   2   2  25          5.90          1.24         1.12 o                         
   3   2  25          1.53         -0.04         1.52 o                         
   4   2  25          0.70         -0.07         2.69 o                         
  -3   3  25          2.75          2.80         2.54 o                         
  -2   3  25          5.93          3.58         2.98 o                         
  -1   3  25          2.24          4.74         1.67 o                         
   0   3  25         44.76         43.17         2.19 o                         
   1   3  25          2.24          0.32         1.13 o                         
   2   3  25          5.91          2.77         1.56 o                         
   3   3  25          2.74          0.26         1.68 o                         
  -3   4  25          2.24          1.09         2.52 o                         
  -2   4  25          2.55          2.28         2.36 o                         
  -1   4  25          5.94          1.73         1.68 o                         
   0   4  25          1.36         -0.77         1.79 o                         
   1   4  25          5.92          3.79         1.57 o                         
   2   4  25          2.55          0.45         1.66 o                         
   3   4  25          2.24          0.73         2.13 o                         
  -2   5  25         11.02         13.15         4.42 o                         
  -1   5  25          9.71         11.30         1.93 o                         
   0   5  25          0.05          0.07         1.65 o                         
   1   5  25          9.70          8.72         1.88 o                         
   0   0  26          1.44         -0.04         3.05 o                         
   1   0  26         42.77         38.76         2.38 o                         
   2   0  26          9.90          6.27         1.75 o                         
   3   0  26          2.44         -0.98         1.50 o                         
  -3   1  26          4.04          1.72         2.14 o                         
  -2   1  26          1.27          3.12         1.88 o                         
  -1   1  26          7.90          8.08         2.32 o                         
   0   1  26          5.93         -0.38         1.78 o                         
   1   1  26          7.90         10.46         2.25 o                         
   2   1  26          1.27          0.71         1.71 o                         
   3   1  26          4.03          2.37         2.25 o                         
  -3   2  26          0.42         -2.97         3.09 o                         
  -2   2  26          0.82         -1.72         1.90 o                         
  -1   2  26          6.27          1.40         1.73 o                         
   0   2  26          0.60         -1.76         1.76 o                         
   1   2  26          6.26          3.62         1.65 o                         
   2   2  26          0.83         -0.97         1.57 o                         
   3   2  26          0.42         -2.35         2.35 o                         
  -2   3  26          1.62         -1.26         2.03 o                         
  -1   3  26         10.13          5.01         1.89 o                         
   0   3  26          0.13          0.44         1.88 o                         
   1   3  26         10.11          8.23         1.82 o                         
   2   3  26          1.61          1.33         1.80 o                         
  -1   4  26         14.28          3.85         3.00 o                         
   0   4  26          5.97          2.70         3.41 o                         
   1   4  26         14.26          6.80         3.18 o                         
   1   0  27          6.16          4.92         2.48 o                         
   2   0  27          1.49          1.15         2.50 o                         
  -2   1  27         14.98         13.83         3.60 o                         
  -1   1  27         12.58         10.86         2.52 o                         
   0   1  27          4.83          1.16         1.85 o                         
   1   1  27         12.56         13.76         2.74 o                         
   2   1  27         14.95         12.27         2.46 o                         
  -1   2  27          5.05         -0.62         1.97 o                         
   0   2  27          4.98         -1.22         1.98 o                         
   1   2  27          5.05          3.60         2.96 o                         
   0   3  27          2.56          3.07         2.67 o                         
                                                                                
